# Supplementary material for: Expression of pyrethroid metabolizing P450 enzymes characterizes highly resistant Anopheles vector species targeted by successful deployment of PBO-treated bednets in Tanzania
Source: PLoS One. 2022 Jan 24;17(1):e0249440. doi: 10.1371/journal.pone.0249440 (PMC8786186; doi:10.1371/journal.pone.0249440)
Supplement: S3 Table — (XLSX) [file pone.0249440.s005.xlsx]

## Sheet: S3 Table
S3 Table. Full microarray results for Kabirizi (wild) Anopheles funestus compared to the FANG susceptible strain (organised by Q-value (low-high)
ProbeID	Gene	Name	Description	log2 fold change	P-value	Q-value
CUST_3794_PI4	combined_c1917			-3.97749	2.4093e-10	6.84393e-06
CUST_13_PI426	CYP6N1_rvcpl.seq	CYP6N1		4.18246	4.94935e-10	6.84393e-06
CUST_8045_PI4	Afun008045		DNA mismatch repair protein PMS2 [Source:Projected from Anopheles gambiae (AGAP007126) VB Community Annotation]	3.46044	6.27489e-10	6.84393e-06
CUST_1980_PI4	Afun001980			3.0678	6.37712e-10	6.84393e-06
CUST_13_PI426	CYP6N1_rvcpl.seq	CYP6N1		4.14654	7.51024e-10	6.84393e-06
CUST_7620_PI4	Afun007620		tRNA-specific adenosine deaminase [Source:Projected from Anopheles gambiae (AGAP007066) VB Community Annotation]	5.02875	7.69711e-10	6.84393e-06
CUST_13_PI426	CYP6N1_rvcpl.seq	CYP6N1		4.17196	7.76722e-10	6.84393e-06
CUST_13_PI426	CYP6N1_rvcpl.seq	CYP6N1		3.98995	9.50125e-10	7.32177e-06
CUST_8045_PI4	Afun008045		DNA mismatch repair protein PMS2 [Source:Projected from Anopheles gambiae (AGAP007126) VB Community Annotation]	3.42541	1.27445e-09	8.42646e-06
CUST_13_PI426	CYP6N1_rvcpl.seq	CYP6N1		3.99425	1.46623e-09	8.42646e-06
CUST_8417_PI4	Afun008417			3.13411	1.96124e-09	8.42646e-06
CUST_13_PI426	CYP6N1_rvcpl.seq	CYP6N1		3.85716	2.00242e-09	8.42646e-06
CUST_12651_PI	Afun012651			2.84442	2.03266e-09	8.42646e-06
CUST_13_PI426	CYP6N1_rvcpl.seq	CYP6N1		4.26883	2.05258e-09	8.42646e-06
CUST_10990_PI	Afun010990		bladder cancer-associated protein [Source:Projected from Anopheles gambiae (AGAP006064) VB Community Annotation]	3.62346	2.0545e-09	8.42646e-06
CUST_7_PI4263	CYP6M3.seq	CYP6M3		4.31524	2.37893e-09	8.56084e-06
CUST_13_PI426	CYP6N1_rvcpl.seq	CYP6N1		4.07723	2.50401e-09	8.56084e-06
CUST_8968_PI4	Afun008968			3.01868	2.63869e-09	8.56084e-06
CUST_13921_PI	Afun013921			3.59345	2.78276e-09	8.56084e-06
CUST_10385_PI	Afun010385			1.69887	2.80862e-09	8.56084e-06
CUST_7620_PI4	Afun007620		tRNA-specific adenosine deaminase [Source:Projected from Anopheles gambiae (AGAP007066) VB Community Annotation]	4.69111	3.00437e-09	8.56084e-06
CUST_7077_PI4	combined_c3582			3.14566	3.47019e-09	8.56084e-06
CUST_7_PI4263	CYP6M3.seq	CYP6M3		4.39007	3.50599e-09	8.56084e-06
CUST_7_PI4263	CYP6M3.seq	CYP6M3		4.47562	3.53279e-09	8.56084e-06
CUST_8910_PI4	Afun008910		oligosaccharyltransferase complex subunit OSTC [Source:Projected from Anopheles gambiae (AGAP008475) VB Community Annotation]	2.7379	3.54387e-09	8.56084e-06
CUST_7_PI4263	CYP6M3.seq	CYP6M3		4.15181	3.60769e-09	8.56084e-06
CUST_7_PI4263	CYP6M3.seq	CYP6M3		4.79744	3.92903e-09	8.97452e-06
CUST_8417_PI4	Afun008417			3.11839	4.17429e-09	9.18249e-06
CUST_1980_PI4	Afun001980			2.90288	4.4871e-09	9.5462e-06
CUST_13770_PI	Afun013770			2.52171	4.80173e-09	9.86512e-06
CUST_7347_PI4	combined_c3719			3.20806	5.15427e-09	1.0243e-05
CUST_7_PI4263	CYP6M3.seq	CYP6M3		4.41706	5.44956e-09	1.03231e-05
CUST_13_PI426	CYP6N1_rvcpl.seq	CYP6N1		3.92245	5.58718e-09	1.03231e-05
CUST_3286_PI4	combined_c1661			-3.05202	5.80186e-09	1.03231e-05
CUST_10540_PI	Afun010540		HIG1 hypoxia inducible domain family, member 1B [Source:Projected from Anopheles gambiae (AGAP010716) VB Community Annotation]	-3.13274	5.85798e-09	1.03231e-05
CUST_8968_PI4	Afun008968			2.64773	6.19866e-09	1.06187e-05
CUST_1490_PI4	Afun001490			2.68057	6.46683e-09	1.07816e-05
CUST_27_PI426	CYP6Z1_rvcpl_fixed.seq	CYP6Z1		2.33068	7.55573e-09	1.22665e-05
CUST_1490_PI4	Afun001490			2.60007	8.25851e-09	1.28347e-05
CUST_4730_PI4	Afun004730			-3.51395	8.38898e-09	1.28347e-05
CUST_1505_PI4	combined_c761			6.32948	8.61274e-09	1.28347e-05
CUST_8910_PI4	Afun008910		oligosaccharyltransferase complex subunit OSTC [Source:Projected from Anopheles gambiae (AGAP008475) VB Community Annotation]	2.42107	9.14841e-09	1.28347e-05
CUST_7_PI4263	CYP6M3.seq	CYP6M3		4.64018	9.29147e-09	1.28347e-05
CUST_4961_PI4	combined_c2513			2.09964	9.5234e-09	1.28347e-05
CUST_3185_PI4	Afun003185			-2.30987	9.86228e-09	1.28347e-05
CUST_9400_PI4	combined_c4761			2.6835	9.88185e-09	1.28347e-05
CUST_11294_PI	Afun011294			4.28174	9.90913e-09	1.28347e-05
CUST_3795_PI4	combined_c1917			-3.77483	1.00598e-08	1.28347e-05
CUST_1393_PI4	Afun001393			-1.83517	1.0212e-08	1.28347e-05
CUST_7_PI4263	CYP6M3.seq	CYP6M3		4.67378	1.1098e-08	1.35404e-05
CUST_27_PI426	CYP6Z1_rvcpl_fixed.seq	CYP6Z1		2.412	1.11776e-08	1.35404e-05
CUST_10208_PI	Afun010208			2.96636	1.1604e-08	1.37274e-05
CUST_9347_PI4	Afun009347			-1.80132	1.17532e-08	1.37274e-05
CUST_27_PI426	CYP6Z1_rvcpl_fixed.seq	CYP6Z1		2.42016	1.25158e-08	1.42724e-05
CUST_1393_PI4	Afun001393			-1.76201	1.31426e-08	1.46435e-05
CUST_27_PI426	CYP6Z1_rvcpl_fixed.seq	CYP6Z1		2.43228	1.33261e-08	1.46435e-05
CUST_10400_PI	Afun010400			2.07043	1.40449e-08	1.50953e-05
CUST_7397_PI4	Afun007397			1.72195	1.41655e-08	1.50953e-05
CUST_16055_PI	combined_c8512			-3.26961	1.5145e-08	1.53148e-05
CUST_16056_PI	combined_c8512			-3.35585	1.52137e-08	1.53148e-05
CUST_10958_PI	Afun010958		Fatty acyl-CoA reductase [Source:UniProtKB/TrEMBL;Acc:A0A182RXE0]	2.90155	1.52252e-08	1.53148e-05
CUST_27_PI426	CYP6Z1_rvcpl_fixed.seq	CYP6Z1		2.34382	1.53931e-08	1.53148e-05
CUST_9450_PI4	Afun009450		rRNA adenine N(6)-methyltransferase [Source:UniProtKB/TrEMBL;Acc:A0A182RT49]	-1.92775	1.57776e-08	1.54632e-05
CUST_11829_PI	Afun011829			1.68132	1.66605e-08	1.60886e-05
CUST_9522_PI4	Afun009522		ribonuclease III [Source:Projected from Anopheles gambiae (AGAP008087) VB Community Annotation]	2.78524	1.80704e-08	1.70958e-05
CUST_10918_PI	Afun010918	CYP6N1	cytochrome P450 [Source:VB Community Annotation]	2.99115	1.83371e-08	1.70958e-05
CUST_8569_PI4	Afun008569			1.60664	1.96924e-08	1.78716e-05
CUST_6803_PI4	combined_c3440			3.00156	1.98041e-08	1.78716e-05
CUST_3450_PI4	Afun003450			-1.51507	2.00159e-08	1.78716e-05
CUST_9060_PI4	Afun009060			-1.25132	2.0505e-08	1.80567e-05
CUST_11614_PI	Afun011614			-1.7514	2.09456e-08	1.81497e-05
CUST_8918_PI4	Afun008918			-1.29194	2.22976e-08	1.90965e-05
CUST_5886_PI4	Afun005886			2.53347	2.28094e-08	1.92273e-05
CUST_10845_PI	Afun010845			3.26059	2.30674e-08	1.92273e-05
CUST_14862_PI	combined_c7871			4.02759	2.33978e-08	1.92273e-05
CUST_3826_PI4	Afun003826			2.13454	2.36802e-08	1.92273e-05
CUST_6_PI4263	CYP6M1c_fixed.seq	CYP6M1		2.12004	2.41508e-08	1.93779e-05
CUST_11932_PI	Afun011932			2.71678	2.46588e-08	1.95247e-05
CUST_11997_PI	combined_C6103			-1.46586	2.56981e-08	1.99614e-05
CUST_7769_PI4	Afun007769			2.71964	2.58534e-08	1.99614e-05
CUST_27_PI426	CYP6Z1_rvcpl_fixed.seq	CYP6Z1		2.39097	2.69569e-08	2.05523e-05
CUST_10196_PI	combined_c5166			-1.43181	2.7444e-08	2.06025e-05
CUST_15157_PI	combined_c8055			2.63336	2.8509e-08	2.07458e-05
CUST_9025_PI4	Afun009025			-1.69518	2.85489e-08	2.07458e-05
CUST_11016_PI	Afun011016		TBC1 domain family, member 10A [Source:Projected from Anopheles gambiae (AGAP001953) VB Community Annotation]	2.14908	2.85842e-08	2.07458e-05
CUST_1067_PI4	Afun001067			1.88281	2.97373e-08	2.12932e-05
CUST_9582_PI4	Afun009582			2.03909	3.01279e-08	2.13319e-05
CUST_2712_PI4	combined_c1370			-0.863461	3.13847e-08	2.1717e-05
CUST_5527_PI4	combined_c2797			-1.5099	3.14871e-08	2.1717e-05
CUST_28_PI426	CYP6Z1_rvcpl_fixed.seq	CYP6Z1		2.16257	3.16819e-08	2.1717e-05
CUST_8569_PI4	Afun008569			1.60083	3.33805e-08	2.23015e-05
CUST_3826_PI4	Afun003826			2.23247	3.37614e-08	2.23015e-05
CUST_3270_PI4	combined_c1653			2.46635	3.37882e-08	2.23015e-05
CUST_5545_PI4	Afun005545		Diamine acetyltransferase [Source:Projected from Anopheles gambiae (AGAP002239) VB Community Annotation]	2.57633	3.39732e-08	2.23015e-05
CUST_1226_PI4	Afun001226		mRNA (2'-O-methyladenosine-N6-)-methyltransferase [Source:Projected from Anopheles gambiae (AGAP002895) VB Community Annotation]	1.71263	3.47199e-08	2.23507e-05
CUST_6_PI4263	CYP6M1c_fixed.seq	CYP6M1		2.01785	3.48151e-08	2.23507e-05
CUST_8667_PI4	Afun008667			-1.26786	3.53569e-08	2.25016e-05
CUST_7411_PI4	Afun007411			1.96012	3.61561e-08	2.27753e-05
CUST_12294_PI	Afun012294			2.43431	3.69288e-08	2.29098e-05
CUST_7407_PI4	AGAP005802-RA_60S			1.83753	3.7782e-08	2.29098e-05
CUST_1656_PI4	Afun001656		chromatin assembly factor 1, p180-subunit [Source:Projected from Anopheles gambiae (AGAP001568) VB Community Annotation]	-1.17454	3.78131e-08	2.29098e-05
CUST_28_PI426	CYP6Z1_rvcpl_fixed.seq	CYP6Z1		2.15389	3.79117e-08	2.29098e-05
CUST_28_PI426	CYP6Z1_rvcpl_fixed.seq	CYP6Z1		2.13346	3.88968e-08	2.29658e-05
CUST_10494_PI	Afun010494			-1.3771	3.92231e-08	2.29658e-05
CUST_7688_PI4	Afun007688			1.13961	3.94265e-08	2.29658e-05
CUST_1504_PI4	combined_c761			5.87082	4.01499e-08	2.29658e-05
CUST_8187_PI4	Afun008187			-1.63914	4.02103e-08	2.29658e-05
CUST_8667_PI4	Afun008667			-1.30622	4.03251e-08	2.29658e-05
CUST_9036_PI4	Afun009036			-2.24302	4.06181e-08	2.29658e-05
CUST_28_PI426	CYP6Z1_rvcpl_fixed.seq	CYP6Z1		2.14104	4.12261e-08	2.30291e-05
CUST_8187_PI4	Afun008187			-1.72063	4.24143e-08	2.30291e-05
CUST_6802_PI4	combined_c3440			2.81777	4.26085e-08	2.30291e-05
CUST_8237_PI4	Afun008237			2.64578	4.27296e-08	2.30291e-05
CUST_5545_PI4	Afun005545		Diamine acetyltransferase [Source:Projected from Anopheles gambiae (AGAP002239) VB Community Annotation]	2.36912	4.27637e-08	2.30291e-05
CUST_28_PI426	CYP6Z1_rvcpl_fixed.seq	CYP6Z1		2.10341	4.32553e-08	2.30291e-05
CUST_3939_PI4	Afun003939			-1.55746	4.33681e-08	2.30291e-05
CUST_7663_PI4	Afun007663		synaptic vesicle-associated integral membrane protein [Source:Projected from Anopheles gambiae (AGAP005507) VB Community Annotation]	4.06206	4.37461e-08	2.30291e-05
CUST_14055_PI	Afun014055			-0.965548	4.52304e-08	2.32755e-05
CUST_6_PI4263	CYP6M1c_fixed.seq	CYP6M1		1.92002	4.52819e-08	2.32755e-05
CUST_7769_PI4	Afun007769			2.53189	4.53307e-08	2.32755e-05
CUST_8878_PI4	combined_c4497			1.82425	4.58295e-08	2.33379e-05
CUST_9565_PI4	combined_c4844			1.70977	4.69729e-08	2.36763e-05
CUST_8887_PI4	Afun008887		Cysteine protease [Source:UniProtKB/TrEMBL;Acc:A0A182RRJ1]	1.77064	4.75287e-08	2.36763e-05
CUST_9704_PI4	Afun009704			-2.08544	4.77285e-08	2.36763e-05
CUST_8244_PI4	Afun008244			1.82789	4.80392e-08	2.36763e-05
CUST_28_PI426	CYP6Z1_rvcpl_fixed.seq	CYP6Z1		2.12404	4.90787e-08	2.40267e-05
CUST_13259_PI	Afun013259			2.01457	4.97928e-08	2.41329e-05
CUST_3450_PI4	Afun003450			-1.42058	5.00781e-08	2.41329e-05
CUST_8240_PI4	combined_c4173			-1.8023	5.12752e-08	2.45194e-05
CUST_28_PI426	CYP6Z1_rvcpl_fixed.seq	CYP6Z1		2.16347	5.26153e-08	2.49474e-05
CUST_12226_PI	Afun012226			1.85354	5.32368e-08	2.50393e-05
CUST_9976_PI4	Afun009976		nuclear protein NHN1 [Source:Projected from Anopheles gambiae (AGAP010800) VB Community Annotation]	2.76682	5.43449e-08	2.51129e-05
CUST_6_PI4263	CYP6M1c_fixed.seq	CYP6M1		1.8389	5.50632e-08	2.51129e-05
CUST_7397_PI4	Afun007397			1.76936	5.51133e-08	2.51129e-05
CUST_9025_PI4	Afun009025			-1.72153	5.5428e-08	2.51129e-05
CUST_8912_PI4	Afun008912			1.92168	5.57015e-08	2.51129e-05
CUST_8241_PI4	combined_c4173			-1.85511	5.57639e-08	2.51129e-05
CUST_12832_PI	combined_c6551			-1.63685	5.67212e-08	2.5333e-05
CUST_5700_PI4	Afun005700			1.66133	5.86126e-08	2.58079e-05
CUST_6_PI4263	CYP6M1c_fixed.seq	CYP6M1		1.84843	5.86486e-08	2.58079e-05
CUST_396_PI42	Afun000396			1.59346	6.06513e-08	2.62875e-05
CUST_7325_PI4	Afun007325			-2.76127	6.06772e-08	2.62875e-05
CUST_13580_PI	Afun013580			-1.67409	6.10489e-08	2.62875e-05
CUST_8912_PI4	Afun008912			1.89466	6.1523e-08	2.62875e-05
CUST_12565_PI	Afun012565			2.27763	6.26183e-08	2.62875e-05
CUST_7634_PI4	Afun007634			1.66564	6.28124e-08	2.62875e-05
CUST_7325_PI4	Afun007325			-2.78878	6.30133e-08	2.62875e-05
CUST_5518_PI4	Afun005518		Dystrobrevin [Source:UniProtKB/TrEMBL;Acc:A0A182RH09]	1.4038	6.311e-08	2.62875e-05
CUST_840_PI42	Afun000840			-0.898412	6.3881e-08	2.64422e-05
CUST_10834_PI	combined_c5498			-3.15948	6.74141e-08	2.77045e-05
CUST_1701_PI4	Afun001701		arginine kinase [Source:Projected from Anopheles gambiae (AGAP002033) VB Community Annotation]	-1.49045	6.96535e-08	2.83622e-05
CUST_1656_PI4	Afun001656		chromatin assembly factor 1, p180-subunit [Source:Projected from Anopheles gambiae (AGAP001568) VB Community Annotation]	-1.21464	7.0144e-08	2.83622e-05
CUST_5526_PI4	combined_c2797			-1.54476	7.04944e-08	2.83622e-05
CUST_13177_PI	Afun013177			-1.58811	7.11971e-08	2.83622e-05
CUST_7663_PI4	Afun007663		synaptic vesicle-associated integral membrane protein [Source:Projected from Anopheles gambiae (AGAP005507) VB Community Annotation]	3.83466	7.13283e-08	2.83622e-05
CUST_9664_PI4	Afun009664			2.07925	7.24468e-08	2.86152e-05
CUST_10213_PI	Afun010213		60S ribosomal protein L36 [Source:UniProtKB/TrEMBL;Acc:A0A182RVA3]	1.64869	7.39365e-08	2.8812e-05
CUST_1747_PI4	combined_c882			-2.25416	7.40927e-08	2.8812e-05
CUST_5700_PI4	Afun005700			1.69058	7.42797e-08	2.8812e-05
CUST_9279_PI4	Afun009279		Talin-1 [Source:Projected from Anopheles gambiae (AGAP007474) VB Community Annotation]	-1.13801	7.59271e-08	2.92485e-05
CUST_14916_PI	combined_c7900			-1.66869	7.77865e-08	2.97248e-05
CUST_8244_PI4	Afun008244			1.80354	7.81314e-08	2.97248e-05
CUST_14861_PI	combined_c7871			3.39394	7.88254e-08	2.98072e-05
CUST_2337_PI4	Afun002337			-1.86956	8.01534e-08	3.01394e-05
CUST_11549_PI	Afun011549		nucleolar complex protein [Source:Projected from Anopheles gambiae (AGAP010536) VB Community Annotation]	-0.649859	8.06997e-08	3.01394e-05
CUST_5078_PI4	Afun005078		exosome complex component RRP46 [Source:Projected from Anopheles gambiae (AGAP002177) VB Community Annotation]	-0.935943	8.16794e-08	3.01394e-05
CUST_7861_PI4	Afun007861			1.92683	8.20247e-08	3.01394e-05
CUST_11507_PI	Afun011507			1.87371	8.28049e-08	3.01394e-05
CUST_538_PI40	combined_c271			-0.985349	8.29215e-08	3.01394e-05
CUST_10129_PI	Afun010129			-1.40868	8.31433e-08	3.01394e-05
CUST_1701_PI4	Afun001701		arginine kinase [Source:Projected from Anopheles gambiae (AGAP002033) VB Community Annotation]	-1.61205	8.43072e-08	3.0297e-05
CUST_12707_PI	Afun012707			-2.00479	8.51459e-08	3.0297e-05
CUST_2337_PI4	Afun002337			-1.71581	8.53099e-08	3.0297e-05
CUST_13214_PI	Afun013214			2.04081	8.55019e-08	3.0297e-05
CUST_13671_PI	Afun013671			2.23392	8.84766e-08	3.11808e-05
CUST_6_PI4263	CYP6M1c_fixed.seq	CYP6M1		1.95699	9.08904e-08	3.15024e-05
CUST_7224_PI4	Afun007224			-2.2592	9.19927e-08	3.15024e-05
CUST_12894_PI	combined_c6585			1.39951	9.20507e-08	3.15024e-05
CUST_2802_PI4	Afun002802		Ubiquitinyl hydrolase 1 [Source:UniProtKB/TrEMBL;Acc:A0A182R9E2]	2.23455	9.27704e-08	3.15024e-05
CUST_11248_PI	Afun011248		kinesin family member 1/13/14 [Source:Projected from Anopheles gambiae (AGAP003925) VB Community Annotation]	2.11074	9.27766e-08	3.15024e-05
CUST_158_PI42	Afun000158			1.7874	9.30315e-08	3.15024e-05
CUST_11328_PI	combined_C5752			-1.32353	9.32198e-08	3.15024e-05
CUST_9806_PI4	Afun009806			1.4932	9.34935e-08	3.15024e-05
CUST_10197_PI	combined_c5166			-1.42012	9.55579e-08	3.19703e-05
CUST_8072_PI4	Afun008072			1.77985	9.6726e-08	3.19703e-05
CUST_5694_PI4	Afun005694		Carboxylic ester hydrolase [Source:UniProtKB/TrEMBL;Acc:A0A182RHI2]	-0.949409	9.69529e-08	3.19703e-05
CUST_14915_PI	combined_c7900			-1.59191	9.72573e-08	3.19703e-05
CUST_8243_PI4	Afun008243			-1.78814	9.78611e-08	3.19703e-05
CUST_7224_PI4	Afun007224			-2.17971	9.79669e-08	3.19703e-05
CUST_9291_PI4	Afun009291			-2.15285	1.01794e-07	3.29268e-05
CUST_8500_PI4	Afun008500		DnaJ homolog subfamily C member [Source:Projected from Anopheles gambiae (AGAP004849) VB Community Annotation]	-1.54807	1.01947e-07	3.29268e-05
CUST_1166_PI4	Afun001166			-1.39865	1.04971e-07	3.36889e-05
CUST_11537_PI	Afun011537			1.58251	1.05678e-07	3.36889e-05
CUST_7082_PI4	Afun007082		lachesin [Source:Projected from Anopheles gambiae (AGAP004915) VB Community Annotation]	-1.0573	1.05733e-07	3.36889e-05
CUST_10798_PI	combined_c5478			-1.40004	1.07808e-07	3.41485e-05
CUST_3710_PI4	combined_c1874			-1.67025	1.0965e-07	3.41531e-05
CUST_9271_PI4	Afun009271		leucine-rich immune protein (Short) [Source:Projected from Anopheles gambiae (AGAP007455) VB Community Annotation]	-1.3811	1.10135e-07	3.41531e-05
CUST_13535_PI	Afun013535			-1.63955	1.10207e-07	3.41531e-05
CUST_5993_PI4	Afun005993	Dnmt2	DNA methyltransferase 2 [Source:VB Community Annotation]	-1.04078	1.1132e-07	3.41531e-05
CUST_15890_PI	combined_c8428			1.53575	1.1141e-07	3.41531e-05
CUST_14110_PI	Afun014110			-2.20323	1.12106e-07	3.41531e-05
CUST_10896_PI	Afun010896			-1.12933	1.12551e-07	3.41531e-05
CUST_8243_PI4	Afun008243			-1.76415	1.13008e-07	3.41531e-05
CUST_15161_PI	Afun015161			2.25402	1.13035e-07	3.41531e-05
CUST_9036_PI4	Afun009036			-2.22345	1.15464e-07	3.43477e-05
CUST_7485_PI4	Afun007485			1.84189	1.15896e-07	3.43477e-05
CUST_4256_PI4	Afun004256		E3 ubiquitin-protein ligase parkin [Source:UniProtKB/TrEMBL;Acc:A0A182RDI4]	-1.22391	1.17114e-07	3.43477e-05
CUST_12472_PI	combined_c6355			-1.6266	1.17522e-07	3.43477e-05
CUST_15252_PI	Afun015252			-0.750481	1.1794e-07	3.43477e-05
CUST_1851_PI4	Afun001851			-1.17662	1.18373e-07	3.43477e-05
CUST_12220_PI	Afun012220			-1.35098	1.19971e-07	3.43477e-05
CUST_13228_PI	combined_c6767			1.93039	1.1999e-07	3.43477e-05
CUST_8598_PI4	Afun008598		tetratricopeptide repeat domain 1 variant [Source:Projected from Anopheles gambiae (AGAP003336) VB Community Annotation]	-1.16582	1.20093e-07	3.43477e-05
CUST_2571_PI4	Afun002571			-1.04706	1.20257e-07	3.43477e-05
CUST_11262_PI	Afun011262			-1.7315	1.20674e-07	3.43477e-05
CUST_13_PI426	CYP6N1_rvcpl.seq	CYP6N1		4.05465	1.20785e-07	3.43477e-05
CUST_13311_PI	Afun013311			1.45088	1.21772e-07	3.43477e-05
CUST_5829_PI4	Afun005829			-0.952574	1.21982e-07	3.43477e-05
CUST_10485_PI	Afun010485		Spectrin beta chain [Source:UniProtKB/TrEMBL;Acc:A0A182RW25]	2.24918	1.22218e-07	3.43477e-05
CUST_3659_PI4	combined_c1848			-1.29278	1.23032e-07	3.44719e-05
CUST_12380_PI	Afun012380			-1.79188	1.24061e-07	3.45949e-05
CUST_1226_PI4	Afun001226		mRNA (2'-O-methyladenosine-N6-)-methyltransferase [Source:Projected from Anopheles gambiae (AGAP002895) VB Community Annotation]	1.70195	1.25797e-07	3.49945e-05
CUST_604_PI42	Afun000604		AP2-associated kinase [Source:Projected from Anopheles gambiae (AGAP002469) VB Community Annotation]	1.89503	1.27288e-07	3.51141e-05
CUST_7807_PI4	Afun007807			-1.72886	1.28566e-07	3.53858e-05
CUST_4256_PI4	Afun004256		E3 ubiquitin-protein ligase parkin [Source:UniProtKB/TrEMBL;Acc:A0A182RDI4]	-1.14237	1.30368e-07	3.53858e-05
CUST_13736_PI	Afun013736			-1.15651	1.31048e-07	3.53858e-05
CUST_6_PI4263	CYP6M1c_fixed.seq	CYP6M1		1.73098	1.31108e-07	3.53858e-05
CUST_4397_PI4	Afun004397			1.37272	1.31759e-07	3.53858e-05
CUST_7406_PI4	Afun007406			1.42451	1.31933e-07	3.53858e-05
CUST_1654_PI4	Afun001654		Microtubule-associated protein [Source:UniProtKB/TrEMBL;Acc:A0A182R658]	-1.08295	1.32463e-07	3.53858e-05
CUST_28_PI426	CYP6Z1_rvcpl_fixed.seq	CYP6Z1		2.21086	1.32575e-07	3.54995e-05
CUST_10642_PI	combined_c5393			2.49506	1.33982e-07	3.55144e-05
CUST_2135_PI4	Afun002135			-0.845104	1.36311e-07	3.55144e-05
CUST_8998_PI4	Afun008998		F-box protein [Source:Projected from Anopheles gambiae (AGAP005622) VB Community Annotation]	-0.855775	1.36722e-07	3.55144e-05
CUST_2860_PI4	Afun002860			-1.14381	1.36732e-07	3.55144e-05
CUST_15278_PI	Afun015278			1.21291	1.36868e-07	3.55144e-05
CUST_3185_PI4	Afun003185			-2.42314	1.38588e-07	3.55144e-05
CUST_8023_PI4	Afun008023			1.40761	1.38761e-07	3.55144e-05
CUST_9356_PI4	Afun009356		sprouty-related, EVH1 domain containing [Source:Projected from Anopheles gambiae (AGAP012085) VB Community Annotation]	1.47815	1.38894e-07	3.55144e-05
CUST_7078_PI4	Afun007078			-1.53902	1.39565e-07	3.55144e-05
CUST_10279_PI	Afun010279		Patatin-like phospholipase domain containing [Source:Projected from Anopheles gambiae (AGAP011925) VB Community Annotation]	-1.2423	1.40092e-07	3.55144e-05
CUST_8887_PI4	Afun008887		Cysteine protease [Source:UniProtKB/TrEMBL;Acc:A0A182RRJ1]	1.69422	1.40986e-07	3.55144e-05
CUST_5836_PI4	Afun005836			-0.883294	1.41e-07	3.55144e-05
CUST_12324_PI	combined_c6273			-1.22324	1.41467e-07	3.55144e-05
CUST_12473_PI	combined_c6355			-1.57297	1.41643e-07	3.55144e-05
CUST_2713_PI4	combined_c1370			-0.809723	1.4204e-07	3.55144e-05
CUST_11057_PI	combined_c5613			-1.08494	1.43922e-07	3.55144e-05
CUST_11676_PI	Afun011676		DDRGK domain-containing protein [Source:Projected from Anopheles gambiae (AGAP013398) VB Community Annotation]	-1.20204	1.43953e-07	3.55144e-05
CUST_8360_PI4	Afun008360			2.56033	1.44401e-07	3.55144e-05
CUST_7994_PI4	Afun007994		V-type proton ATPase subunit G [Source:UniProtKB/TrEMBL;Acc:A0A182RP13]	1.84425	1.44473e-07	3.55144e-05
CUST_12357_PI	combined_c6293			1.1522	1.46249e-07	3.58642e-05
CUST_12506_PI	Afun012506			-1.57024	1.4741e-07	3.58863e-05
CUST_11840_PI	Afun011840			-0.727978	1.47522e-07	3.58863e-05
CUST_3711_PI4	combined_c1874			-1.25994	1.47729e-07	3.58863e-05
CUST_1870_PI4	combined_c944			1.68106	1.49265e-07	3.58863e-05
CUST_15174_PI	Afun015174			-0.830926	1.49494e-07	3.58863e-05
CUST_8831_PI4	Afun008831		origin recognition complex subunit [Source:Projected from Anopheles gambiae (AGAP010406) VB Community Annotation]	-0.913212	1.49842e-07	3.59468e-05
CUST_1705_PI4	combined_c861			-1.1846	1.50565e-07	3.59468e-05
CUST_10866_PI	Afun010866			-1.13199	1.51031e-07	3.59468e-05
CUST_7266_PI4	Afun007266			1.04248	1.52289e-07	3.60456e-05
CUST_3265_PI4	CD577760.1			1.26968	1.5373e-07	3.638e-05
CUST_1871_PI4	combined_c944			1.40731	1.56611e-07	3.69471e-05
CUST_8807_PI4	Afun008807		dachs [Source:Projected from Anopheles gambiae (AGAP009933) VB Community Annotation]	1.70357	1.58667e-07	3.72226e-05
CUST_8500_PI4	Afun008500		DnaJ homolog subfamily C member [Source:Projected from Anopheles gambiae (AGAP004849) VB Community Annotation]	-1.59988	1.59606e-07	3.72226e-05
CUST_8142_PI4	Afun008142		Succinate dehydrogenase [ubiquinone] cytochrome b small subunit [Source:UniProtKB/TrEMBL;Acc:A0A182RPF9]	1.19908	1.60803e-07	3.72226e-05
CUST_7992_PI4	Afun007992		TATA-binding protein-associated factor [Source:Projected from Anopheles gambiae (AGAP001820) VB Community Annotation]	-1.08754	1.61927e-07	3.72226e-05
CUST_14319_PI	Afun014319			-0.990238	1.61932e-07	3.72226e-05
CUST_3266_PI4	CD577760.1			1.33936	1.61979e-07	3.72226e-05
CUST_8121_PI4	Afun008121		Tubulin alpha chain [Source:UniProtKB/TrEMBL;Acc:A0A182RPD8]	1.02656	1.62727e-07	3.72226e-05
CUST_6_PI4263	CYP6M1c_fixed.seq	CYP6M1		1.73697	1.63221e-07	3.72226e-05
CUST_2800_PI4	Afun002800		Serine/threonine-protein kinase RIO1 [Source:UniProtKB/TrEMBL;Acc:A0A182R9E0]	1.63446	1.66698e-07	3.79953e-05
CUST_6673_PI4	combined_c3374			0.909103	1.69008e-07	3.83089e-05
CUST_158_PI42	Afun000158			1.69187	1.70331e-07	3.83945e-05
CUST_4984_PI4	Afun004984			-1.13092	1.71214e-07	3.84794e-05
CUST_7861_PI4	Afun007861			1.90092	1.73736e-07	3.8976e-05
CUST_11765_PI	Afun011765			-1.40142	1.74539e-07	3.8976e-05
CUST_10318_PI	Afun010318			-1.23977	1.76147e-07	3.8976e-05
CUST_6_PI4263	CYP6M1c_fixed.seq	CYP6M1		1.89228	1.77098e-07	3.8976e-05
CUST_1831_PI4	Afun001831			-1.2154	1.77164e-07	3.8976e-05
CUST_431_PI42	Afun000431			1.67487	1.77335e-07	3.8976e-05
CUST_11466_PI	Afun011466			2.01302	1.79642e-07	3.94343e-05
CUST_10391_PI	combined_c5264			-1.5055	1.80614e-07	3.94343e-05
CUST_7994_PI4	Afun007994		V-type proton ATPase subunit G [Source:UniProtKB/TrEMBL;Acc:A0A182RP13]	1.79168	1.81304e-07	3.94343e-05
CUST_3373_PI4	combined_c1705			1.33176	1.82729e-07	3.97297e-05
CUST_4301_PI4	combined_c2176			-1.25438	1.83755e-07	3.98066e-05
CUST_8169_PI4	Afun008169			-1.39036	1.86282e-07	4.00986e-05
CUST_1244_PI4	combined_c631			-1.61067	1.86505e-07	4.01737e-05
CUST_13124_PI	Afun013124			2.36647	1.87905e-07	4.01834e-05
CUST_9373_PI4	combined_c4747			-1.58672	1.88751e-07	4.01834e-05
CUST_3490_PI4	CD577642.1			1.07858	1.89117e-07	4.01834e-05
CUST_11165_PI	combined_c5668			-1.11061	1.89757e-07	4.02572e-05
CUST_10770_PI	Afun010770			-1.13729	1.9335e-07	4.06852e-05
CUST_7784_PI4	Afun007784		vinculin [Source:Projected from Anopheles gambiae (AGAP007532) VB Community Annotation]	0.741713	1.93951e-07	4.06852e-05
CUST_9446_PI4	combined_c4784			0.894473	1.94407e-07	4.06852e-05
CUST_1388_PI4	Afun001388		Vang-like protein [Source:UniProtKB/TrEMBL;Acc:A0A182R5E5]	-1.21656	1.95669e-07	4.06895e-05
CUST_3100_PI4	combined_c1567			-1.15994	1.96021e-07	4.06895e-05
CUST_12358_PI	combined_c6293			1.08044	1.96374e-07	4.06895e-05
CUST_11298_PI	Afun011298		bromodomain adjacent to zinc finger domain protein 1A [Source:Projected from Anopheles gambiae (AGAP003137) VB Community Annotation]	1.81526	1.96985e-07	4.07598e-05
CUST_7406_PI4	Afun007406			1.411	1.99839e-07	4.10366e-05
CUST_1704_PI4	Afun001704		E3 ubiquitin-protein ligase RNF13 [Source:Projected from Anopheles gambiae (AGAP002028) VB Community Annotation]	-1.1355	2.01032e-07	4.10366e-05
CUST_2845_PI4	Afun002845			0.752209	2.01195e-07	4.10366e-05
CUST_10642_PI	Afun010642		cullin [Source:Projected from Anopheles gambiae (AGAP008007) VB Community Annotation]	-1.86023	2.01411e-07	4.10366e-05
CUST_542_PI42	Afun000542			1.40332	2.01849e-07	4.11047e-05
CUST_11068_PI	Afun011068			1.13184	2.04336e-07	4.13751e-05
CUST_15117_PI	combined_c8035			1.79034	2.04682e-07	4.14416e-05
CUST_11329_PI	combined_C5752			-0.869325	2.06547e-07	4.16333e-05
CUST_7453_PI4	Afun007453		casein kinase II subunit alpha [Source:Projected from Anopheles gambiae (AGAP005569) VB Community Annotation]	1.86211	2.07614e-07	4.16333e-05
CUST_12997_PI	combined_c6641			-1.0094	2.07646e-07	4.16333e-05
CUST_1745_PI4	Afun001745			-0.91479	2.08811e-07	4.16333e-05
CUST_11044_PI	Afun011044		rRNA 2'-O-methyltransferase fibrillarin [Source:Projected from Anopheles gambiae (AGAP011244) VB Community Annotation]	-1.04535	2.10043e-07	4.16333e-05
CUST_6672_PI4	combined_c3374			1.02438	2.10443e-07	4.16333e-05
CUST_3763_PI4	Afun003763		Elongation of very long chain fatty acids protein [Source:UniProtKB/TrEMBL;Acc:A0A182RC48]	-1.07031	2.14684e-07	4.23523e-05
CUST_9564_PI4	combined_c4844			1.30895	2.15383e-07	4.23523e-05
CUST_6149_PI4	Afun006149			-1.4548	2.15507e-07	4.24137e-05
CUST_15249_PI	Afun015249			0.949868	2.19411e-07	4.28663e-05
CUST_12386_PI	Afun012386			-1.2742	2.20157e-07	4.29258e-05
CUST_4224_PI4	Afun004224		phosphatidylinositol-4,5-bisphosphate 4-phosphatase [Source:Projected from Anopheles gambiae (AGAP006243) VB Community Annotation]	-1.15329	2.21665e-07	4.31793e-05
CUST_7813_PI4	Afun007813		mRNA binding protein [Source:Projected from Anopheles gambiae (AGAP013112) VB Community Annotation]	-1.4278	2.22973e-07	4.32375e-05
CUST_2802_PI4	Afun002802		Ubiquitinyl hydrolase 1 [Source:UniProtKB/TrEMBL;Acc:A0A182R9E2]	2.10115	2.24004e-07	4.32952e-05
CUST_7078_PI4	Afun007078			-1.57103	2.25843e-07	4.35453e-05
CUST_5494_PI4	Afun005494			-1.0828	2.3018e-07	4.41495e-05
CUST_1388_PI4	Afun001388		Vang-like protein [Source:UniProtKB/TrEMBL;Acc:A0A182R5E5]	-1.26486	2.31488e-07	4.41495e-05
CUST_14082_PI	Afun014082			-1.44086	2.32047e-07	4.41495e-05
CUST_6657_PI4	combined_c3366			-1.20985	2.32058e-07	4.41495e-05
CUST_13518_PI	Afun013518			-1.06284	2.325e-07	4.42033e-05
CUST_9227_PI4	Afun009227			2.56617	2.34598e-07	4.4446e-05
CUST_11645_PI	Afun011645		protein cornichon homolog [Source:Projected from Anopheles gambiae (AGAP008974) VB Community Annotation]	-0.92547	2.37238e-07	4.46872e-05
CUST_2545_PI4	Afun002545		Metalloendopeptidase [Source:UniProtKB/TrEMBL;Acc:A0A182R8N6]	-1.10677	2.40921e-07	4.53029e-05
CUST_2800_PI4	Afun002800		Serine/threonine-protein kinase RIO1 [Source:UniProtKB/TrEMBL;Acc:A0A182R9E0]	1.56276	2.43623e-07	4.55888e-05
CUST_3418_PI4	combined_c1728			-0.936193	2.43889e-07	4.55888e-05
CUST_14805_PI	combined_c7843			1.22957	2.44655e-07	4.56374e-05
CUST_3060_PI4	Afun003060			-1.54849	2.47466e-07	4.57812e-05
CUST_2943_PI4	Afun002943			1.469	2.47597e-07	4.57812e-05
CUST_13578_PI	Afun013578			-1.11224	2.47605e-07	4.57812e-05
CUST_2491_PI4	Afun002491		Beat IIb [Source:Projected from Anopheles gambiae (AGAP004369) VB Community Annotation]	-1.50917	2.50247e-07	4.60127e-05
CUST_3489_PI4	CD577642.1			1.02132	2.52095e-07	4.62428e-05
CUST_3763_PI4	Afun003763		Elongation of very long chain fatty acids protein [Source:UniProtKB/TrEMBL;Acc:A0A182RC48]	-1.03517	2.55991e-07	4.68374e-05
CUST_5494_PI4	Afun005494			-1.11141	2.58368e-07	4.70636e-05
CUST_8819_PI4	combined_c4466			1.30315	2.58856e-07	4.71067e-05
CUST_4494_PI4	Afun004494		electron transfer flavoprotein subunit beta, mitochondrial [Source:Projected from Anopheles gambiae (AGAP004653) VB Community Annotation]	-1.75537	2.60542e-07	4.73308e-05
CUST_2785_PI4	Afun002785		MIT domain-containing protein [Source:Projected from Anopheles gambiae (AGAP006789) VB Community Annotation]	-1.0642	2.62808e-07	4.74146e-05
CUST_1941_PI4	Afun001941			-0.973593	2.63035e-07	4.74146e-05
CUST_1704_PI4	combined_c861			-1.22243	2.63954e-07	4.74561e-05
CUST_12706_PI	Afun012706			-1.38948	2.65827e-07	4.75384e-05
CUST_8933_PI4	Afun008933			1.13718	2.66185e-07	4.75384e-05
CUST_1654_PI4	Afun001654		Microtubule-associated protein [Source:UniProtKB/TrEMBL;Acc:A0A182R658]	-1.0972	2.66651e-07	4.75792e-05
CUST_5398_PI4	Afun005398		nucleosome assembly protein 1-like [Source:Projected from Anopheles gambiae (AGAP009639) VB Community Annotation]	-1.11934	2.69851e-07	4.78373e-05
CUST_7231_PI4	Afun007231			-1.80895	2.70203e-07	4.78373e-05
CUST_10612_PI	Afun010612			1.18492	2.71194e-07	4.78769e-05
CUST_14301_PI	Afun014301			-1.36004	2.73678e-07	4.81479e-05
CUST_8787_PI4	Afun008787		60S ribosomal protein L37a [Source:Projected from Anopheles gambiae (AGAP009920) VB Community Annotation]	-0.675377	2.74968e-07	4.81479e-05
CUST_10643_PI	Afun010643		dynactin 5 (p25) [Source:Projected from Anopheles gambiae (AGAP013747) VB Community Annotation]	-1.32109	2.75663e-07	4.81479e-05
CUST_13651_PI	Afun013651			-0.719754	2.76223e-07	4.81479e-05
CUST_8121_PI4	Afun008121		Tubulin alpha chain [Source:UniProtKB/TrEMBL;Acc:A0A182RPD8]	0.992117	2.7784e-07	4.81479e-05
CUST_1213_PI4	Afun001213		Rab3 GTPase-activating protein regulatory subunit [Source:Projected from Anopheles gambiae (AGAP001533) VB Community Annotation]	1.48805	2.7821e-07	4.81479e-05
CUST_9595_PI4	Afun009595		odorant-binding protein [Source:Projected from Anopheles gambiae (AGAP012867) VB Community Annotation]	1.6073	2.78341e-07	4.81479e-05
CUST_8598_PI4	Afun008598		tetratricopeptide repeat domain 1 variant [Source:Projected from Anopheles gambiae (AGAP003336) VB Community Annotation]	-1.12413	2.79887e-07	4.83584e-05
CUST_1956_PI4	combined_c987			0.976234	2.81798e-07	4.85385e-05
CUST_544_PI42	Afun000544		Ran GTPase-activating protein [Source:Projected from Anopheles gambiae (AGAP008267) VB Community Annotation]	-1.53265	2.82624e-07	4.85385e-05
CUST_6377_PI4	Afun006377			-0.896587	2.87183e-07	4.85385e-05
CUST_2943_PI4	Afun002943			1.58739	2.87969e-07	4.85385e-05
CUST_15118_PI	combined_c8035			1.52261	2.88527e-07	4.85385e-05
CUST_7504_PI4	Afun007504			1.84046	2.89082e-07	4.85385e-05
CUST_4361_PI4	Afun004361		BMP binding endothelial regulator [Source:Projected from Anopheles gambiae (AGAP006168) VB Community Annotation]	-0.791901	2.89282e-07	4.85385e-05
CUST_4475_PI4	combined_c2263			-1.31204	2.90167e-07	4.85385e-05
CUST_1136_PI4	Afun001136			-1.21921	2.91436e-07	4.85385e-05
CUST_12261_PI	Afun012261			1.72078	2.92391e-07	4.85385e-05
CUST_3268_PI4	CD577759.1			1.20319	2.9281e-07	4.85385e-05
CUST_11600_PI	Afun011600			1.59126	2.93056e-07	4.85385e-05
CUST_5694_PI4	Afun005694		Carboxylic ester hydrolase [Source:UniProtKB/TrEMBL;Acc:A0A182RHI2]	-0.907228	2.93389e-07	4.85385e-05
CUST_1964_PI4	combined_c991			2.09246	2.94321e-07	4.85385e-05
CUST_9424_PI4	Afun009424			-1.01359	2.95237e-07	4.85385e-05
CUST_10207_PI	Afun010207			1.43347	2.95568e-07	4.85385e-05
CUST_5993_PI4	Afun005993	Dnmt2	DNA methyltransferase 2 [Source:VB Community Annotation]	-1.02572	2.96229e-07	4.85385e-05
CUST_7651_PI4	Afun007651			-1.40485	2.96318e-07	4.85385e-05
CUST_3847_PI4	AGAP003541-RA___2R			-1.1246	2.96469e-07	4.85385e-05
CUST_9841_PI4	Afun009841			-1.19355	2.97467e-07	4.85733e-05
CUST_5114_PI4	combined_c2591			-1.31447	2.98329e-07	4.86079e-05
CUST_4728_PI4	Afun004728			-0.875148	2.98609e-07	4.86423e-05
CUST_1288_PI4	Afun001288			1.29982	2.99652e-07	4.86766e-05
CUST_762_PI42	Afun000762			-1.16065	3.01492e-07	4.87106e-05
CUST_9005_PI4	Afun009005		28S ribosomal protein S15, mitochondrial [Source:Projected from Anopheles gambiae (AGAP005615) VB Community Annotation]	-0.841507	3.02118e-07	4.87445e-05
CUST_12763_PI	Afun012763			1.7079	3.0279e-07	4.87782e-05
CUST_10958_PI	combined_c5563			-1.50843	3.0487e-07	4.88452e-05
CUST_8807_PI4	Afun008807		dachs [Source:Projected from Anopheles gambiae (AGAP009933) VB Community Annotation]	1.62015	3.05403e-07	4.88452e-05
CUST_5040_PI4	combined_c2553			0.726878	3.09215e-07	4.93575e-05
CUST_3409_PI4	Afun003409			-1.08944	3.13095e-07	4.97388e-05
CUST_681_PI40	combined_c343			-1.30717	3.13172e-07	4.97388e-05
CUST_13283_PI	combined_c6796			-1.12509	3.14732e-07	4.97999e-05
CUST_5910_PI4	Afun005910			-0.828452	3.15481e-07	4.97999e-05
CUST_10099_PI	Afun010099		Coronin [Source:UniProtKB/TrEMBL;Acc:A0A182RUY9]	-1.19849	3.15659e-07	4.98302e-05
CUST_7082_PI4	Afun007082		lachesin [Source:Projected from Anopheles gambiae (AGAP004915) VB Community Annotation]	-1.03398	3.18129e-07	4.995e-05
CUST_4242_PI4	Afun004242			-1.03385	3.19467e-07	4.995e-05
CUST_1174_PI4	combined_c596			1.05362	3.20091e-07	4.995e-05
CUST_8453_PI4	Afun008453		ADP-ribosylation factor-like protein [Source:Projected from Anopheles gambiae (AGAP005267) VB Community Annotation]	1.14714	3.20329e-07	4.995e-05
CUST_72_PI426	Afun000072			-1.07074	3.22169e-07	5.01352e-05
CUST_1135_PI4	Afun001135		Clustered mitochondria protein homolog [Source:UniProtKB/TrEMBL;Acc:A0A182R4P3]	-1.02776	3.23362e-07	5.01643e-05
CUST_5513_PI4	Afun005513			-0.93387	3.24928e-07	5.02219e-05
CUST_8169_PI4	Afun008169			-1.35445	3.25495e-07	5.02219e-05
CUST_1213_PI4	Afun001213		Rab3 GTPase-activating protein regulatory subunit [Source:Projected from Anopheles gambiae (AGAP001533) VB Community Annotation]	1.34611	3.26379e-07	5.02504e-05
CUST_8041_PI4	combined_C4070			-1.27383	3.30733e-07	5.03383e-05
CUST_9372_PI4	combined_c4747			-1.59946	3.3104e-07	5.03383e-05
CUST_14191_PI	combined_c7381			-2.40826	3.31219e-07	5.03383e-05
CUST_7303_PI4	Afun007303			-2.01569	3.31741e-07	5.03383e-05
CUST_2665_PI4	Afun002665			-0.686212	3.33454e-07	5.03383e-05
CUST_2995_PI4	combined_c1511			-1.40512	3.33954e-07	5.03383e-05
CUST_495_PI40	gb-CYP9K1	CYP9K1		1.33086	3.34224e-07	5.03383e-05
CUST_1240_PI4	Afun001240			-1.29374	3.35255e-07	5.03383e-05
CUST_7862_PI4	combined_c3981			1.06028	3.35378e-07	5.03383e-05
CUST_10571_PI	Afun010571			-1.28339	3.35539e-07	5.03383e-05
CUST_9267_PI4	Afun009267		DNA topoisomerase 2-associated protein PAT1 [Source:Projected from Anopheles gambiae (AGAP007440) VB Community Annotation]	1.30723	3.35787e-07	5.03383e-05
CUST_8594_PI4	Afun008594		xeroderma pigmentosum group C-complementing protein [Source:Projected from Anopheles gambiae (AGAP003342) VB Community Annotation]	-1.51158	3.37314e-07	5.03383e-05
CUST_6093_PI4	Afun006093			-1.52921	3.38265e-07	5.03383e-05
CUST_12950_PI	Afun012950			1.00164	3.38374e-07	5.03383e-05
CUST_3410_PI4	Afun003410		pancreatic triacylglycerol lipase [Source:Projected from Anopheles gambiae (AGAP007672) VB Community Annotation]	-1.0541	3.42524e-07	5.07341e-05
CUST_1320_PI4	EE589832.1			1.4399	3.42745e-07	5.07341e-05
CUST_10550_PI	combined_c5346			1.69192	3.4562e-07	5.07341e-05
CUST_4602_PI4	combined_c2330			-1.10488	3.46301e-07	5.07341e-05
CUST_8023_PI4	Afun008023			1.50223	3.48695e-07	5.07341e-05
CUST_4242_PI4	Afun004242			-1.01899	3.48712e-07	5.07341e-05
CUST_13090_PI	Afun013090			1.69995	3.48914e-07	5.07341e-05
CUST_15090_PI	Afun015090			-1.23332	3.49267e-07	5.07341e-05
CUST_7_PI4263	Afun000007		mitogen-activated protein kinase kinase [Source:Projected from Anopheles gambiae (AGAP001867) VB Community Annotation]	-2.18542	3.49451e-07	5.07341e-05
CUST_7382_PI4	Afun007382		U3 small nucleolar RNA-associated protein [Source:Projected from Anopheles gambiae (AGAP008325) VB Community Annotation]	1.3463	3.49742e-07	5.07341e-05
CUST_11478_PI	Afun011478			-0.919586	3.50416e-07	5.07341e-05
CUST_7303_PI4	Afun007303			-2.03834	3.50812e-07	5.07341e-05
CUST_13064_PI	Afun013064			-1.25148	3.52763e-07	5.07341e-05
CUST_10833_PI	Afun010833			0.860903	3.52805e-07	5.07341e-05
CUST_12216_PI	Afun012216			-1.06175	3.53065e-07	5.07341e-05
CUST_7_PI4263	Afun000007		mitogen-activated protein kinase kinase [Source:Projected from Anopheles gambiae (AGAP001867) VB Community Annotation]	-2.25617	3.56855e-07	5.11896e-05
CUST_4629_PI4	combined_c2343			-1.20623	3.58795e-07	5.1357e-05
CUST_542_PI42	Afun000542			1.38249	3.6015e-07	5.13808e-05
CUST_13869_PI	Afun013869			-0.860348	3.61341e-07	5.14046e-05
CUST_9787_PI4	combined_c4956			0.779873	3.62367e-07	5.14275e-05
CUST_11749_PI	Afun011749			-0.972309	3.63654e-07	5.14275e-05
CUST_9851_PI4	Afun009851	Or23	odorant receptor [Source:VB Community Annotation]	1.05035	3.63656e-07	5.14275e-05
CUST_2491_PI4	Afun002491		Beat IIb [Source:Projected from Anopheles gambiae (AGAP004369) VB Community Annotation]	-1.5303	3.64799e-07	5.14275e-05
CUST_9217_PI4	Afun009217		salivary secreted peptide of the 13 kDa family [Source:Projected from Anopheles gambiae (AGAP013056) VB Community Annotation]	1.8021	3.65623e-07	5.14275e-05
CUST_1820_PI4	EE589293.1			-0.623294	3.66529e-07	5.14275e-05
CUST_2473_PI4	Afun002473		hairless [Source:Projected from Anopheles gambiae (AGAP004344) VB Community Annotation]	-1.11258	3.67053e-07	5.14275e-05
CUST_7316_PI4	Afun007316		tyrosine aminotransferase [Source:Projected from Anopheles gambiae (AGAP000327) VB Community Annotation]	1.45772	3.6818e-07	5.14507e-05
CUST_319_PI40	combined_c162			1.53422	3.70698e-07	5.17528e-05
CUST_11373_PI	Afun011373	Osi12	osiris 12 [Source:VB Community Annotation]	-0.838752	3.71713e-07	5.17752e-05
CUST_7504_PI4	Afun007504			1.825	3.7353e-07	5.19363e-05
CUST_5518_PI4	Afun005518		Dystrobrevin [Source:UniProtKB/TrEMBL;Acc:A0A182RH09]	1.31514	3.75772e-07	5.20967e-05
CUST_6514_PI4	AGAP005960-RA_60S			-0.852543	3.77217e-07	5.21181e-05
CUST_15653_PI	combined_c8309			1.67641	3.85537e-07	5.30442e-05
CUST_2268_PI4	Afun002268			-1.09278	3.85778e-07	5.30442e-05
CUST_3488_PI4	CD577643.1			1.01025	3.87479e-07	5.30442e-05
CUST_8542_PI4	Afun008542			-1.24232	3.88127e-07	5.30442e-05
CUST_3637_PI4	combined_c1837			-1.28727	3.88201e-07	5.30442e-05
CUST_12833_PI	combined_c6551			-1.68172	3.93985e-07	5.36266e-05
CUST_13260_PI	Afun013260			1.89737	3.94037e-07	5.36266e-05
CUST_3060_PI4	Afun003060			-1.41514	3.95917e-07	5.37801e-05
CUST_14190_PI	combined_c7381			-2.38476	3.96821e-07	5.37974e-05
CUST_11552_PI	Afun011552		fibrinogen-related protein [Source:Projected from Anopheles gambiae (AGAP010531) VB Community Annotation]	1.88259	4.03194e-07	5.43715e-05
CUST_2883_PI4	Afun002883			-0.802198	4.03459e-07	5.43715e-05
CUST_8298_PI4	Afun008298		organic solute transporter subunit alpha [Source:Projected from Anopheles gambiae (AGAP001974) VB Community Annotation]	-1.37764	4.05482e-07	5.4522e-05
CUST_8252_PI4	Afun008252			-1.17128	4.06125e-07	5.45376e-05
CUST_8726_PI4	Afun008726		Sulfhydryl oxidase [Source:UniProtKB/TrEMBL;Acc:A0A182RR31]	-1.59238	4.08234e-07	5.46871e-05
CUST_8411_PI4	Afun008411		N-acetylglucosamine kinase [Source:Projected from Anopheles gambiae (AGAP000241) VB Community Annotation]	-1.25872	4.12062e-07	5.47189e-05
CUST_7957_PI4	Afun007957			1.30788	4.12137e-07	5.47189e-05
CUST_7431_PI4	Afun007431			2.83917	4.13747e-07	5.47189e-05
CUST_9361_PI4	combined_c4741			-0.745451	4.14569e-07	5.47189e-05
CUST_242_PI42	Afun000242		alpha 1,3-glucosidase [Source:Projected from Anopheles gambiae (AGAP000862) VB Community Annotation]	-1.47298	4.15526e-07	5.47189e-05
CUST_7838_PI4	Afun007838		5'-nucleotidase domain-containing protein [Source:Projected from Anopheles gambiae (AGAP001319) VB Community Annotation]	-1.15943	4.16446e-07	5.47189e-05
CUST_10150_PI	Afun010150			3.01958	4.16581e-07	5.47189e-05
CUST_15408_PI	combined_c8186			-1.7178	4.17487e-07	5.47189e-05
CUST_8644_PI4	combined_c4377			-1.10933	4.17585e-07	5.47189e-05
CUST_766_PI42	Afun000766		V-type H+-transporting ATPase subunit E [Source:Projected from Anopheles gambiae (AGAP002401) VB Community Annotation]	-0.852556	4.17677e-07	5.47189e-05
CUST_8431_PI4	Afun008431		integrator complex subunit [Source:Projected from Anopheles gambiae (AGAP003262) VB Community Annotation]	-1.01032	4.1826e-07	5.47189e-05
CUST_1166_PI4	Afun001166			-1.47173	4.20176e-07	5.48643e-05
CUST_8059_PI4	Afun008059		G protein beta subunit-like [Source:Projected from Anopheles gambiae (AGAP001036) VB Community Annotation]	-2.30704	4.2834e-07	5.5686e-05
CUST_9188_PI4	Afun009188		tetratricopeptide repeat protein 39C [Source:Projected from Anopheles gambiae (AGAP001215) VB Community Annotation]	1.51361	4.28555e-07	5.5686e-05
CUST_8871_PI4	Afun008871		formyltetrahydrofolate dehydrogenase [Source:Projected from Anopheles gambiae (AGAP009591) VB Community Annotation]	1.40089	4.28633e-07	5.5686e-05
CUST_7587_PI4	Afun007587			-1.47463	4.31174e-07	5.5711e-05
CUST_5836_PI4	Afun005836			-0.726047	4.31309e-07	5.5711e-05
CUST_7231_PI4	Afun007231			-1.81307	4.35641e-07	5.62394e-05
CUST_10635_PI	Afun010635			-0.723456	4.40909e-07	5.63829e-05
CUST_10366_PI	Afun010366		furin [Source:Projected from Anopheles gambiae (AGAP001330) VB Community Annotation]	-1.20332	4.41181e-07	5.63829e-05
CUST_10611_PI	Afun010611		Sodium/hydrogen exchanger [Source:UniProtKB/TrEMBL;Acc:A0A182RWF1]	2.6961	4.41448e-07	5.63829e-05
CUST_7517_PI4	Afun007517		NADH dehydrogenase (ubiquinone) Fe-S protein [Source:Projected from Anopheles gambiae (AGAP006456) VB Community Annotation]	-1.17165	4.42723e-07	5.63829e-05
CUST_14272_PI	combined_c7447			1.02093	4.43504e-07	5.63829e-05
CUST_9783_PI4	combined_c4954			-1.66946	4.43998e-07	5.63829e-05
CUST_849_PI42	Afun000849			-1.32009	4.452e-07	5.63829e-05
CUST_2719_PI4	combined_c1373			1.76268	4.45524e-07	5.63829e-05
CUST_3939_PI4	Afun003939			-1.51199	4.46832e-07	5.63829e-05
CUST_13827_PI	Afun013827			1.67544	4.4718e-07	5.63829e-05
CUST_11165_PI	Afun011165			-1.28397	4.48447e-07	5.63829e-05
CUST_206_PI42	Afun000206		chaoptin [Source:Projected from Anopheles gambiae (AGAP000019) VB Community Annotation]	-0.905614	4.49237e-07	5.63829e-05
CUST_11554_PI	Afun011554			-0.96569	4.49377e-07	5.63829e-05
CUST_8703_PI4	combined_c4406			1.24091	4.51304e-07	5.65189e-05
CUST_8594_PI4	Afun008594		xeroderma pigmentosum group C-complementing protein [Source:Projected from Anopheles gambiae (AGAP003342) VB Community Annotation]	-1.52723	4.54434e-07	5.67795e-05
CUST_10687_PI	combined_c5416			1.36528	4.57576e-07	5.69428e-05
CUST_4004_PI4	combined_c2025			2.26699	4.58524e-07	5.69428e-05
CUST_5393_PI4	combined_c2730			1.60359	4.58532e-07	5.69428e-05
CUST_6267_PI4	combined_c3169			-1.01472	4.58719e-07	5.69428e-05
CUST_6038_PI4	Afun006038		ionotropic receptor IR135 [Source:Projected from Anopheles gambiae (AGAP005679) VB Community Annotation]	-0.881401	4.60471e-07	5.69522e-05
CUST_13652_PI	Afun013652			-1.13977	4.61129e-07	5.69617e-05
CUST_10192_PI	Afun010192			-1.22918	4.64539e-07	5.72266e-05
CUST_4878_PI4	combined_c2472			1.28888	4.6549e-07	5.72266e-05
CUST_3716_PI4	Afun003716			-1.20105	4.67398e-07	5.73582e-05
CUST_13640_PI	Afun013640			-1.13898	4.69335e-07	5.74893e-05
CUST_2268_PI4	Afun002268			-1.00122	4.69537e-07	5.74976e-05
CUST_14678_PI	combined_c7734			1.72983	4.70653e-07	5.75058e-05
CUST_12457_PI	Afun012457			-1.38052	4.717e-07	5.7514e-05
CUST_8879_PI4	combined_c4497			2.19812	4.72823e-07	5.75222e-05
CUST_5513_PI4	Afun005513			-0.972739	4.77533e-07	5.75308e-05
CUST_200_PI42	Afun000200		calcium/calmodulin-dependent protein kinase (CaM kinase) II [Source:Projected from Anopheles gambiae (AGAP000028) VB Community Annotation]	-2.04115	4.78102e-07	5.75308e-05
CUST_8871_PI4	Afun008871		formyltetrahydrofolate dehydrogenase [Source:Projected from Anopheles gambiae (AGAP009591) VB Community Annotation]	1.33071	4.78566e-07	5.75308e-05
CUST_13585_PI	Afun013585			1.10109	4.79211e-07	5.75308e-05
CUST_7_PI4263	CYP6M3.seq	CYP6M3		4.19837	4.79254e-07	5.75308e-05
CUST_12014_PI	Afun012014			-1.43075	4.79898e-07	5.75308e-05
CUST_9750_PI4	Afun009750		Alkaline phosphatase [Source:UniProtKB/TrEMBL;Acc:A0A182RTZ7]	2.18959	4.81317e-07	5.75308e-05
CUST_4017_PI4	Afun004017			-0.907506	4.84177e-07	5.75308e-05
CUST_15220_PI	combined_c8088			1.93598	4.84522e-07	5.75308e-05
CUST_8040_PI4	combined_C4070			-1.2839	4.85321e-07	5.75308e-05
CUST_2179_PI4	Afun002179		Fatty acyl-CoA reductase [Source:UniProtKB/TrEMBL;Acc:A0A182R7M9]	-1.09006	4.8586e-07	5.75308e-05
CUST_2288_PI4	AGAP001805-RA___2R			-1.36124	4.86012e-07	5.75308e-05
CUST_3683_PI4	Afun003683		AIF-like mitochondrial oxidoreductase (Nfrl) [Source:Projected from Anopheles gambiae (AGAP003904) VB Community Annotation]	-1.34761	4.87108e-07	5.75308e-05
CUST_4244_PI4	Afun004244			-0.941926	4.87375e-07	5.75308e-05
CUST_9257_PI4	Afun009257			-1.01095	4.87614e-07	5.75308e-05
CUST_13850_PI	Afun013850			-1.00209	4.88258e-07	5.75308e-05
CUST_1245_PI4	combined_c631			-1.6208	4.90981e-07	5.7774e-05
CUST_7378_PI4	Afun007378			1.94113	4.92027e-07	5.77814e-05
CUST_10675_PI	Afun010675		Mitogen-activated protein kinase kinase kinase kinase [Source:UniProtKB/TrEMBL;Acc:A0A182RWL5]	-0.758202	4.96262e-07	5.81404e-05
CUST_5829_PI4	Afun005829			-0.947144	4.9749e-07	5.81471e-05
CUST_8059_PI4	Afun008059		G protein beta subunit-like [Source:Projected from Anopheles gambiae (AGAP001036) VB Community Annotation]	-2.13679	4.99308e-07	5.82705e-05
CUST_762_PI42	Afun000762			-1.08865	5.01235e-07	5.83935e-05
CUST_11641_PI	Afun011641			1.38799	5.02092e-07	5.83996e-05
CUST_4684_PI4	Afun004684			-0.881516	5.05882e-07	5.846e-05
CUST_3140_PI4	combined_c1587			-1.22303	5.06904e-07	5.846e-05
CUST_10869_PI	Afun010869		transcription initiation factor TFIID subunit [Source:Projected from Anopheles gambiae (AGAP004254) VB Community Annotation]	0.966324	5.07142e-07	5.846e-05
CUST_1745_PI4	Afun001745			-0.876417	5.09674e-07	5.846e-05
CUST_14106_PI	Afun014106			-0.837518	5.10158e-07	5.846e-05
CUST_1319_PI4	EE589832.1			1.41274	5.10384e-07	5.846e-05
CUST_13700_PI	Afun013700			1.82783	5.11685e-07	5.846e-05
CUST_9017_PI4	Afun009017			-0.826123	5.11963e-07	5.846e-05
CUST_6038_PI4	Afun006038		ionotropic receptor IR135 [Source:Projected from Anopheles gambiae (AGAP005679) VB Community Annotation]	-0.910204	5.12387e-07	5.846e-05
CUST_10996_PI	Afun010996			-1.09776	5.12482e-07	5.846e-05
CUST_3236_PI4	combined_c1636			-2.00854	5.15908e-07	5.88078e-05
CUST_13282_PI	combined_c6796			-1.1173	5.22212e-07	5.93818e-05
CUST_14002_PI	combined_c7245			-1.02482	5.30642e-07	6.02944e-05
CUST_9854_PI4	combined_c4990			-1.05401	5.32402e-07	6.02969e-05
CUST_4437_PI4	Afun004437		N-acylneuraminate cytidylyltransferase [Source:Projected from Anopheles gambiae (AGAP004527) VB Community Annotation]	-1.07418	5.34894e-07	6.05257e-05
CUST_14095_PI	combined_c7298			0.966907	5.35941e-07	6.05278e-05
CUST_5115_PI4	combined_c2591			-1.09905	5.36543e-07	6.05298e-05
CUST_7333_PI4	combined_c3712			1.36943	5.39905e-07	6.06462e-05
CUST_11755_PI	Afun011755		enoyl-CoA hydratase echA5 [Source:Projected from Anopheles gambiae (AGAP001715) VB Community Annotation]	1.20009	5.39962e-07	6.06462e-05
CUST_1851_PI4	Afun001851			-1.33255	5.4192e-07	6.07602e-05
CUST_8862_PI4	Afun008862		dihydropyridine-sensitive l-type calcium channel [Source:Projected from Anopheles gambiae (AGAP009579) VB Community Annotation]	-0.987896	5.43215e-07	6.07618e-05
CUST_9914_PI4	Afun009914		5-formyltetrahydrofolate cyclo-ligase [Source:UniProtKB/TrEMBL;Acc:A0A182RUF6]	-1.40664	5.45495e-07	6.07714e-05
CUST_8951_PI4	Afun008951			-1.02856	5.48275e-07	6.07714e-05
CUST_3461_PI4	Afun003461			-1.46807	5.48435e-07	6.07714e-05
CUST_1630_PI4	combined_c824			-0.692513	5.4861e-07	6.07714e-05
CUST_200_PI42	Afun000200		calcium/calmodulin-dependent protein kinase (CaM kinase) II [Source:Projected from Anopheles gambiae (AGAP000028) VB Community Annotation]	-1.95897	5.48808e-07	6.07714e-05
CUST_8698_PI4	Afun008698			-1.39995	5.4944e-07	6.07714e-05
CUST_7281_PI4	Afun007281			-1.4442	5.49695e-07	6.0773e-05
CUST_3191_PI4	Afun003191		negative elongation factor B [Source:Projected from Anopheles gambiae (AGAP012109) VB Community Annotation]	-1.16215	5.51009e-07	6.07746e-05
CUST_4984_PI4	Afun004984			-1.04459	5.52482e-07	6.07762e-05
CUST_2785_PI4	Afun002785		MIT domain-containing protein [Source:Projected from Anopheles gambiae (AGAP006789) VB Community Annotation]	-1.01907	5.61394e-07	6.1657e-05
CUST_1829_PI4	Afun001829			-1.09393	5.61862e-07	6.1657e-05
CUST_6354_PI4	combined_c3213			1.27326	5.63179e-07	6.1657e-05
CUST_8579_PI4	Afun008579			-1.54112	5.70097e-07	6.22017e-05
CUST_8230_PI4	Afun008230			1.55624	5.71177e-07	6.22017e-05
CUST_10254_PI	Afun010254		cGMP 3',5'-cyclic phosphodiesterase subunit delta [Source:Projected from Anopheles gambiae (AGAP011756) VB Community Annotation]	-0.795386	5.71363e-07	6.22017e-05
CUST_1928_PI4	Afun001928			-0.760693	5.77014e-07	6.26187e-05
CUST_1067_PI4	Afun001067			2.0654	5.775e-07	6.26187e-05
CUST_5826_PI4	Afun005826		cathepsin D [Source:Projected from Anopheles gambiae (AGAP003277) VB Community Annotation]	0.916851	5.77663e-07	6.26187e-05
CUST_72_PI426	Afun000072			-1.04738	5.7943e-07	6.26187e-05
CUST_8902_PI4	Afun008902			-0.910047	5.80477e-07	6.26187e-05
CUST_2233_PI4	Afun002233		echinoid [Source:Projected from Anopheles gambiae (AGAP010184) VB Community Annotation]	-0.761877	5.82443e-07	6.26187e-05
CUST_618_PI42	Afun000618		E3 ubiquitin-protein ligase synoviolin [Source:Projected from Anopheles gambiae (AGAP003179) VB Community Annotation]	0.948197	5.82578e-07	6.26187e-05
CUST_9578_PI4	Afun009578		Non-specific serine/threonine protein kinase [Source:UniProtKB/TrEMBL;Acc:A0A182RTH5]	-0.928805	5.83721e-07	6.26187e-05
CUST_10837_PI	combined_c5499			-0.93035	5.84955e-07	6.26187e-05
CUST_13115_PI	Afun013115			-0.997358	5.85568e-07	6.26187e-05
CUST_49_PI426	Afun000049		Protein Wnt [Source:UniProtKB/TrEMBL;Acc:A0A182R1L1]	1.14886	5.86189e-07	6.26187e-05
CUST_49_PI426	Afun000049		Protein Wnt [Source:UniProtKB/TrEMBL;Acc:A0A182R1L1]	1.05155	5.89026e-07	6.28184e-05
CUST_9948_PI4	Afun009948			-1.12441	5.92737e-07	6.28184e-05
CUST_3014_PI4	Afun003014			-1.36896	5.9298e-07	6.28184e-05
CUST_27_PI426	CYP6Z1_rvcpl_fixed.seq	CYP6Z1		2.39608	5.93682e-07	6.28184e-05
CUST_8875_PI4	Afun008875			-1.49431	5.93934e-07	6.28184e-05
CUST_12642_PI	Afun012642			-1.38774	5.94843e-07	6.28184e-05
CUST_242_PI42	Afun000242		alpha 1,3-glucosidase [Source:Projected from Anopheles gambiae (AGAP000862) VB Community Annotation]	-1.50215	5.95318e-07	6.28184e-05
CUST_8072_PI4	Afun008072			1.78636	5.99816e-07	6.32353e-05
CUST_8453_PI4	Afun008453		ADP-ribosylation factor-like protein [Source:Projected from Anopheles gambiae (AGAP005267) VB Community Annotation]	1.12885	6.01112e-07	6.32353e-05
CUST_2419_PI4	Afun002419			-0.79988	6.07485e-07	6.3516e-05
CUST_1768_PI4	Afun001768		collagen type IV alpha [Source:Projected from Anopheles gambiae (AGAP009201) VB Community Annotation]	-0.8245	6.07819e-07	6.3516e-05
CUST_699_PI42	Afun000699			1.69784	6.09018e-07	6.3516e-05
CUST_8865_PI4	Afun008865		Thioredoxin [Source:UniProtKB/TrEMBL;Acc:A0A182RRG9]	-0.605375	6.09992e-07	6.3516e-05
CUST_11056_PI	combined_c5613			-1.16652	6.11651e-07	6.3516e-05
CUST_6993_PI4	Afun006993			-0.825071	6.12672e-07	6.3516e-05
CUST_12473_PI	Afun012473			-0.78214	6.13391e-07	6.3516e-05
CUST_2179_PI4	Afun002179		Fatty acyl-CoA reductase [Source:UniProtKB/TrEMBL;Acc:A0A182R7M9]	-1.10649	6.13543e-07	6.3516e-05
CUST_2981_PI4	combined_c1504			1.95675	6.14317e-07	6.3516e-05
CUST_8411_PI4	Afun008411		N-acetylglucosamine kinase [Source:Projected from Anopheles gambiae (AGAP000241) VB Community Annotation]	-1.31929	6.15207e-07	6.3516e-05
CUST_14305_PI	combined_c7465			-1.1451	6.15495e-07	6.3516e-05
CUST_14288_PI	combined_c7455			1.03035	6.19503e-07	6.37088e-05
CUST_9060_PI4	Afun009060			-1.23272	6.20025e-07	6.37088e-05
CUST_8942_PI4	Afun008942		ATP-binding cassette transporter (ABC transporter) family C member [Source:Projected from Anopheles gambiae (AGAP028128) VB Community Annotation]	-0.950506	6.20785e-07	6.37088e-05
CUST_671_PI42	Afun000671			-1.00481	6.21465e-07	6.37088e-05
CUST_3317_PI4	combined_c1677			1.55477	6.24132e-07	6.39102e-05
CUST_3404_PI4	Afun003404			1.21899	6.25868e-07	6.40088e-05
CUST_9613_PI4	Afun009613			1.3202	6.27697e-07	6.41029e-05
CUST_12563_PI	Afun012563			-0.682345	6.28587e-07	6.41029e-05
CUST_4204_PI4	Afun004204			-1.52799	6.3249e-07	6.43024e-05
CUST_7838_PI4	Afun007838		5'-nucleotidase domain-containing protein [Source:Projected from Anopheles gambiae (AGAP001319) VB Community Annotation]	-1.22871	6.34036e-07	6.43727e-05
CUST_10390_PI	combined_c5264			-1.46164	6.38131e-07	6.43727e-05
CUST_4494_PI4	Afun004494		electron transfer flavoprotein subunit beta, mitochondrial [Source:Projected from Anopheles gambiae (AGAP004653) VB Community Annotation]	-1.47433	6.38234e-07	6.43727e-05
CUST_4529_PI4	Afun004529			0.893009	6.3867e-07	6.43727e-05
CUST_1965_PI4	combined_c991			2.1488	6.38896e-07	6.43727e-05
CUST_9561_PI4	Afun009561			-0.924173	6.39128e-07	6.43727e-05
CUST_4929_PI4	combined_c2497			-0.795858	6.39813e-07	6.43727e-05
CUST_1372_PI4	Afun001372		Muscle LIM protein at 84B [Source:Projected from Anopheles gambiae (AGAP012305) VB Community Annotation]	-0.915122	6.44203e-07	6.45363e-05
CUST_9381_PI4	Afun009381			-0.948136	6.45105e-07	6.45363e-05
CUST_5067_PI4	Afun005067		A-kinase anchor protein 1, mitochondrial [Source:Projected from Anopheles gambiae (AGAP002166) VB Community Annotation]	-0.656227	6.45204e-07	6.45363e-05
CUST_2487_PI4	Afun002487		1-pyrroline-5-carboxylate dehydrogenase [Source:Projected from Anopheles gambiae (AGAP004366) VB Community Annotation]	-1.16632	6.4651e-07	6.45363e-05
CUST_11487_PI	Afun011487			1.47806	6.47345e-07	6.45363e-05
CUST_12035_PI	Afun012035			1.02688	6.48398e-07	6.45363e-05
CUST_13113_PI	Afun013113			-0.881158	6.49043e-07	6.45363e-05
CUST_8781_PI4	Afun008781			0.716626	6.50129e-07	6.45363e-05
CUST_5078_PI4	Afun005078		exosome complex component RRP46 [Source:Projected from Anopheles gambiae (AGAP002177) VB Community Annotation]	-1.01115	6.52826e-07	6.47299e-05
CUST_1136_PI4	Afun001136			-1.19551	6.55177e-07	6.4824e-05
CUST_4397_PI4	Afun004397			1.38826	6.61018e-07	6.53129e-05
CUST_2938_PI4	Afun002938			-1.15989	6.67065e-07	6.58003e-05
CUST_8624_PI4	Afun008624		patched [Source:Projected from Anopheles gambiae (AGAP011395) VB Community Annotation]	1.25608	6.70673e-07	6.60892e-05
CUST_10470_PI	combined_c5304			-1.79197	6.74842e-07	6.63772e-05
CUST_8542_PI4	Afun008542			-1.41406	6.77797e-07	6.6566e-05
CUST_9701_PI4	Afun009701			-1.21318	6.79571e-07	6.66562e-05
CUST_11521_PI	Afun011521		S2P endopeptidase [Source:Projected from Anopheles gambiae (AGAP011819) VB Community Annotation]	-1.15949	6.83028e-07	6.6844e-05
CUST_10871_PI	Afun010871			1.00999	6.84676e-07	6.69335e-05
CUST_11355_PI	Afun011355			-1.16773	6.90274e-07	6.71916e-05
CUST_3492_PI4	Afun003492			-0.672711	6.91204e-07	6.71916e-05
CUST_12379_PI	Afun012379			-1.06853	6.91994e-07	6.71916e-05
CUST_11701_PI	Afun011701			-0.799809	6.92372e-07	6.71916e-05
CUST_4204_PI4	Afun004204			-1.47119	6.95101e-07	6.73678e-05
CUST_11301_PI	Afun011301		transcription initiation factor TFIID subunit [Source:Projected from Anopheles gambiae (AGAP003135) VB Community Annotation]	1.17892	6.96158e-07	6.73678e-05
CUST_8933_PI4	Afun008933			1.11005	6.98612e-07	6.75521e-05
CUST_1321_PI4	Afun001321		Transporter [Source:UniProtKB/TrEMBL;Acc:A0A182R579]	-1.03685	7.03139e-07	6.76022e-05
CUST_10471_PI	combined_c5304			-1.49405	7.03377e-07	6.76022e-05
CUST_500_PI42	Afun000500			1.35436	7.03822e-07	6.76022e-05
CUST_8875_PI4	Afun008875			-1.50285	7.03969e-07	6.76022e-05
CUST_2571_PI4	Afun002571			-0.940714	7.05165e-07	6.76022e-05
CUST_952_PI42	Afun000952			-1.0132	7.06758e-07	6.76793e-05
CUST_7107_PI4	Afun007107			-0.677149	7.07978e-07	6.76793e-05
CUST_8727_PI4	Afun008727		cell growth-regulating nucleolar protein [Source:Projected from Anopheles gambiae (AGAP006469) VB Community Annotation]	1.50047	7.13226e-07	6.80518e-05
CUST_8750_PI4	Afun008750			-1.02989	7.1589e-07	6.81721e-05
CUST_8917_PI4	combined_c4518			-0.858339	7.18528e-07	6.81721e-05
CUST_4927_PI4	Afun004927			-0.914987	7.19158e-07	6.81721e-05
CUST_14317_PI	Afun014317			1.95806	7.20677e-07	6.81721e-05
CUST_9786_PI4	combined_c4956			0.816345	7.21338e-07	6.81721e-05
CUST_14011_PI	Afun014011			1.14319	7.22168e-07	6.81721e-05
CUST_8579_PI4	Afun008579			-1.48117	7.22201e-07	6.81721e-05
CUST_14433_PI	Afun014433			-0.72366	7.30568e-07	6.89052e-05
CUST_1704_PI4	Afun001704		E3 ubiquitin-protein ligase RNF13 [Source:Projected from Anopheles gambiae (AGAP002028) VB Community Annotation]	-1.16501	7.32247e-07	6.89052e-05
CUST_832_PI40	combined_c422			-1.20421	7.35276e-07	6.89437e-05
CUST_6744_PI4	combined_c3411			-1.22578	7.35354e-07	6.89437e-05
CUST_14806_PI	combined_c7843			1.26574	7.35921e-07	6.89437e-05
CUST_2231_PI4	Afun002231			-1.20304	7.37087e-07	6.89437e-05
CUST_7634_PI4	Afun007634			1.67803	7.38123e-07	6.89437e-05
CUST_8942_PI4	Afun008942		ATP-binding cassette transporter (ABC transporter) family C member [Source:Projected from Anopheles gambiae (AGAP028128) VB Community Annotation]	-0.920656	7.40855e-07	6.91193e-05
CUST_7318_PI4	Afun007318			1.36306	7.43648e-07	6.92257e-05
CUST_1283_PI4	combined_c650			0.792229	7.46125e-07	6.92257e-05
CUST_4138_PI4	Afun004138		Protein anon-73B1 [Source:Projected from Anopheles gambiae (AGAP011081) VB Community Annotation]	1.09039	7.46866e-07	6.92257e-05
CUST_10021_PI	Afun010021			2.22408	7.49161e-07	6.92257e-05
CUST_10509_PI	Afun010509			-0.969293	7.49714e-07	6.92257e-05
CUST_2455_PI4	Afun002455		Annexin [Source:UniProtKB/TrEMBL;Acc:A0A182R8E6]	-1.04218	7.49769e-07	6.92257e-05
CUST_199_PI42	Afun000199		E1A/CREB-binding protein [Source:Projected from Anopheles gambiae (AGAP000029) VB Community Annotation]	-1.5829	7.50258e-07	6.92257e-05
CUST_13332_PI	combined_c6826			1.25851	7.54678e-07	6.95712e-05
CUST_14006_PI	Afun014006			-0.89148	7.56084e-07	6.95712e-05
CUST_13898_PI	Afun013898			-1.04936	7.60921e-07	6.99024e-05
CUST_11161_PI	combined_c5666			0.914427	7.62541e-07	6.99024e-05
CUST_2664_PI4	Afun002664			1.14601	7.6322e-07	6.99024e-05
CUST_7378_PI4	Afun007378			1.76291	7.64584e-07	6.9957e-05
CUST_11393_PI	Afun011393			1.03993	7.66138e-07	6.9957e-05
CUST_4960_PI4	combined_c2513			2.40947	7.66975e-07	6.9957e-05
CUST_8286_PI4	combined_c4196			-1.06457	7.72792e-07	7.02963e-05
CUST_7517_PI4	Afun007517		NADH dehydrogenase (ubiquinone) Fe-S protein [Source:Projected from Anopheles gambiae (AGAP006456) VB Community Annotation]	-1.20874	7.73291e-07	7.02963e-05
CUST_7874_PI4	Afun007874		integrator complex subunit [Source:Projected from Anopheles gambiae (AGAP003033) VB Community Annotation]	1.11126	7.76058e-07	7.04651e-05
CUST_8001_PI4	Afun008001			0.936156	7.80371e-07	7.07242e-05
CUST_7382_PI4	Afun007382		U3 small nucleolar RNA-associated protein [Source:Projected from Anopheles gambiae (AGAP008325) VB Community Annotation]	1.43451	7.8358e-07	7.09825e-05
CUST_8645_PI4	combined_c4377			-1.06963	7.87845e-07	7.11632e-05
CUST_5920_PI4	Afun005920		Transcription initiation factor IIA subunit 2 [Source:UniProtKB/TrEMBL;Acc:A0A182RI55]	-1.05721	7.92521e-07	7.11632e-05
CUST_1734_PI4	Afun001734			-1.0917	7.92537e-07	7.11632e-05
CUST_2907_PI4	Afun002907			-0.740142	7.93544e-07	7.11632e-05
CUST_8230_PI4	Afun008230			1.5224	7.95387e-07	7.11632e-05
CUST_2325_PI4	Afun002325	VhaM8.9	vacuolar H+ ATPase M8.9 accessory subunit [Source:VB Community Annotation]	-1.11635	7.97219e-07	7.11632e-05
CUST_8727_PI4	Afun008727		cell growth-regulating nucleolar protein [Source:Projected from Anopheles gambiae (AGAP006469) VB Community Annotation]	1.41533	7.97297e-07	7.11632e-05
CUST_13477_PI	combined_c6915			-0.834871	7.98812e-07	7.11632e-05
CUST_2425_PI4	AGAP002919-RA_Ribosomal			-1.24424	7.98838e-07	7.11632e-05
CUST_11422_PI	Afun011422			1.77471	7.99314e-07	7.11632e-05
CUST_2756_PI4	combined_c1392			0.995067	7.99328e-07	7.11632e-05
CUST_2162_PI4	combined_c1092			1.73255	8.00343e-07	7.11632e-05
CUST_1673_PI4	Afun001673		ATP-binding cassette transporter (ABC transporter) family H member [Source:Projected from Anopheles gambiae (AGAP002060) VB Community Annotation]	-0.833695	8.00753e-07	7.11632e-05
CUST_11692_PI	Afun011692			-1.38335	8.04846e-07	7.12992e-05
CUST_8181_PI4	Afun008181			-1.48563	8.05009e-07	7.12992e-05
CUST_8215_PI4	Afun008215		histone-lysine N-methyltransferase SUV39H [Source:Projected from Anopheles gambiae (AGAP003597) VB Community Annotation]	-0.969723	8.06101e-07	7.12992e-05
CUST_4300_PI4	combined_c2176			-0.883305	8.09543e-07	7.13183e-05
CUST_6665_PI4	combined_c3370			1.86162	8.10146e-07	7.13183e-05
CUST_3802_PI4	Afun003802		integrator complex subunit [Source:Projected from Anopheles gambiae (AGAP008047) VB Community Annotation]	1.11444	8.10616e-07	7.13183e-05
CUST_5200_PI4	Afun005200		CAP-Gly domain-containing linker protein [Source:Projected from Anopheles gambiae (AGAP009210) VB Community Annotation]	-1.20382	8.11732e-07	7.13183e-05
CUST_2114_PI4	combined_c1067			-1.46073	8.1199e-07	7.13183e-05
CUST_6668_PI4	Afun006668		RNA-binding protein 5/10 [Source:Projected from Anopheles gambiae (AGAP008577) VB Community Annotation]	1.35606	8.15236e-07	7.13647e-05
CUST_9577_PI4	Afun009577		autophagy related gene [Source:Projected from Anopheles gambiae (AGAP002685) VB Community Annotation]	-0.832433	8.15662e-07	7.13647e-05
CUST_384_PI40	combined_c194			1.54724	8.16291e-07	7.13647e-05
CUST_15407_PI	combined_c8186			-1.75212	8.18436e-07	7.14383e-05
CUST_8455_PI4	combined_c4281			-0.714135	8.20415e-07	7.15117e-05
CUST_11546_PI	Afun011546			-1.13374	8.23295e-07	7.16578e-05
CUST_1955_PI4	Afun001955			-1.03307	8.24369e-07	7.16578e-05
CUST_8800_PI4	Afun008800			-1.01018	8.26688e-07	7.17746e-05
CUST_10236_PI	combined_c5186			0.654528	8.28653e-07	7.17746e-05
CUST_8525_PI4	Afun008525			1.93543	8.29758e-07	7.17746e-05
CUST_7634_PI4	combined_c3864			-1.11612	8.29884e-07	7.17746e-05
CUST_8323_PI4	combined_c4214			-1.01837	8.31805e-07	7.18468e-05
CUST_4446_PI4	Afun004446			-0.421854	8.41149e-07	7.23201e-05
CUST_15495_PI	Afun015495	mir-11	microRNA mir-11 [Source:RFAM;Acc:RF00813]	0.934255	8.41172e-07	7.23201e-05
CUST_8298_PI4	Afun008298		organic solute transporter subunit alpha [Source:Projected from Anopheles gambiae (AGAP001974) VB Community Annotation]	-1.29411	8.41201e-07	7.23201e-05
CUST_8191_PI4	Afun008191		nucleolar complex protein [Source:Projected from Anopheles gambiae (AGAP010308) VB Community Annotation]	1.18257	8.45978e-07	7.26182e-05
CUST_2888_PI4	CD577956.1			1.06233	8.46561e-07	7.26182e-05
CUST_840_PI42	Afun000840			-0.85982	8.47528e-07	7.26182e-05
CUST_4603_PI4	combined_c2330			-1.06549	8.51935e-07	7.28441e-05
CUST_10686_PI	combined_c5416			1.26601	8.52502e-07	7.28441e-05
CUST_4848_PI4	Afun004848			-0.882019	8.56649e-07	7.30844e-05
CUST_6266_PI4	combined_c3169			-1.02393	8.60064e-07	7.3239e-05
CUST_6654_PI4	combined_c3365			-0.875923	8.62456e-07	7.33081e-05
CUST_847_PI42	Afun000847			-1.02787	8.64821e-07	7.34456e-05
CUST_12001_PI	Afun012001			-1.22119	8.65682e-07	7.34456e-05
CUST_12971_PI	Afun012971			-1.00385	8.70394e-07	7.36835e-05
CUST_3310_PI4	combined_c1674			-0.984389	8.71713e-07	7.37516e-05
CUST_10237_PI	combined_c5186			0.626333	8.73501e-07	7.38028e-05
CUST_1710_PI4	EE589412.1			1.32593	8.74596e-07	7.38028e-05
CUST_14580_PI	combined_c7648			1.04573	8.81294e-07	7.42074e-05
CUST_6030_PI4	Afun006030			-0.771037	8.83061e-07	7.42744e-05
CUST_2398_PI4	Afun002398			-0.908294	8.88427e-07	7.44917e-05
CUST_3573_PI4	Afun003573	cact	protein cactus (TOLL pathway signalling) [Source:VB Community Annotation]	-0.722403	8.88475e-07	7.44917e-05
CUST_14273_PI	combined_c7447			0.985515	8.90215e-07	7.45581e-05
CUST_384_PI42	Afun000384		Ubiquitinyl hydrolase 1 [Source:UniProtKB/TrEMBL;Acc:A0A182R2J3]	-0.781893	8.93388e-07	7.46726e-05
CUST_988_PI42	Afun000988			-0.755263	8.93656e-07	7.46726e-05
CUST_195_PI40	gb-COI			1.151	8.94995e-07	7.46726e-05
CUST_4728_PI4	Afun004728			-0.918632	9.00867e-07	7.49459e-05
CUST_8838_PI4	Afun008838			0.887126	9.02503e-07	7.49459e-05
CUST_10479_PI	Afun010479			0.972883	9.04217e-07	7.49459e-05
CUST_9215_PI4	combined_c4668			-0.952654	9.06147e-07	7.49459e-05
CUST_13476_PI	combined_c6915			-0.914245	9.06917e-07	7.49459e-05
CUST_831_PI40	combined_c422			-1.19512	9.06977e-07	7.49459e-05
CUST_1400_PI4	Afun001400		blocked early in transport [Source:Projected from Anopheles gambiae (AGAP012272) VB Community Annotation]	-1.03247	9.08403e-07	7.49459e-05
CUST_4017_PI4	Afun004017			-0.903607	9.08414e-07	7.49459e-05
CUST_5910_PI4	Afun005910			-0.877347	9.11106e-07	7.5093e-05
CUST_1150_PI4	EE590022.1			1.33792	9.17229e-07	7.53949e-05
CUST_472_PI42	Afun000472			-1.30043	9.18721e-07	7.53949e-05
CUST_8800_PI4	Afun008800			-0.971949	9.19849e-07	7.53949e-05
CUST_2360_PI4	Afun002360			-0.659286	9.19958e-07	7.53949e-05
CUST_8916_PI4	combined_c4518			-0.98695	9.21693e-07	7.53949e-05
CUST_11087_PI	Afun011087		cuticular protein RR-1 family [Source:Projected from Anopheles gambiae (AGAP002613) VB Community Annotation]	-1.11576	9.21815e-07	7.53949e-05
CUST_6632_PI4	combined_c3354			-1.37969	9.24455e-07	7.54584e-05
CUST_5992_PI4	combined_c3031			-1.54141	9.27327e-07	7.54851e-05
CUST_4377_PI4	Afun004377			-0.613006	9.27519e-07	7.54851e-05
CUST_12895_PI	combined_c6585			1.33991	9.28212e-07	7.54851e-05
CUST_8086_PI4	Afun008086			-1.42414	9.3093e-07	7.55198e-05
CUST_12990_PI	Afun012990			-0.726585	9.31438e-07	7.55198e-05
CUST_13360_PI	Afun013360			0.981199	9.33348e-07	7.55198e-05
CUST_15046_PI	Afun015046			0.802178	9.33935e-07	7.55198e-05
CUST_2664_PI4	Afun002664			1.18307	9.35526e-07	7.55198e-05
CUST_12086_PI	Afun012086			-1.20759	9.35867e-07	7.55198e-05
CUST_14269_PI	Afun014269			0.944834	9.36894e-07	7.55198e-05
CUST_8334_PI4	Afun008334		sulfatase modifying factor [Source:Projected from Anopheles gambiae (AGAP013122) VB Community Annotation]	-0.868797	9.3926e-07	7.55821e-05
CUST_13095_PI	Afun013095			1.13378	9.44275e-07	7.58855e-05
CUST_8663_PI4	Afun008663		cuticular protein 3 in CPLCA family [Source:Projected from Anopheles gambiae (AGAP006148) VB Community Annotation]	-0.821184	9.46439e-07	7.59473e-05
CUST_2115_PI4	combined_c1067			-1.48857	9.49473e-07	7.60891e-05
CUST_1746_PI4	combined_c882			-1.87545	9.53175e-07	7.63106e-05
CUST_9108_PI4	combined_c4614			-0.865054	9.55891e-07	7.63524e-05
CUST_4528_PI4	Afun004528			-1.02318	9.5638e-07	7.63524e-05
CUST_7496_PI4	Afun007496		ribosomal biogenesis protein LAS1 [Source:Projected from Anopheles gambiae (AGAP006438) VB Community Annotation]	-1.56285	9.60233e-07	7.65727e-05
CUST_11305_PI	Afun011305		enhancer of mRNA-decapping protein [Source:Projected from Anopheles gambiae (AGAP003131) VB Community Annotation]	-1.0379	9.6151e-07	7.66138e-05
CUST_10144_PI	Afun010144			-1.12955	9.63319e-07	7.66138e-05
CUST_9628_PI4	Afun009628			-1.05126	9.66059e-07	7.66953e-05
CUST_8847_PI4	Afun008847		syntenin-1 isoform [Source:Projected from Anopheles gambiae (AGAP009569) VB Community Annotation]	-0.796943	9.66976e-07	7.66953e-05
CUST_9043_PI4	Afun009043			-1.11219	9.67571e-07	7.66953e-05
CUST_10926_PI	Afun010926		vesicle transport through interaction with t-SNAREs [Source:Projected from Anopheles gambiae (AGAP003112) VB Community Annotation]	1.88892	9.68785e-07	7.66953e-05
CUST_9915_PI4	Afun009915			-0.976208	9.72637e-07	7.67374e-05
CUST_9458_PI4	Afun009458			1.63546	9.73514e-07	7.67374e-05
CUST_12041_PI	Afun012041			-1.3979	9.74959e-07	7.67374e-05
CUST_500_PI42	Afun000500			1.17577	9.75354e-07	7.67374e-05
CUST_10836_PI	combined_c5499			-0.851807	9.75826e-07	7.67374e-05
CUST_3466_PI4	Afun003466			0.960917	9.76893e-07	7.67374e-05
CUST_7874_PI4	Afun007874		integrator complex subunit [Source:Projected from Anopheles gambiae (AGAP003033) VB Community Annotation]	1.09308	9.80046e-07	7.68558e-05
CUST_8918_PI4	Afun008918			-1.15894	9.81022e-07	7.68558e-05
CUST_11533_PI	Afun011533			1.18838	9.86778e-07	7.69348e-05
CUST_7152_PI4	combined_c3621			0.698546	9.87239e-07	7.69348e-05
CUST_10788_PI	Afun010788		nardilysin [Source:Projected from Anopheles gambiae (AGAP010315) VB Community Annotation]	-1.1806	9.87243e-07	7.69348e-05
CUST_5112_PI4	combined_c2590			1.39912	9.87377e-07	7.69348e-05
CUST_10940_PI	Afun010940			-1.29802	9.93697e-07	7.70712e-05
CUST_3101_PI4	combined_c1567			-1.07372	9.9441e-07	7.70712e-05
CUST_8856_PI4	combined_c4485			1.58173	9.96957e-07	7.70712e-05
CUST_10782_PI	combined_c5470			-0.700158	9.97252e-07	7.70712e-05
CUST_10134_PI	combined_c5134			-0.920062	9.99119e-07	7.70712e-05
CUST_6000_PI4	combined_c3035			-1.69307	9.9928e-07	7.70712e-05
CUST_3166_PI4	CD577815.1			0.763924	9.99414e-07	7.70712e-05
CUST_7354_PI4	Afun007354			1.07582	1.00181e-06	7.70712e-05
CUST_1812_PI4	Afun001812			-1.5037	1.0028e-06	7.70712e-05
CUST_3237_PI4	combined_c1636			-1.99142	1.00501e-06	7.74547e-05
CUST_8322_PI4	combined_c4214			-1.04698	1.01112e-06	7.74547e-05
CUST_14678_PI	Afun014678			-1.36112	1.01228e-06	7.74547e-05
CUST_199_PI42	Afun000199		E1A/CREB-binding protein [Source:Projected from Anopheles gambiae (AGAP000029) VB Community Annotation]	-1.6672	1.01463e-06	7.74547e-05
CUST_2290_PI4	Afun002290		Protein maelstrom [Source:Projected from Anopheles gambiae (AGAP002022) VB Community Annotation]	-0.701645	1.02077e-06	7.79308e-05
CUST_14653_PI	combined_c7710			1.12753	1.02278e-06	7.79308e-05
CUST_2335_PI4	Afun002335	Tsc1	tuberous sclerosis 1 [Source:VB Community Annotation]	-0.659397	1.02424e-06	7.79308e-05
CUST_9274_PI4	Afun009274	Bbs1	Bardet-Biedl syndrome 1 [Source:VB Community Annotation]	0.94141	1.02506e-06	7.83067e-05
CUST_3860_PI4	Afun003860			-0.764341	1.0269e-06	7.83067e-05
CUST_3172_PI4	Afun003172		YY1-associated factor [Source:Projected from Anopheles gambiae (AGAP010288) VB Community Annotation]	-1.12152	1.03182e-06	7.83067e-05
CUST_4244_PI4	Afun004244			-0.929683	1.03466e-06	7.83067e-05
CUST_8862_PI4	Afun008862		dihydropyridine-sensitive l-type calcium channel [Source:Projected from Anopheles gambiae (AGAP009579) VB Community Annotation]	-0.997866	1.03553e-06	7.83903e-05
CUST_4983_PI4	Afun004983		methuselah receptor [Source:Projected from Anopheles gambiae (AGAP004025) VB Community Annotation]	-0.780492	1.0359e-06	7.83903e-05
CUST_2754_PI4	Afun002754			-0.849329	1.04047e-06	7.83903e-05
CUST_13607_PI	combined_c6987			1.07595	1.04056e-06	7.83903e-05
CUST_9693_PI4	combined_c4909			1.81092	1.04224e-06	7.83903e-05
CUST_11536_PI	Afun011536			-0.862052	1.04363e-06	7.83903e-05
CUST_11998_PI	combined_C6103			-0.758997	1.04484e-06	7.83903e-05
CUST_11540_PI	Afun011540		hydroxymethylglutaryl-CoA synthase [Source:Projected from Anopheles gambiae (AGAP005847) VB Community Annotation]	-0.823234	1.04519e-06	7.87589e-05
CUST_8684_PI4	Afun008684			-1.14281	1.04647e-06	7.87589e-05
CUST_9412_PI4	combined_c4767			-1.07463	1.04741e-06	7.87589e-05
CUST_10283_PI	Afun010283			1.14127	1.05247e-06	7.87589e-05
CUST_7416_PI4	Afun007416		D7 long form salivary protein [Source:Projected from Anopheles gambiae (AGAP028120) VB Community Annotation]	0.826849	1.05712e-06	7.9124e-05
CUST_2445_PI4	Afun002445			-0.832997	1.0576e-06	7.9124e-05
CUST_14070_PI	Afun014070			1.83856	1.05883e-06	7.9124e-05
CUST_6355_PI4	combined_c3213			1.22452	1.0645e-06	7.9124e-05
CUST_11232_PI	Afun011232			-1.04446	1.06723e-06	7.95814e-05
CUST_8043_PI4	Afun008043			-1.36727	1.06843e-06	7.95814e-05
CUST_14478_PI	Afun014478			1.0793	1.07031e-06	7.95814e-05
CUST_4730_PI4	Afun004730			-3.48209	1.08299e-06	8.01318e-05
CUST_7201_PI4	Afun007201			-0.538898	1.08489e-06	8.01318e-05
CUST_3636_PI4	combined_c1837			-1.32561	1.08901e-06	8.02941e-05
CUST_9588_PI4	Afun009588		solute carrier family [Source:Projected from Anopheles gambiae (AGAP002704) VB Community Annotation]	-1.43387	1.09061e-06	8.02941e-05
CUST_14973_PI	Afun014973			1.00185	1.09066e-06	8.02941e-05
CUST_9807_PI4	combined_c4966			-0.574258	1.09127e-06	8.02941e-05
CUST_7266_PI4	Afun007266			1.05348	1.09128e-06	8.02941e-05
CUST_2487_PI4	Afun002487		1-pyrroline-5-carboxylate dehydrogenase [Source:Projected from Anopheles gambiae (AGAP004366) VB Community Annotation]	-1.11433	1.09305e-06	8.02941e-05
CUST_3547_PI4	combined_c1792			1.49021	1.0953e-06	8.05495e-05
CUST_9081_PI4	Afun009081			-0.604984	1.09613e-06	8.05495e-05
CUST_8111_PI4	Afun008111		Stromal cell-derived factor [Source:Projected from Anopheles gambiae (AGAP001749) VB Community Annotation]	-1.13899	1.10029e-06	8.05495e-05
CUST_15193_PI	combined_c8075			-1.13001	1.10031e-06	8.05495e-05
CUST_2568_PI4	Afun002568			2.0957	1.10388e-06	8.05495e-05
CUST_7992_PI4	Afun007992		TATA-binding protein-associated factor [Source:Projected from Anopheles gambiae (AGAP001820) VB Community Annotation]	-1.04682	1.10581e-06	8.10892e-05
CUST_8902_PI4	Afun008902			-0.980164	1.11293e-06	8.10892e-05
CUST_13937_PI	Afun013937			-1.29592	1.11999e-06	8.13379e-05
CUST_7473_PI4	combined_c3782			-0.911445	1.12064e-06	8.13379e-05
CUST_12810_PI	Afun012810			2.12806	1.12068e-06	8.13379e-05
CUST_8086_PI4	Afun008086			-1.38248	1.12093e-06	8.13379e-05
CUST_12570_PI	Afun012570			-1.10424	1.12245e-06	8.13379e-05
CUST_11588_PI	Afun011588			-0.747144	1.12695e-06	8.1393e-05
CUST_3708_PI4	Afun003708		DNA helicase [Source:Projected from Anopheles gambiae (AGAP002580) VB Community Annotation]	-1.10907	1.1297e-06	8.1393e-05
CUST_2137_PI4	Afun002137		Malic enzyme [Source:UniProtKB/TrEMBL;Acc:A0A182R7I7]	-0.907063	1.13032e-06	8.1393e-05
CUST_7665_PI4	combined_c3879			-1.61565	1.13183e-06	8.1393e-05
CUST_3573_PI4	combined_c1805			0.785109	1.13257e-06	8.1393e-05
CUST_4059_PI4	AGAP004193-RA___2R			-0.939928	1.13372e-06	8.1393e-05
CUST_13296_PI	Afun013296			-0.645038	1.13413e-06	8.1393e-05
CUST_7688_PI4	Afun007688			1.13613	1.13784e-06	8.16364e-05
CUST_14467_PI	Afun014467			1.35783	1.13867e-06	8.16364e-05
CUST_11517_PI	Afun011517			-0.881014	1.13896e-06	8.16364e-05
CUST_952_PI42	Afun000952			-1.06388	1.14094e-06	8.16364e-05
CUST_12840_PI	Afun012840			1.46313	1.14403e-06	8.16364e-05
CUST_4069_PI4	Afun004069			2.55288	1.14562e-06	8.17826e-05
CUST_10416_PI	Afun010416		ionotropic receptor NMDAR2 [Source:Projected from Anopheles gambiae (AGAP012429) VB Community Annotation]	1.3064	1.14564e-06	8.17826e-05
CUST_3241_PI4	combined_c1638			0.912053	1.14676e-06	8.17826e-05
CUST_3421_PI4	CD577681.1			-0.648799	1.1528e-06	8.17826e-05
CUST_3256_PI4	Afun003256		Anionic trypsin-1 precursor [Source:Projected from Anopheles gambiae (AGAP011590) VB Community Annotation]	-0.828154	1.15385e-06	8.17826e-05
CUST_10304_PI	combined_c5220			-1.21626	1.1543e-06	8.17826e-05
CUST_4684_PI4	Afun004684			-0.827026	1.15646e-06	8.2115e-05
CUST_4164_PI4	Afun004164	Gr52	Gustatory receptor [Source:UniProtKB/TrEMBL;Acc:A0A182RD93]	-1.26191	1.15771e-06	8.2115e-05
CUST_2135_PI4	Afun002135			-0.791622	1.15905e-06	8.2115e-05
CUST_7512_PI4	Afun007512	Gr34	Gustatory receptor [Source:UniProtKB/TrEMBL;Acc:A0A182RMP0]	-1.19777	1.16437e-06	8.2115e-05
CUST_56_PI426	Afun000056			0.959326	1.16726e-06	8.24442e-05
CUST_10554_PI	Afun010554			-1.01493	1.16955e-06	8.24442e-05
CUST_12629_PI	Afun012629			0.758035	1.16983e-06	8.24442e-05
CUST_865_PI42	Afun000865			-1.14138	1.17427e-06	8.24442e-05
CUST_12368_PI	Afun012368			-1.12422	1.17802e-06	8.29592e-05
CUST_7824_PI4	Afun007824	RpL18	60S ribosomal protein L18 [Source:VB Community Annotation]	-1.95693	1.18017e-06	8.29592e-05
CUST_3410_PI4	Afun003410		pancreatic triacylglycerol lipase [Source:Projected from Anopheles gambiae (AGAP007672) VB Community Annotation]	-1.05979	1.18535e-06	8.33771e-05
CUST_12134_PI	Afun012134			-0.996067	1.18786e-06	8.33771e-05
CUST_8095_PI4	combined_c4098			0.890592	1.1923e-06	8.33771e-05
CUST_14261_PI	Afun014261			-0.553861	1.20151e-06	8.37921e-05
CUST_11489_PI	combined_c5833			-0.771758	1.2019e-06	8.37921e-05
CUST_1124_PI4	combined_c571			-1.27435	1.20347e-06	8.37921e-05
CUST_12705_PI	Afun012705			-0.83359	1.20656e-06	8.40146e-05
CUST_7651_PI4	Afun007651			-1.33718	1.20769e-06	8.40146e-05
CUST_14001_PI	combined_c7245			-1.20252	1.20804e-06	8.40146e-05
CUST_4069_PI4	Afun004069			2.5872	1.20927e-06	8.40146e-05
CUST_7603_PI4	Afun007603			-0.787122	1.21366e-06	8.40146e-05
CUST_7051_PI4	Afun007051		RNA polymerase I-specific transcription initiation factor RRN3 [Source:Projected from Anopheles gambiae (AGAP009024) VB Community Annotation]	-0.713456	1.21533e-06	8.42346e-05
CUST_7469_PI4	Afun007469			1.32478	1.21679e-06	8.42346e-05
CUST_1135_PI4	Afun001135		Clustered mitochondria protein homolog [Source:UniProtKB/TrEMBL;Acc:A0A182R4P3]	-1.00831	1.22001e-06	8.42346e-05
CUST_8181_PI4	Afun008181			-1.51997	1.22075e-06	8.42346e-05
CUST_2260_PI4	Afun002260		Peptidylglycine alpha-amidating monooxygenase COOH-terminal interactor protein-1 [Source:Projected from Anopheles gambiae (AGAP011031) VB Community Annotation]	-1.03474	1.22102e-06	8.42346e-05
CUST_5262_PI4	combined_c2665			-1.31431	1.22543e-06	8.47353e-05
CUST_7004_PI4	combined_c3544			-1.19168	1.22938e-06	8.47353e-05
CUST_10616_PI	Afun010616			-1.02092	1.24217e-06	8.50441e-05
CUST_7964_PI4	Afun007964		aurora kinase A [Source:Projected from Anopheles gambiae (AGAP001793) VB Community Annotation]	-0.989047	1.24231e-06	8.50441e-05
CUST_3191_PI4	Afun003191		negative elongation factor B [Source:Projected from Anopheles gambiae (AGAP012109) VB Community Annotation]	-1.11796	1.24339e-06	8.50441e-05
CUST_13626_PI	combined_c6997			0.744635	1.24365e-06	8.50441e-05
CUST_14494_PI	Afun014494			1.50298	1.25005e-06	8.52558e-05
CUST_12742_PI	Afun012742			-0.937739	1.25061e-06	8.52558e-05
CUST_15201_PI	Afun015201			-0.984653	1.25304e-06	8.52558e-05
CUST_4138_PI4	Afun004138		Protein anon-73B1 [Source:Projected from Anopheles gambiae (AGAP011081) VB Community Annotation]	1.06482	1.25462e-06	8.52558e-05
CUST_7824_PI4	Afun007824	RpL18	60S ribosomal protein L18 [Source:VB Community Annotation]	-1.82575	1.25494e-06	8.52558e-05
CUST_3316_PI4	combined_c1677			1.4904	1.25543e-06	8.55593e-05
CUST_4427_PI4	Afun004427			-0.745021	1.25656e-06	8.55593e-05
CUST_4915_PI4	Afun004915		carboxy-terminal domain RNA polymerase II polypeptide A small phosphatase [Source:Projected from Anopheles gambiae (AGAP011422) VB Community Annotation]	-0.767047	1.25701e-06	8.55593e-05
CUST_8409_PI4	Afun008409			-0.716938	1.26375e-06	8.55593e-05
CUST_13725_PI	Afun013725			-1.05751	1.26531e-06	8.56722e-05
CUST_523_PI42	Afun000523		protein N-terminal asparagine amidohydrolase [Source:Projected from Anopheles gambiae (AGAP010963) VB Community Annotation]	-0.939656	1.26603e-06	8.56722e-05
CUST_8731_PI4	Afun008731		Rho-related BTB domain-containing protein 1/2 [Source:Projected from Anopheles gambiae (AGAP006474) VB Community Annotation]	-1.44573	1.2673e-06	8.56722e-05
CUST_10189_PI	combined_c5162			0.844394	1.27007e-06	8.56722e-05
CUST_11444_PI	Afun011444			-0.689943	1.27327e-06	8.56722e-05
CUST_8831_PI4	Afun008831		origin recognition complex subunit [Source:Projected from Anopheles gambiae (AGAP010406) VB Community Annotation]	-0.737877	1.27454e-06	8.56722e-05
CUST_6342_PI4	Afun006342			-0.69263	1.27915e-06	8.60643e-05
CUST_13606_PI	combined_c6987			1.09951	1.27961e-06	8.60643e-05
CUST_9569_PI4	Afun009569			-1.00824	1.28481e-06	8.60643e-05
CUST_6715_PI4	Afun006715			-0.859019	1.29204e-06	8.64538e-05
CUST_7658_PI4	Afun007658			-1.5307	1.29283e-06	8.64538e-05
CUST_11175_PI	Afun011175	Bbs4	Bardet-Biedl syndrome 4 [Source:VB Community Annotation]	-0.912574	1.29473e-06	8.64538e-05
CUST_8693_PI4	Afun008693		transcription elongation factor B, polypeptide [Source:Projected from Anopheles gambiae (AGAP011535) VB Community Annotation]	1.86732	1.29654e-06	8.65595e-05
CUST_472_PI42	Afun000472			-1.37256	1.29779e-06	8.65595e-05
CUST_15645_PI	combined_c8305			-0.959658	1.29803e-06	8.65595e-05
CUST_14369_PI	Afun014369			1.25047	1.29932e-06	8.65595e-05
CUST_527_PI42	Afun000527		T-complex protein, epsilon subunit [Source:Projected from Anopheles gambiae (AGAP008249) VB Community Annotation]	-0.888275	1.29967e-06	8.65595e-05
CUST_10212_PI	Afun010212			-0.974582	1.30052e-06	8.65595e-05
CUST_8431_PI4	Afun008431		integrator complex subunit [Source:Projected from Anopheles gambiae (AGAP003262) VB Community Annotation]	-0.927343	1.30583e-06	8.67569e-05
CUST_1002_PI4	Afun001002			-1.03469	1.3059e-06	8.67569e-05
CUST_2326_PI4	Afun002326			0.978874	1.30816e-06	8.67569e-05
CUST_13994_PI	Afun013994			-1.31865	1.30876e-06	8.67569e-05
CUST_3689_PI4	combined_c1863			1.12846	1.31397e-06	8.67569e-05
CUST_11088_PI	Afun011088		cuticular protein RR-1 family [Source:Projected from Anopheles gambiae (AGAP002612) VB Community Annotation]	2.05269	1.31613e-06	8.68684e-05
CUST_2488_PI4	Afun002488			-0.663236	1.31766e-06	8.68684e-05
CUST_256_PI42	Afun000256			-1.01249	1.32019e-06	8.68684e-05
CUST_4848_PI4	Afun004848			-0.870771	1.32646e-06	8.68684e-05
CUST_4743_PI4	combined_c2402			-1.017	1.32769e-06	8.68684e-05
CUST_10995_PI	Afun010995			-0.794046	1.32975e-06	8.68684e-05
CUST_8423_PI4	Afun008423		CLIP-domain serine protease [Source:Projected from Anopheles gambiae (AGAP013184) VB Community Annotation]	-1.15331	1.33032e-06	8.68684e-05
CUST_2873_PI4	AGAP001905-RA___2R			0.870273	1.33035e-06	8.68684e-05
CUST_7423_PI4	Afun007423			1.16419	1.33124e-06	8.68684e-05
CUST_10097_PI	Afun010097			-0.611518	1.33175e-06	8.68684e-05
CUST_14142_PI	Afun014142			-1.20813	1.33308e-06	8.68684e-05
CUST_7496_PI4	Afun007496		ribosomal biogenesis protein LAS1 [Source:Projected from Anopheles gambiae (AGAP006438) VB Community Annotation]	-1.56837	1.33315e-06	8.68684e-05
CUST_7334_PI4	Afun007334		mitogen-activated protein kinase kinase [Source:Projected from Anopheles gambiae (AGAP000310) VB Community Annotation]	1.00341	1.33396e-06	8.68684e-05
CUST_699_PI42	Afun000699			1.56092	1.336e-06	8.71523e-05
CUST_2067_PI4	Afun002067		Fem-1 homolog b [Source:Projected from Anopheles gambiae (AGAP007382) VB Community Annotation]	-0.990931	1.3376e-06	8.71523e-05
CUST_4529_PI4	Afun004529			0.866764	1.33898e-06	8.71523e-05
CUST_8120_PI4	Afun008120		C-4 methylsterol oxidase [Source:Projected from Anopheles gambiae (AGAP002769) VB Community Annotation]	-1.09826	1.34489e-06	8.71523e-05
CUST_10137_PI	Afun010137			-0.821759	1.34557e-06	8.72505e-05
CUST_7904_PI4	Afun007904			-0.928912	1.34668e-06	8.72505e-05
CUST_12792_PI	combined_c6529			1.28321	1.35264e-06	8.72505e-05
CUST_1288_PI4	Afun001288			1.32504	1.35334e-06	8.72505e-05
CUST_5662_PI4	AGAP004581-RA___2R			-0.955718	1.35468e-06	8.72505e-05
CUST_3597_PI4	Afun003597		ATP-binding cassette [Source:VB Community Annotation]	1.10973	1.3549e-06	8.72505e-05
CUST_8212_PI4	Afun008212		Elongation of very long chain fatty acids protein [Source:UniProtKB/TrEMBL;Acc:A0A182RPM9]	0.942737	1.3551e-06	8.74385e-05
CUST_11006_PI	combined_c5588			-0.916552	1.35666e-06	8.74385e-05
CUST_9954_PI4	Afun009954		coiled-coil-helix-coiled-coil-helix domain-containing protein [Source:Projected from Anopheles gambiae (AGAP011059) VB Community Annotation]	-0.931018	1.3568e-06	8.74385e-05
CUST_9214_PI4	combined_c4668			-0.836477	1.35888e-06	8.74385e-05
CUST_3469_PI4	Afun003469			-0.859521	1.35979e-06	8.74385e-05
CUST_12568_PI	Afun012568			-0.726497	1.36623e-06	8.75338e-05
CUST_10135_PI	combined_c5134			-0.915853	1.36681e-06	8.75338e-05
CUST_4410_PI4	Afun004410		soluble guanylate cyclase 89Da [Source:Projected from Anopheles gambiae (AGAP004564) VB Community Annotation]	-0.885612	1.36688e-06	8.75338e-05
CUST_6342_PI4	Afun006342			-0.742621	1.36709e-06	8.75338e-05
CUST_9082_PI4	Afun009082			-0.99002	1.37051e-06	8.75338e-05
CUST_13534_PI	combined_c6948			-0.988843	1.37427e-06	8.75338e-05
CUST_9872_PI4	Afun009872			-0.945387	1.38123e-06	8.79903e-05
CUST_7481_PI4	Afun007481			0.927502	1.38198e-06	8.79903e-05
CUST_6073_PI4	Afun006073			-0.954165	1.38513e-06	8.82628e-05
CUST_10305_PI	combined_c5220			-1.16257	1.38913e-06	8.82628e-05
CUST_7289_PI4	Afun007289		28S ribosomal protein S29, mitochondrial [Source:Projected from Anopheles gambiae (AGAP000890) VB Community Annotation]	-0.826266	1.39184e-06	8.82628e-05
CUST_11271_PI	combined_c5722			-1.11588	1.39283e-06	8.82628e-05
CUST_4257_PI4	combined_c2154			-1.04797	1.39686e-06	8.8624e-05
CUST_15293_PI	Afun015293			-0.831199	1.40016e-06	8.8624e-05
CUST_11842_PI	Afun011842			-0.988407	1.40169e-06	8.8624e-05
CUST_1193_PI4	EE589968.1			1.21282	1.40526e-06	8.8892e-05
CUST_3409_PI4	Afun003409			-0.953017	1.40755e-06	8.8892e-05
CUST_13705_PI	Afun013705			-1.00189	1.4096e-06	8.8892e-05
CUST_9059_PI4	Afun009059			1.26999	1.41344e-06	8.8892e-05
CUST_15418_PI	combined_c8191			-0.808544	1.41836e-06	8.91578e-05
CUST_13623_PI	combined_c6995			-0.991706	1.41958e-06	8.91578e-05
CUST_13471_PI	Afun013471			0.868093	1.42093e-06	8.91578e-05
CUST_15194_PI	combined_c8075			-1.11737	1.42363e-06	8.91578e-05
CUST_14701_PI	Afun014701			-1.34558	1.42534e-06	8.95122e-05
CUST_1628_PI4	Afun001628			-1.39843	1.42599e-06	8.95122e-05
CUST_8787_PI4	Afun008787		60S ribosomal protein L37a [Source:Projected from Anopheles gambiae (AGAP009920) VB Community Annotation]	-0.716299	1.42936e-06	8.95122e-05
CUST_6962_PI4	combined_c3523			0.857436	1.43793e-06	8.98644e-05
CUST_7005_PI4	combined_c3544			-1.14814	1.43809e-06	8.98644e-05
CUST_3883_PI4	AGAP004247-RA_glutat...			0.633882	1.44003e-06	8.98644e-05
CUST_7_PI4263	CYP6M3.seq	CYP6M3		4.2044	1.4466e-06	9.01236e-05
CUST_9059_PI4	Afun009059			1.24082	1.44765e-06	9.01236e-05
CUST_7891_PI4	Afun007891			-1.25926	1.45108e-06	9.01236e-05
CUST_8111_PI4	Afun008111		Stromal cell-derived factor [Source:Projected from Anopheles gambiae (AGAP001749) VB Community Annotation]	-1.16146	1.45336e-06	9.01236e-05
CUST_909_PI40	EE589324.1			1.22415	1.45512e-06	9.02901e-05
CUST_10085_PI	Afun010085		deoxyribodipyrimidine photo-lyase [Source:Projected from Anopheles gambiae (AGAP005052) VB Community Annotation]	-0.972905	1.45702e-06	9.02901e-05
CUST_8233_PI4	Afun008233		AAA family ATPase [Source:Projected from Anopheles gambiae (AGAP012655) VB Community Annotation]	0.786598	1.46338e-06	9.02901e-05
CUST_11556_PI	Afun011556			-0.83369	1.46382e-06	9.02901e-05
CUST_8750_PI4	Afun008750			-0.986431	1.46385e-06	9.02901e-05
CUST_8695_PI4	combined_c4402			-1.08457	1.46925e-06	9.04549e-05
CUST_15421_PI	Afun015421	tRNA-Gly		-0.90576	1.4697e-06	9.04549e-05
CUST_1831_PI4	Afun001831			-1.28458	1.47018e-06	9.04549e-05
CUST_2982_PI4	Afun002982			0.823075	1.47155e-06	9.04549e-05
CUST_1829_PI4	Afun001829			-1.08718	1.47159e-06	9.04549e-05
CUST_14058_PI	combined_c7278			1.5134	1.47775e-06	9.09794e-05
CUST_10036_PI	Afun010036			-0.81794	1.48605e-06	9.1321e-05
CUST_1387_PI4	Afun001387			-0.8601	1.48646e-06	9.1321e-05
CUST_9175_PI4	Afun009175			-1.04437	1.4929e-06	9.1321e-05
CUST_13840_PI	Afun013840			-0.963933	1.50041e-06	9.15698e-05
CUST_2515_PI4	CD578143.1			1.08566	1.50323e-06	9.15698e-05
CUST_4121_PI4	Afun004121		Tocopherol (alpha) transfer protein-like [Source:Projected from Anopheles gambiae (AGAP006325) VB Community Annotation]	-1.28549	1.50342e-06	9.15698e-05
CUST_8624_PI4	Afun008624		patched [Source:Projected from Anopheles gambiae (AGAP011395) VB Community Annotation]	1.21936	1.5045e-06	9.15698e-05
CUST_8450_PI4	Afun008450			-1.16438	1.50758e-06	9.18166e-05
CUST_6715_PI4	Afun006715			-0.881835	1.51225e-06	9.18166e-05
CUST_2577_PI4	Afun002577		protein SHQ1 [Source:Projected from Anopheles gambiae (AGAP006234) VB Community Annotation]	-0.754387	1.51233e-06	9.18166e-05
CUST_7834_PI4	Afun007834		Transgelin [Source:UniProtKB/TrEMBL;Acc:A0A182RNK3]	0.755727	1.51436e-06	9.18166e-05
CUST_10689_PI	Afun010689			1.59775	1.51827e-06	9.21521e-05
CUST_7308_PI4	Afun007308		ARP2 actin-related protein 2 homolog [Source:Projected from Anopheles gambiae (AGAP000985) VB Community Annotation]	3.29739	1.51908e-06	9.21521e-05
CUST_6552_PI4	Afun006552		Pin2-interacting protein X1 [Source:Projected from Anopheles gambiae (AGAP008951) VB Community Annotation]	-0.509403	1.5216e-06	9.21521e-05
CUST_4222_PI4	Afun004222		solute carrier family 39 (zinc transporter), member [Source:Projected from Anopheles gambiae (AGAP005405) VB Community Annotation]	-0.614815	1.53229e-06	9.25763e-05
CUST_2074_PI4	Afun002074		peptide-N4-(N-acetyl-beta-glucosaminyl)asparagine amidase [Source:Projected from Anopheles gambiae (AGAP007390) VB Community Annotation]	-0.767651	1.53326e-06	9.25763e-05
CUST_4308_PI4	Afun004308		Double Oxidase: Two Peroxidase domains. [Source:Projected from Anopheles gambiae (AGAP008350) VB Community Annotation]	-0.827641	1.53703e-06	9.2817e-05
CUST_8427_PI4	combined_c4266			0.71745	1.53736e-06	9.2817e-05
CUST_12030_PI	combined_c6122			-0.835222	1.53797e-06	9.2817e-05
CUST_3626_PI4	Afun003626			1.43004	1.54233e-06	9.2817e-05
CUST_11199_PI	combined_c5685			-0.721575	1.54798e-06	9.33285e-05
CUST_13674_PI	Afun013674			1.15267	1.56116e-06	9.37475e-05
CUST_2938_PI4	Afun002938			-1.084	1.56172e-06	9.37475e-05
CUST_2108_PI4	Afun002108	Or54	odorant receptor [Source:VB Community Annotation]	-1.01061	1.56844e-06	9.38909e-05
CUST_9007_PI4	Afun009007			-0.979342	1.57028e-06	9.38909e-05
CUST_5920_PI4	Afun005920		Transcription initiation factor IIA subunit 2 [Source:UniProtKB/TrEMBL;Acc:A0A182RI55]	-1.02778	1.57168e-06	9.38909e-05
CUST_1123_PI4	combined_c570			1.53664	1.57286e-06	9.38909e-05
CUST_3521_PI4	Afun003521			-1.1464	1.57453e-06	9.38909e-05
CUST_14148_PI	combined_c7335			-1.01376	1.5842e-06	9.43973e-05
CUST_5313_PI4	combined_c2690			0.988568	1.58641e-06	9.4628e-05
CUST_903_PI40	combined_c458			1.3854	1.587e-06	9.4628e-05
CUST_12046_PI	Afun012046			0.840608	1.58968e-06	9.4628e-05
CUST_6377_PI4	Afun006377			-0.864428	1.5941e-06	9.4628e-05
CUST_14354_PI	Afun014354			1.11492	1.59634e-06	9.50397e-05
CUST_1794_PI4	Afun001794		IMD pathway signalling IKK-beta). (ird5orthologue immune response deficient 5) [Source:Projected from Anopheles gambiae (AGAP009166) VB Community Annotation]	-0.980561	1.60067e-06	9.50397e-05
CUST_2767_PI4	Afun002767		eiger [Source:Projected from Anopheles gambiae (AGAP006771) VB Community Annotation]	-0.610194	1.60832e-06	9.52186e-05
CUST_15279_PI	Afun015279			1.04855	1.6094e-06	9.52186e-05
CUST_10510_PI	Afun010510		Thiomorpholine-carboxylate dehydrogenase [Source:Projected from Anopheles gambiae (AGAP011137) VB Community Annotation]	-0.801349	1.61597e-06	9.52186e-05
CUST_6081_PI4	Afun006081			-0.712232	1.61699e-06	9.52186e-05
CUST_7863_PI4	combined_c3981			1.09846	1.61711e-06	9.52186e-05
CUST_7857_PI4	Afun007857			-1.04186	1.61954e-06	9.52186e-05
CUST_4005_PI4	combined_c2025			1.92041	1.62136e-06	9.52186e-05
CUST_13045_PI	Afun013045			-1.05644	1.62284e-06	9.52186e-05
CUST_14081_PI	Afun014081			0.45508	1.62332e-06	9.52186e-05
CUST_12793_PI	combined_c6529			1.25369	1.6234e-06	9.52186e-05
CUST_5513_PI4	combined_c2790			-0.588849	1.62395e-06	9.52186e-05
CUST_11149_PI	Afun011149			-0.930083	1.62827e-06	9.52615e-05
CUST_4256_PI4	combined_c2154			-1.05356	1.63136e-06	9.52615e-05
CUST_27_PI426	CYP6Z1_rvcpl_fixed.seq	CYP6Z1		2.45312	1.63161e-06	9.52615e-05
CUST_2067_PI4	Afun002067		Fem-1 homolog b [Source:Projected from Anopheles gambiae (AGAP007382) VB Community Annotation]	-0.915281	1.63189e-06	9.52615e-05
CUST_1103_PI4	EE590070.1			0.782277	1.63377e-06	9.52615e-05
CUST_15519_PI	combined_c8242			-0.895607	1.63444e-06	9.52615e-05
CUST_7856_PI4	Afun007856		ionotropic receptor IR141 [Source:Projected from Anopheles gambiae (AGAP013473) VB Community Annotation]	-0.791036	1.64303e-06	9.57552e-05
CUST_13365_PI	Afun013365			1.58032	1.64914e-06	9.60661e-05
CUST_12719_PI	Afun012719			-0.508366	1.65101e-06	9.60661e-05
CUST_11655_PI	Afun011655			-0.854141	1.65371e-06	9.60661e-05
CUST_10183_PI	combined_c5159			-0.713401	1.65666e-06	9.63753e-05
CUST_11415_PI	combined_c5795			1.06221	1.66003e-06	9.63753e-05
CUST_8254_PI4	Afun008254			-0.577438	1.6642e-06	9.63753e-05
CUST_2473_PI4	Afun002473		hairless [Source:Projected from Anopheles gambiae (AGAP004344) VB Community Annotation]	-1.20125	1.66712e-06	9.68647e-05
CUST_12657_PI	combined_c6458			0.780083	1.68122e-06	9.73532e-05
CUST_7676_PI4	Afun007676			-0.988155	1.6855e-06	9.76573e-05
CUST_13535_PI	combined_c6948			-0.952974	1.69094e-06	9.76573e-05
CUST_8254_PI4	Afun008254			-0.52068	1.69242e-06	9.76573e-05
CUST_8334_PI4	Afun008334		sulfatase modifying factor [Source:Projected from Anopheles gambiae (AGAP013122) VB Community Annotation]	-0.889535	1.70147e-06	9.79597e-05
CUST_8474_PI4	Afun008474			-0.739831	1.70414e-06	9.79597e-05
CUST_8857_PI4	combined_c4485			1.5908	1.7045e-06	9.79597e-05
CUST_9451_PI4	Afun009451			-0.60043	1.70932e-06	9.8169e-05
CUST_15051_PI	combined_c8000			0.854294	1.71204e-06	9.8169e-05
CUST_9028_PI4	Afun009028			0.958925	1.71267e-06	9.8169e-05
CUST_6617_PI4	AGAP009483-RA___3R			1.08508	1.71482e-06	9.8169e-05
CUST_9017_PI4	Afun009017			-0.889557	1.71812e-06	9.83767e-05
CUST_15430_PI	Afun015430	tRNA-Tyr		0.57287	1.72092e-06	9.83767e-05
CUST_6075_PI4	Afun006075		Ubiquitinyl hydrolase 1 [Source:UniProtKB/TrEMBL;Acc:A0A182RIL0]	1.0795	1.72238e-06	9.83767e-05
CUST_12323_PI	combined_c6273			-1.26582	1.72274e-06	9.83767e-05
CUST_10492_PI	Afun010492			1.12245	1.72766e-06	9.85828e-05
CUST_12996_PI	combined_c6641			-0.920228	1.72785e-06	9.85828e-05
CUST_2957_PI4	Afun002957		Elongation factor Tu [Source:UniProtKB/TrEMBL;Acc:A0A182R9U8]	-1.20996	1.73053e-06	9.85828e-05
CUST_3900_PI4	Afun003900	Or52	odorant receptor [Source:VB Community Annotation]	-0.932764	1.73355e-06	9.85828e-05
CUST_4252_PI4	combined_c2152			-1.04508	1.73584e-06	9.87875e-05
CUST_11588_PI	combined_c5885			-0.69426	1.7394e-06	9.87875e-05
CUST_2326_PI4	Afun002326			0.907272	1.74097e-06	9.87875e-05
CUST_7346_PI4	combined_c3719			3.2483	1.74098e-06	9.87875e-05
CUST_10823_PI	Afun010823			-0.714011	1.7459e-06	9.90815e-05
CUST_13485_PI	combined_c6919			-0.686624	1.74626e-06	9.90815e-05
CUST_13462_PI	Afun013462			-0.889711	1.75107e-06	9.90815e-05
CUST_13328_PI	Afun013328			-0.782805	1.75508e-06	9.91017e-05
CUST_14683_PI	Afun014683			0.84917	1.75654e-06	9.91017e-05
CUST_2474_PI4	Afun002474			-1.11246	1.75814e-06	9.91017e-05
CUST_1696_PI4	Afun001696			-0.657219	1.75821e-06	9.91017e-05
CUST_11205_PI	Afun011205			2.12546	1.75881e-06	9.91017e-05
CUST_15047_PI	Afun015047			1.26867	1.76017e-06	9.91017e-05
CUST_12610_PI	Afun012610			-0.721272	1.7684e-06	9.95738e-05
CUST_1808_PI4	Afun001808			-0.792185	1.7871e-06	0.000100424
CUST_847_PI42	Afun000847			-0.977929	1.78783e-06	0.000100424
CUST_3160_PI4	Afun003160			-1.00618	1.79426e-06	0.000100424
CUST_14070_PI	combined_c7284			0.621958	1.79513e-06	0.000100528
CUST_8833_PI4	Afun008833			-0.71553	1.80077e-06	0.000100528
CUST_12093_PI	Afun012093			-0.915901	1.80228e-06	0.000100528
CUST_9881_PI4	Afun009881			0.81839	1.80382e-06	0.000100528
CUST_7334_PI4	Afun007334		mitogen-activated protein kinase kinase [Source:Projected from Anopheles gambiae (AGAP000310) VB Community Annotation]	0.940979	1.80495e-06	0.000100528
CUST_8777_PI4	Afun008777			-1.01749	1.80516e-06	0.000100812
CUST_14214_PI	Afun014214			-1.16886	1.80702e-06	0.000100812
CUST_2397_PI4	Afun002397			-0.862848	1.80731e-06	0.000100812
CUST_431_PI42	Afun000431			1.55885	1.81516e-06	0.000100913
CUST_13622_PI	combined_c6995			-0.98525	1.81697e-06	0.000100913
CUST_9109_PI4	combined_c4614			-0.838188	1.81794e-06	0.000100913
CUST_14304_PI	combined_c7465			-0.921447	1.81807e-06	0.000100913
CUST_8847_PI4	Afun008847		syntenin-1 isoform [Source:Projected from Anopheles gambiae (AGAP009569) VB Community Annotation]	-0.824182	1.82157e-06	0.000100913
CUST_8039_PI4	Afun008039		Nucleoside diphosphate kinase [Source:UniProtKB/TrEMBL;Acc:A0A182RP58]	2.04486	1.82534e-06	0.000101014
CUST_7676_PI4	Afun007676			-1.05577	1.82875e-06	0.000101014
CUST_15069_PI	Afun015069			1.54279	1.82882e-06	0.000101014
CUST_4121_PI4	Afun004121		Tocopherol (alpha) transfer protein-like [Source:Projected from Anopheles gambiae (AGAP006325) VB Community Annotation]	-1.22318	1.8323e-06	0.000101014
CUST_4656_PI4	Afun004656			-0.719562	1.83459e-06	0.000101014
CUST_7043_PI4	combined_c3563			-1.71551	1.84102e-06	0.000101384
CUST_1794_PI4	Afun001794		IMD pathway signalling IKK-beta). (ird5orthologue immune response deficient 5) [Source:Projected from Anopheles gambiae (AGAP009166) VB Community Annotation]	-0.851493	1.84205e-06	0.000101384
CUST_6212_PI4	combined_c3142			0.592825	1.85063e-06	0.000101663
CUST_9231_PI4	combined_c4676			0.819421	1.85112e-06	0.000101663
CUST_4927_PI4	Afun004927			-0.842193	1.85478e-06	0.000101663
CUST_11686_PI	Afun011686			-0.728802	1.85872e-06	0.00010194
CUST_11760_PI	Afun011760			0.99074	1.86121e-06	0.00010194
CUST_7308_PI4	Afun007308		ARP2 actin-related protein 2 homolog [Source:Projected from Anopheles gambiae (AGAP000985) VB Community Annotation]	3.91536	1.86398e-06	0.00010194
CUST_10443_PI	combined_c5290			-0.949931	1.86502e-06	0.000102215
CUST_8260_PI4	Afun008260			-0.751482	1.87329e-06	0.000102215
CUST_10142_PI	Afun010142		spastic paraplegia [Source:Projected from Anopheles gambiae (AGAP000560) VB Community Annotation]	0.86762	1.87353e-06	0.000102215
CUST_8595_PI4	Afun008595			-0.70925	1.87829e-06	0.000102399
CUST_11943_PI	Afun011943			0.795745	1.88065e-06	0.000102399
CUST_5886_PI4	Afun005886			2.54066	1.88192e-06	0.000102399
CUST_14057_PI	combined_c7278			1.50654	1.88428e-06	0.000102399
CUST_8138_PI4	Afun008138			-1.36967	1.88823e-06	0.000102671
CUST_11779_PI	combined_c5989			-0.586586	1.89019e-06	0.000102671
CUST_3404_PI4	Afun003404			1.19304	1.89446e-06	0.000102671
CUST_9016_PI4	Afun009016			0.913429	1.89845e-06	0.000102852
CUST_9240_PI4	Afun009240			-0.790566	1.89955e-06	0.000102852
CUST_7302_PI4	Afun007302			-2.05806	1.90255e-06	0.000102852
CUST_4742_PI4	combined_c2402			-0.922041	1.90439e-06	0.000102852
CUST_1955_PI4	Afun001955			-1.0196	1.90951e-06	0.000103303
CUST_5757_PI4	Afun005757			-0.659008	1.9171e-06	0.00010348
CUST_16058_PI	combined_c8513			-1.10878	1.91722e-06	0.00010348
CUST_12252_PI	Afun012252			-0.695236	1.9196e-06	0.00010348
CUST_8403_PI4	Afun008403			-0.998036	1.92217e-06	0.00010348
CUST_7724_PI4	Afun007724		tRNA modification GTPase [Source:Projected from Anopheles gambiae (AGAP002133) VB Community Annotation]	-0.791707	1.92659e-06	0.000103657
CUST_8240_PI4	Afun008240			-0.937564	1.92896e-06	0.000103657
CUST_11488_PI	combined_c5833			-0.671093	1.92927e-06	0.000103657
CUST_2861_PI4	CD577969.1			-0.794176	1.93145e-06	0.000103657
CUST_1075_PI4	Afun001075		protein lin-7 homolog C [Source:Projected from Anopheles gambiae (AGAP005858) VB Community Annotation]	-0.799462	1.93637e-06	0.000104103
CUST_1786_PI4	Afun001786			-0.661176	1.95758e-06	0.000104812
CUST_12943_PI	Afun012943			-0.707147	1.9599e-06	0.000104812
CUST_1171_PI4	Afun001171			-0.955241	1.96286e-06	0.000104812
CUST_2889_PI4	Afun002889			-0.732975	1.96347e-06	0.000104812
CUST_7724_PI4	Afun007724		tRNA modification GTPase [Source:Projected from Anopheles gambiae (AGAP002133) VB Community Annotation]	-0.833434	1.96811e-06	0.000105073
CUST_1955_PI4	combined_c986			0.761665	1.96935e-06	0.000105073
CUST_1775_PI4	Afun001775			-0.841901	1.97395e-06	0.000105073
CUST_7340_PI4	Afun007340			-1.62777	1.97702e-06	0.000105424
CUST_11968_PI	Afun011968			-0.798278	1.98117e-06	0.000105424
CUST_25_PI426	CYP6Y2_rvcpl.seq			1.45594	1.99102e-06	0.000105865
CUST_4288_PI4	Afun004288			-0.621893	1.9972e-06	0.000105924
CUST_204_PI42	Afun000204		amino acid transporter protein [Source:Projected from Anopheles gambiae (AGAP000022) VB Community Annotation]	-0.852159	1.99774e-06	0.000105924
CUST_8481_PI4	Afun008481		F-box and leucine-rich repeat protein 1 (S-phase kinase-associated protein 2) [Source:Projected from Anopheles gambiae (AGAP005297) VB Community Annotation]	-1.37688	1.99993e-06	0.000105924
CUST_3419_PI4	CD577682.1			-0.711295	2.00345e-06	0.000105924
CUST_27_PI426	CYP6Z1_rvcpl_fixed.seq			2.43005	2.00494e-06	0.000105924
CUST_15267_PI	combined_c8113			-0.85328	2.00776e-06	0.000105924
CUST_5154_PI4	Afun005154	Gr58	Gustatory receptor [Source:UniProtKB/TrEMBL;Acc:A0A182RG18]	-0.546562	2.00782e-06	0.000105924
CUST_3860_PI4	Afun003860			-0.764272	2.00951e-06	0.000105924
CUST_3597_PI4	Afun003597		ATP-binding cassette [Source:VB Community Annotation]	1.04371	2.01196e-06	0.000105924
CUST_8496_PI4	Afun008496		histone demethylase JARID1 [Source:Projected from Anopheles gambiae (AGAP004854) VB Community Annotation]	0.892087	2.01229e-06	0.000105924
CUST_2074_PI4	Afun002074		peptide-N4-(N-acetyl-beta-glucosaminyl)asparagine amidase [Source:Projected from Anopheles gambiae (AGAP007390) VB Community Annotation]	-0.825442	2.0135e-06	0.000105924
CUST_8606_PI4	Afun008606		vacuolar protein sorting-associated protein [Source:Projected from Anopheles gambiae (AGAP003980) VB Community Annotation]	0.756868	2.02099e-06	0.000106269
CUST_9519_PI4	Afun009519			-0.621279	2.02411e-06	0.000106269
CUST_12080_PI	Afun012080			-0.572847	2.02574e-06	0.000106341
CUST_12364_PI	Afun012364			-1.14349	2.027e-06	0.000106341
CUST_2924_PI4	combined_c1476			-0.948982	2.02732e-06	0.000106341
CUST_10082_PI	Afun010082		coiled-coil domain-containing protein [Source:Projected from Anopheles gambiae (AGAP005049) VB Community Annotation]	-0.805888	2.02738e-06	0.000106341
CUST_5392_PI4	combined_c2730			1.58441	2.032e-06	0.000106341
CUST_7764_PI4	Afun007764			-1.59153	2.03595e-06	0.000106413
CUST_2455_PI4	Afun002455		Annexin [Source:UniProtKB/TrEMBL;Acc:A0A182R8E6]	-1.1418	2.03829e-06	0.000106413
CUST_7340_PI4	Afun007340			-1.62245	2.04102e-06	0.000106413
CUST_14780_PI	Afun014780			-0.962939	2.04188e-06	0.000106413
CUST_9682_PI4	Afun009682			-1.13754	2.0444e-06	0.000106413
CUST_13015_PI	Afun013015			-0.701861	2.04721e-06	0.000106484
CUST_2887_PI4	CD577956.1			1.03556	2.0473e-06	0.000106484
CUST_2555_PI4	combined_c1291			0.951105	2.04928e-06	0.000106484
CUST_12264_PI	Afun012264			0.790408	2.05288e-06	0.000106484
CUST_2398_PI4	Afun002398			-0.879547	2.0541e-06	0.000106484
CUST_11324_PI	Afun011324		transcriptional adapter [Source:Projected from Anopheles gambiae (AGAP004085) VB Community Annotation]	0.759406	2.05823e-06	0.000106824
CUST_8731_PI4	Afun008731		Rho-related BTB domain-containing protein 1/2 [Source:Projected from Anopheles gambiae (AGAP006474) VB Community Annotation]	-1.49451	2.05873e-06	0.000106824
CUST_11387_PI	Afun011387		RNA-binding protein PNO1 [Source:Projected from Anopheles gambiae (AGAP004145) VB Community Annotation]	1.08307	2.06954e-06	0.000107252
CUST_1125_PI4	combined_c571			-1.26759	2.08098e-06	0.000107499
CUST_14235_PI	Afun014235			-1.17105	2.08323e-06	0.000107499
CUST_716_PI42	Afun000716			-0.688305	2.08347e-06	0.000107499
CUST_11682_PI	Afun011682		UDP-glucose:glycoprotein glucosyltransferase [Source:Projected from Anopheles gambiae (AGAP003560) VB Community Annotation]	1.88484	2.08561e-06	0.000107655
CUST_1002_PI4	Afun001002			-0.896783	2.08888e-06	0.000107655
CUST_13575_PI	combined_c6968			-0.717848	2.09014e-06	0.000107655
CUST_13246_PI	Afun013246			-1.10534	2.09347e-06	0.000107655
CUST_8134_PI4	Afun008134		tyrosine 3-monooxygenase [Source:Projected from Anopheles gambiae (AGAP006023) VB Community Annotation]	-0.803878	2.10181e-06	0.00010808
CUST_4983_PI4	Afun004983		methuselah receptor [Source:Projected from Anopheles gambiae (AGAP004025) VB Community Annotation]	-0.728788	2.10642e-06	0.000108117
CUST_8287_PI4	combined_c4196			-1.13178	2.10781e-06	0.000108117
CUST_3521_PI4	Afun003521			-1.10729	2.11022e-06	0.000108117
CUST_3466_PI4	Afun003466			0.878143	2.1119e-06	0.000108117
CUST_1674_PI4	combined_c846			-0.846512	2.11331e-06	0.000108117
CUST_9016_PI4	Afun009016			0.862464	2.11508e-06	0.000108117
CUST_4373_PI4	combined_c2212			-0.786912	2.1195e-06	0.000108117
CUST_11427_PI	Afun011427			0.852921	2.11955e-06	0.000108117
CUST_7042_PI4	combined_c3563			-1.78407	2.12208e-06	0.000108117
CUST_1635_PI4	Afun001635			-0.669092	2.12228e-06	0.000108117
CUST_7457_PI4	Afun007457		anaphase-promoting complex subunit [Source:Projected from Anopheles gambiae (AGAP005578) VB Community Annotation]	0.959788	2.12475e-06	0.000108117
CUST_8517_PI4	Afun008517	Gr13	Gustatory receptor [Source:UniProtKB/TrEMBL;Acc:A0A182RQH5]	-0.840752	2.13532e-06	0.000108597
CUST_8684_PI4	Afun008684			-0.964966	2.13543e-06	0.000108597
CUST_1650_PI4	Afun001650			-1.24694	2.1362e-06	0.000108597
CUST_1037_PI4	Afun001037			0.93097	2.14013e-06	0.000108597
CUST_25_PI426	CYP6Y2_rvcpl.seq			1.40041	2.14046e-06	0.000108597
CUST_3487_PI4	CD577643.1			0.886816	2.14101e-06	0.000108597
CUST_12981_PI	Afun012981			-1.06063	2.14919e-06	0.000108926
CUST_13436_PI	Afun013436			-1.29528	2.15192e-06	0.000108926
CUST_3600_PI4	combined_c1819			1.72796	2.15834e-06	0.000109343
CUST_8510_PI4	Afun008510		photosystem I assembly BtpA [Source:Projected from Anopheles gambiae (AGAP004840) VB Community Annotation]	-1.05944	2.16572e-06	0.000109657
CUST_8609_PI4	combined_c4359			-0.63095	2.16865e-06	0.000109657
CUST_7664_PI4	combined_c3879			-1.31421	2.17792e-06	0.000109657
CUST_2892_PI4	AGAP002919-RB_Ribosomal			-1.11137	2.18242e-06	0.000109657
CUST_1338_PI4	Afun001338			-0.779514	2.18352e-06	0.000109657
CUST_1650_PI4	Afun001650			-1.2509	2.18379e-06	0.000109657
CUST_8864_PI4	Afun008864			-0.774223	2.18472e-06	0.000109657
CUST_9073_PI4	Afun009073		tyrosine-protein kinase receptor torso [Source:Projected from Anopheles gambiae (AGAP005763) VB Community Annotation]	-1.20907	2.18786e-06	0.000109657
CUST_3375_PI4	AGAP005190-RA___2L			1.21483	2.18838e-06	0.000109657
CUST_3112_PI4	Afun003112			-0.639495	2.19114e-06	0.000109657
CUST_3626_PI4	Afun003626			1.44009	2.19333e-06	0.000109657
CUST_3903_PI4	Afun003903			-0.59385	2.1936e-06	0.000109657
CUST_9399_PI4	Afun009399			-0.798072	2.19491e-06	0.000109657
CUST_12068_PI	combined_c6142			-0.906207	2.198e-06	0.000109657
CUST_2883_PI4	Afun002883			-0.737005	2.19966e-06	0.000109657
CUST_7227_PI4	Afun007227			1.32362	2.20229e-06	0.000109657
CUST_13855_PI	Afun013855			1.17687	2.20341e-06	0.000109657
CUST_8442_PI4	Afun008442		cuticular protein RR-1 family [Source:Projected from Anopheles gambiae (AGAP005456) VB Community Annotation]	0.971889	2.20394e-06	0.000109657
CUST_7423_PI4	combined_c3757			1.00467	2.20496e-06	0.000109657
CUST_1886_PI4	combined_c952			1.05125	2.21223e-06	0.000109977
CUST_1514_PI4	combined_c766			-0.995001	2.21268e-06	0.000109977
CUST_9707_PI4	combined_c4916			-1.0519	2.21868e-06	0.000110297
CUST_3256_PI4	Afun003256		Anionic trypsin-1 precursor [Source:Projected from Anopheles gambiae (AGAP011590) VB Community Annotation]	-0.737734	2.22142e-06	0.000110297
CUST_14415_PI	Afun014415			-1.28107	2.2334e-06	0.000110705
CUST_9043_PI4	Afun009043			-1.08419	2.24053e-06	0.000111022
CUST_671_PI42	Afun000671			-0.943575	2.2445e-06	0.000111022
CUST_8865_PI4	Afun008865		Thioredoxin [Source:UniProtKB/TrEMBL;Acc:A0A182RRG9]	-0.611723	2.2511e-06	0.000111428
CUST_7981_PI4	Afun007981			0.99413	2.25522e-06	0.000111476
CUST_28_PI426	CYP6Z1_rvcpl_fixed.seq			2.17596	2.25596e-06	0.000111476
CUST_1367_PI4	Afun001367		translation initiation factor IF-3 [Source:Projected from Anopheles gambiae (AGAP012309) VB Community Annotation]	-1.10086	2.25805e-06	0.000111476
CUST_716_PI42	Afun000716			-0.63945	2.26127e-06	0.000111476
CUST_2665_PI4	Afun002665			-0.687307	2.26351e-06	0.000111476
CUST_5285_PI4	combined_c2676			-0.944143	2.26843e-06	0.00011179
CUST_14651_PI	Afun014651			-0.973971	2.27064e-06	0.00011179
CUST_2988_PI4	CD577906.1			-1.099	2.27748e-06	0.000112104
CUST_8894_PI4	Afun008894		Dolichyl-diphosphooligosaccharide--protein glycosyltransferase subunit DAD1 [Source:UniProtKB/TrEMBL;Acc:A0A182RRJ8]	0.958903	2.27755e-06	0.000112104
CUST_6656_PI4	combined_c3366			-1.26378	2.28641e-06	0.000112327
CUST_5243_PI4	Afun005243		Cyclin-dependent kinases regulatory subunit [Source:UniProtKB/TrEMBL;Acc:A0A182RGA0]	-0.889793	2.28936e-06	0.000112327
CUST_6881_PI4	combined_c3481			-0.815812	2.29446e-06	0.000112327
CUST_10799_PI	combined_c5478			-1.40713	2.30347e-06	0.000112727
CUST_2136_PI4	Afun002136		double stranded RNA-specific editase [Source:Projected from Anopheles gambiae (AGAP000185) VB Community Annotation]	-0.767815	2.31086e-06	0.000112852
CUST_766_PI42	Afun000766		V-type H+-transporting ATPase subunit E [Source:Projected from Anopheles gambiae (AGAP002401) VB Community Annotation]	-0.883939	2.31173e-06	0.000112852
CUST_10597_PI	Afun010597			1.8199	2.31618e-06	0.000112852
CUST_5804_PI4	Afun005804			0.786792	2.31939e-06	0.000112852
CUST_9413_PI4	combined_c4767			-0.94283	2.32111e-06	0.000112852
CUST_13719_PI	Afun013719			-0.751917	2.32374e-06	0.000112852
CUST_12979_PI	Afun012979			-0.899233	2.32457e-06	0.000112852
CUST_447_PI40	combined_c226			-1.36882	2.32536e-06	0.000112852
CUST_15413_PI	combined_c8189			-1.03194	2.32665e-06	0.000112852
CUST_7558_PI4	Afun007558			-1.06017	2.32778e-06	0.000112852
CUST_2845_PI4	Afun002845			0.605559	2.32869e-06	0.000112852
CUST_7435_PI4	Afun007435			1.1615	2.3291e-06	0.000112852
CUST_8407_PI4	combined_c4256			-0.755726	2.33139e-06	0.000112852
CUST_1693_PI4	Afun001693			-1.0725	2.3328e-06	0.000112852
CUST_17_PI426	Afun000017			-0.978916	2.33473e-06	0.000112852
CUST_7383_PI4	Afun007383		enhancer of mRNA-decapping protein [Source:Projected from Anopheles gambiae (AGAP008324) VB Community Annotation]	1.1023	2.33782e-06	0.00011307
CUST_5281_PI4	combined_c2674			-1.03981	2.34148e-06	0.00011307
CUST_9338_PI4	Afun009338		RNA polymerase-associated protein RTF1 [Source:Projected from Anopheles gambiae (AGAP012057) VB Community Annotation]	-1.17963	2.34393e-06	0.00011307
CUST_27_PI426	CYP6Z1_rvcpl_fixed.seq			2.36015	2.36299e-06	0.000113947
CUST_13699_PI	combined_c7036			-1.14977	2.37767e-06	0.000114823
CUST_7367_PI4	Afun007367			1.12388	2.38554e-06	0.000114946
CUST_3229_PI4	Afun003229		duplex-specific nuclease [Source:Projected from Anopheles gambiae (AGAP004948) VB Community Annotation]	-0.833109	2.38686e-06	0.000114946
CUST_10226_PI	Afun010226		Anaphase-promoting complex subunit 10 [Source:UniProtKB/TrEMBL;Acc:A0A182RVB6]	0.804484	2.38778e-06	0.000114946
CUST_9626_PI4	combined_c4875			-0.897429	2.39472e-06	0.000114946
CUST_28_PI426	CYP6Z1_rvcpl_fixed.seq			2.04454	2.39971e-06	0.000114978
CUST_13866_PI	combined_c7152			-0.780179	2.40069e-06	0.000114978
CUST_3271_PI4	combined_c1653			1.04725	2.40245e-06	0.000114978
CUST_2231_PI4	Afun002231			-1.15743	2.40278e-06	0.000114978
CUST_15254_PI	combined_c8105			-0.602414	2.40428e-06	0.000114978
CUST_5312_PI4	combined_c2690			0.919764	2.40791e-06	0.00011501
CUST_6655_PI4	combined_c3365			-0.888694	2.40826e-06	0.00011501
CUST_7281_PI4	Afun007281			-1.46636	2.40899e-06	0.00011501
CUST_11772_PI	Afun011772		FGGY-family pentulose kinase [Source:Projected from Anopheles gambiae (AGAP005956) VB Community Annotation]	-1.03704	2.41034e-06	0.00011501
CUST_7901_PI4	Afun007901			-0.763746	2.41243e-06	0.00011501
CUST_14204_PI	combined_c7391			-1.12011	2.41917e-06	0.000115398
CUST_11981_PI	Afun011981			-0.997898	2.43215e-06	0.000115666
CUST_12311_PI	Afun012311			-0.362889	2.43462e-06	0.000115666
CUST_8373_PI4	Afun008373			-0.766703	2.43805e-06	0.000115666
CUST_13612_PI	combined_c6990			-0.816657	2.4407e-06	0.000115666
CUST_12909_PI	Afun012909			-0.819888	2.44093e-06	0.000115666
CUST_15165_PI	combined_c8059			-0.822874	2.44328e-06	0.000115666
CUST_15614_PI	combined_c8289			-0.918471	2.44486e-06	0.000115666
CUST_13254_PI	Afun013254			-0.622338	2.44623e-06	0.000115666
CUST_3628_PI4	Afun003628			1.09404	2.44745e-06	0.000115666
CUST_9939_PI4	Afun009939			-0.774565	2.44966e-06	0.000115666
CUST_11983_PI	AGAP012280-RA___3L			-0.802157	2.45077e-06	0.000115666
CUST_10818_PI	Afun010818			1.08209	2.45165e-06	0.000115666
CUST_7464_PI4	combined_c3778			-0.860789	2.45198e-06	0.000115666
CUST_11587_PI	combined_c5885			-0.694009	2.45599e-06	0.000116049
CUST_6633_PI4	combined_c3354			-1.36231	2.46771e-06	0.000116254
CUST_12013_PI	Afun012013			-0.668665	2.47085e-06	0.000116254
CUST_11873_PI	Afun011873			-0.609654	2.47406e-06	0.000116254
CUST_13457_PI	Afun013457			-0.91876	2.47629e-06	0.000116281
CUST_4410_PI4	Afun004410		soluble guanylate cyclase 89Da [Source:Projected from Anopheles gambiae (AGAP004564) VB Community Annotation]	-0.796226	2.47699e-06	0.000116281
CUST_12529_PI	Afun012529			2.30829	2.47859e-06	0.000116281
CUST_746_PI42	Afun000746		Niemann-Pick Type C-2 [Source:Projected from Anopheles gambiae (AGAP007197) VB Community Annotation]	1.55778	2.47886e-06	0.000116281
CUST_1092_PI4	Afun001092			1.36849	2.48193e-06	0.000116281
CUST_8461_PI4	Afun008461			-0.780922	2.48732e-06	0.000116661
CUST_8282_PI4	Afun008282			1.3473	2.49716e-06	0.000116952
CUST_4161_PI4	Afun004161			-1.22878	2.50315e-06	0.000116952
CUST_10944_PI	Afun010944			1.00471	2.50647e-06	0.000117153
CUST_7302_PI4	Afun007302			-1.99874	2.5068e-06	0.000117153
CUST_7807_PI4	Afun007807			-1.70635	2.51403e-06	0.000117153
CUST_14028_PI	Afun014028			1.08778	2.51574e-06	0.000117353
CUST_8200_PI4	Afun008200			-0.856211	2.52125e-06	0.000117353
CUST_2516_PI4	CD578143.1			0.954245	2.52361e-06	0.000117353
CUST_4161_PI4	Afun004161			-1.25483	2.52895e-06	0.000117641
CUST_26_PI426	CYP6Y2_rvcpl.seq			1.56476	2.53206e-06	0.000117641
CUST_1741_PI4	AGAP002631-RA___2R			-0.649097	2.53956e-06	0.000117928
CUST_12783_PI	Afun012783			-0.792861	2.54388e-06	0.000117928
CUST_1568_PI4	Afun001568		golgi SNAP receptor complex member [Source:Projected from Anopheles gambiae (AGAP003800) VB Community Annotation]	-0.690022	2.54714e-06	0.000118214
CUST_14419_PI	Afun014419			0.889523	2.55325e-06	0.000118214
CUST_2692_PI4	Afun002692		UDP-glucuronosyltransferase [Source:UniProtKB/TrEMBL;Acc:A0A182R932]	-0.978338	2.56159e-06	0.0001185
CUST_1101_PI4	Afun001101			-1.10847	2.5617e-06	0.0001185
CUST_12835_PI	Afun012835			-1.00721	2.56817e-06	0.000118785
CUST_12917_PI	combined_c6596			-0.875977	2.56907e-06	0.000118785
CUST_2137_PI4	Afun002137		Malic enzyme [Source:UniProtKB/TrEMBL;Acc:A0A182R7I7]	-0.827863	2.57897e-06	0.00011889
CUST_2067_PI4	combined_c1042			0.936559	2.5796e-06	0.00011889
CUST_11708_PI	Afun011708		solute carrier family 26 (sodium-independent sulfate anion transporter) [Source:Projected from Anopheles gambiae (AGAP003587) VB Community Annotation]	-0.736823	2.5806e-06	0.00011889
CUST_7798_PI4	Afun007798		CAS1 domain-containing protein [Source:Projected from Anopheles gambiae (AGAP001402) VB Community Annotation]	0.759169	2.58115e-06	0.00011889
CUST_7435_PI4	Afun007435			1.11017	2.59099e-06	0.000119262
CUST_13502_PI	combined_c6929			-1.15388	2.59521e-06	0.000119366
CUST_9039_PI4	Afun009039		polycomb protein SUZ12 [Source:Projected from Anopheles gambiae (AGAP011881) VB Community Annotation]	0.819844	2.59551e-06	0.000119366
CUST_11339_PI	combined_c5757			1.17306	2.59836e-06	0.000119366
CUST_2545_PI4	Afun002545		Metalloendopeptidase [Source:UniProtKB/TrEMBL;Acc:A0A182R8N6]	-0.985904	2.60268e-06	0.000119366
CUST_1761_PI4	EE589362.1			1.14017	2.60624e-06	0.000119395
CUST_12621_PI	combined_c6438			-0.993539	2.61386e-06	0.000119395
CUST_17_PI426	Afun000017			-0.949461	2.6147e-06	0.000119395
CUST_10914_PI	Afun010914			-0.667971	2.61568e-06	0.000119395
CUST_3160_PI4	Afun003160			-0.950762	2.6169e-06	0.000119395
CUST_8102_PI4	combined_c4102			-0.801362	2.61908e-06	0.000119395
CUST_3753_PI4	Afun003753			-0.826579	2.61964e-06	0.000119395
CUST_25_PI426	CYP6Y2_rvcpl.seq			1.55079	2.61966e-06	0.000119395
CUST_1439_PI4	Afun001439		UBX domain protein [Source:Projected from Anopheles gambiae (AGAP006391) VB Community Annotation]	-0.844851	2.62088e-06	0.000119395
CUST_11581_PI	Afun011581			-1.2313	2.62136e-06	0.000119395
CUST_471_PI42	Afun000471			-0.944381	2.62843e-06	0.000119585
CUST_1836_PI4	Afun001836		peritrophin [Source:Projected from Anopheles gambiae (AGAP006795) VB Community Annotation]	-0.526322	2.63149e-06	0.000119585
CUST_1509_PI4	combined_c763			1.26216	2.63427e-06	0.000119585
CUST_12881_PI	Afun012881			0.770293	2.63795e-06	0.000119952
CUST_13092_PI	Afun013092			1.02815	2.65533e-06	0.000120505
CUST_11009_PI	Afun011009			-1.45627	2.65662e-06	0.000120505
CUST_10894_PI	Afun010894		RNA exonuclease [Source:Projected from Anopheles gambiae (AGAP003847) VB Community Annotation]	2.46433	2.65694e-06	0.000120505
CUST_13333_PI	combined_c6826			1.1534	2.65722e-06	0.000120505
CUST_4377_PI4	Afun004377			-0.613608	2.66526e-06	0.000120604
CUST_2860_PI4	Afun002860			-1.00835	2.66567e-06	0.000120604
CUST_14484_PI	Afun014484			1.0363	2.67242e-06	0.000120604
CUST_10201_PI	Afun010201		cleavage stimulation factor subunit [Source:Projected from Anopheles gambiae (AGAP010918) VB Community Annotation]	-1.01422	2.67334e-06	0.000120604
CUST_3513_PI4	Afun003513		60 kDa heat shock protein, mitochondrial precursor [Source:Projected from Anopheles gambiae (AGAP004002) VB Community Annotation]	1.02786	2.6795e-06	0.000120702
CUST_7635_PI4	combined_c3864			-1.06084	2.68122e-06	0.000120702
CUST_2686_PI4	Afun002686			-1.26478	2.68269e-06	0.000120702
CUST_1439_PI4	Afun001439		UBX domain protein [Source:Projected from Anopheles gambiae (AGAP006391) VB Community Annotation]	-0.84883	2.68368e-06	0.000120702
CUST_9312_PI4	Afun009312			1.47563	2.68547e-06	0.000120711
CUST_12330_PI	Afun012330			-0.670641	2.68645e-06	0.000120711
CUST_15097_PI	combined_c8023			-0.965262	2.68694e-06	0.000120711
CUST_4893_PI4	Afun004893			-0.729654	2.68842e-06	0.000120711
CUST_5154_PI4	Afun005154	Gr58	Gustatory receptor [Source:UniProtKB/TrEMBL;Acc:A0A182RG18]	-0.525136	2.69497e-06	0.000120711
CUST_12950_PI	combined_C6616			-1.20092	2.69871e-06	0.000121072
CUST_10352_PI	Afun010352			1.23391	2.7053e-06	0.00012108
CUST_5687_PI4	combined_c2878			1.01409	2.70551e-06	0.00012108
CUST_3573_PI4	Afun003573	cact	protein cactus (TOLL pathway signalling) [Source:VB Community Annotation]	-0.726741	2.70659e-06	0.00012108
CUST_9627_PI4	combined_c4875			-0.931321	2.70897e-06	0.00012108
CUST_3172_PI4	Afun003172		YY1-associated factor [Source:Projected from Anopheles gambiae (AGAP010288) VB Community Annotation]	-1.11094	2.71416e-06	0.00012108
CUST_15309_PI	combined_c8134			-1.51659	2.7185e-06	0.000121088
CUST_6559_PI4	Afun006559			-0.645386	2.71876e-06	0.000121088
CUST_4656_PI4	Afun004656			-0.704455	2.71963e-06	0.000121088
CUST_13778_PI	combined_c7097			1.07362	2.72033e-06	0.000121088
CUST_1928_PI4	Afun001928			-0.865114	2.72166e-06	0.000121088
CUST_3769_PI4	CD577492.1			0.912464	2.73156e-06	0.000121446
CUST_688_PI42	Afun000688			0.743342	2.7358e-06	0.000121627
CUST_3737_PI4	AGAP003439-RH_Mod(Md...			0.913428	2.73867e-06	0.000121627
CUST_10578_PI	Afun010578			1.00154	2.73947e-06	0.000121627
CUST_11597_PI	Afun011597			-1.15118	2.74507e-06	0.000121808
CUST_541_PI40	combined_c273			-0.920705	2.74592e-06	0.000121808
CUST_9005_PI4	Afun009005		28S ribosomal protein S15, mitochondrial [Source:Projected from Anopheles gambiae (AGAP005615) VB Community Annotation]	-0.858107	2.75091e-06	0.000121808
CUST_7827_PI4	Afun007827		lachesin [Source:Projected from Anopheles gambiae (AGAP001304) VB Community Annotation]	-0.805527	2.75968e-06	0.000122163
CUST_396_PI42	Afun000396			1.62779	2.77118e-06	0.00012243
CUST_9932_PI4	Afun009932			-1.23233	2.77412e-06	0.00012243
CUST_8622_PI4	Afun008622			1.14271	2.77816e-06	0.000122521
CUST_2175_PI4	Afun002175		peroxisomal biogenesis factor [Source:Projected from Anopheles gambiae (AGAP002283) VB Community Annotation]	-0.858404	2.77847e-06	0.000122521
CUST_11351_PI	Afun011351			-0.898217	2.78229e-06	0.000122521
CUST_11505_PI	Afun011505			-0.489711	2.78419e-06	0.000122521
CUST_8426_PI4	combined_c4266			0.775128	2.78865e-06	0.000122874
CUST_13053_PI	Afun013053			-0.759036	2.80531e-06	0.000123578
CUST_9232_PI4	Afun009232			0.662399	2.80781e-06	0.000123578
CUST_9007_PI4	Afun009007			-1.01154	2.817e-06	0.000123753
CUST_10687_PI	Afun010687			-1.10772	2.82373e-06	0.000123753
CUST_14969_PI	Afun014969			-0.857679	2.82422e-06	0.000123753
CUST_13867_PI	combined_c7152			-0.744304	2.82776e-06	0.000123927
CUST_1524_PI4	Afun001524			-0.607025	2.83085e-06	0.000123927
CUST_5872_PI4	combined_c2971			-0.507182	2.83353e-06	0.000123927
CUST_7658_PI4	Afun007658			-1.44505	2.8355e-06	0.000124189
CUST_8137_PI4	Afun008137		tryptophan 5-monooxygenase [Source:Projected from Anopheles gambiae (AGAP006020) VB Community Annotation]	-0.952665	2.84399e-06	0.000124189
CUST_30_PI426	Afun000030		fatty acid synthase, animal type [Source:Projected from Anopheles gambiae (AGAP001899) VB Community Annotation]	-0.847879	2.847e-06	0.000124449
CUST_1627_PI4	Afun001627			-0.740238	2.85028e-06	0.000124449
CUST_8546_PI4	Afun008546			-1.34014	2.86138e-06	0.000124709
CUST_750_PI42	Afun000750			-1.01143	2.86434e-06	0.000124709
CUST_12497_PI	combined_c6371			-0.63501	2.87117e-06	0.000124969
CUST_3112_PI4	Afun003112			-0.666629	2.87205e-06	0.000124969
CUST_8270_PI4	combined_c4188			-0.926738	2.88505e-06	0.000125397
CUST_243_PI42	Afun000243		lachesin [Source:Projected from Anopheles gambiae (AGAP000863) VB Community Annotation]	-0.850813	2.89054e-06	0.000125397
CUST_7764_PI4	Afun007764			-1.59209	2.89181e-06	0.000125397
CUST_8138_PI4	Afun008138			-1.36667	2.89334e-06	0.000125397
CUST_9478_PI4	Afun009478		solute carrier family 31 (copper transporter), member [Source:Projected from Anopheles gambiae (AGAP002109) VB Community Annotation]	2.01576	2.89422e-06	0.000125397
CUST_15228_PI	combined_c8092			-0.842025	2.89829e-06	0.000125565
CUST_8608_PI4	combined_c4359			-0.576352	2.90013e-06	0.000125565
CUST_14922_PI	combined_c7904			-0.77018	2.90306e-06	0.000125565
CUST_8901_PI4	Afun008901		tRNA-dihydrouridine synthase [Source:Projected from Anopheles gambiae (AGAP008484) VB Community Annotation]	-0.981531	2.90733e-06	0.00012591
CUST_7750_PI4	Afun007750		Presenilin [Source:UniProtKB/TrEMBL;Acc:A0A182RNB9]	-0.78856	2.9192e-06	0.000126156
CUST_8248_PI4	Afun008248			-1.746	2.92502e-06	0.000126156
CUST_3388_PI4	combined_c1713			-0.795408	2.92783e-06	0.000126156
CUST_8403_PI4	Afun008403			-0.98265	2.9317e-06	0.000126156
CUST_1070_PI4	Afun001070		39S ribosomal protein L42, mitochondrial [Source:Projected from Anopheles gambiae (AGAP005852) VB Community Annotation]	-0.678936	2.93216e-06	0.000126156
CUST_4769_PI4	combined_c2415			-1.00318	2.9323e-06	0.000126156
CUST_15085_PI	Afun015085			1.0193	2.93378e-06	0.000126156
CUST_4299_PI4	Afun004299			-0.674374	2.93519e-06	0.000126234
CUST_7392_PI4	Afun007392		U1 snRNP splicing complex subunit (Luc7) [Source:Projected from Anopheles gambiae (AGAP008314) VB Community Annotation]	1.60967	2.93626e-06	0.000126234
CUST_11178_PI	Afun011178			-0.702925	2.94074e-06	0.000126234
CUST_8961_PI4	Afun008961		E3 ubiquitin-protein ligase RNF139 [Source:Projected from Anopheles gambiae (AGAP003666) VB Community Annotation]	-1.08673	2.94207e-06	0.000126234
CUST_6108_PI4	Afun006108		ectonucleoside triphosphate diphosphohydrolase 5/6 [Source:Projected from Anopheles gambiae (AGAP009265) VB Community Annotation]	-0.56125	2.95167e-06	0.000126487
CUST_12208_PI	Afun012208			-1.11312	2.95357e-06	0.000126487
CUST_1372_PI4	Afun001372		Muscle LIM protein at 84B [Source:Projected from Anopheles gambiae (AGAP012305) VB Community Annotation]	-0.811881	2.9554e-06	0.000126651
CUST_5383_PI4	Afun005383			-0.857859	2.96065e-06	0.000126651
CUST_1818_PI4	Afun001818			0.645429	2.96306e-06	0.000126651
CUST_8694_PI4	combined_c4402			-1.07353	2.97621e-06	0.000127335
CUST_13465_PI	Afun013465			0.737936	2.98703e-06	0.000127335
CUST_11585_PI	Afun011585		lysophosphatidylcholine acyltransferase / lyso-PAF acetyltransferase [Source:Projected from Anopheles gambiae (AGAP000596) VB Community Annotation]	-0.493258	2.98951e-06	0.000127335
CUST_5988_PI4	Afun005988			-0.73114	2.9965e-06	0.000127335
CUST_15568_PI	combined_c8266			1.04246	2.99757e-06	0.000127335
CUST_12962_PI	combined_c6622			0.782003	2.99998e-06	0.000127335
CUST_9427_PI4	combined_c4774			-0.806826	3.00243e-06	0.000127335
CUST_10210_PI	Afun010210		39S ribosomal protein L34, mitochondrial [Source:Projected from Anopheles gambiae (AGAP002917) VB Community Annotation]	0.725881	3.00716e-06	0.000127335
CUST_11877_PI	Afun011877			-0.473542	3.00865e-06	0.000127335
CUST_1954_PI4	combined_c986			0.735213	3.00951e-06	0.000127335
CUST_2698_PI4	combined_c1363			-0.763528	3.01069e-06	0.000127335
CUST_1694_PI4	EE589428.1			0.609905	3.01113e-06	0.000127335
CUST_26_PI426	CYP6Y2_rvcpl.seq			1.59997	3.01241e-06	0.000127335
CUST_9437_PI4	Afun009437			-0.601176	3.01271e-06	0.000127335
CUST_9807_PI4	Afun009807			-0.850098	3.01302e-06	0.000127335
CUST_1386_PI4	combined_c702			-0.962535	3.01662e-06	0.000127335
CUST_4515_PI4	Afun004515			-0.623982	3.01729e-06	0.000127335
CUST_16057_PI	combined_c8513			-1.22995	3.01911e-06	0.000127335
CUST_9774_PI4	Afun009774			-0.860626	3.02319e-06	0.000127335
CUST_1846_PI4	combined_c932			-1.14657	3.0251e-06	0.000127335
CUST_13646_PI	Afun013646			-0.852928	3.02514e-06	0.000127335
CUST_4824_PI4	Afun004824		Down syndrome cell adhesion molecule [Source:Projected from Anopheles gambiae (AGAP007092) VB Community Annotation]	-0.643405	3.02622e-06	0.000127335
CUST_7798_PI4	Afun007798		CAS1 domain-containing protein [Source:Projected from Anopheles gambiae (AGAP001402) VB Community Annotation]	0.714989	3.02807e-06	0.000127335
CUST_8039_PI4	Afun008039		Nucleoside diphosphate kinase [Source:UniProtKB/TrEMBL;Acc:A0A182RP58]	2.07577	3.03051e-06	0.000127335
CUST_13762_PI	Afun013762			-0.899097	3.03212e-06	0.000127335
CUST_11089_PI	Afun011089			0.853466	3.03549e-06	0.000127335
CUST_15268_PI	combined_c8113			-0.866555	3.0405e-06	0.000127335
CUST_3408_PI4	combined_c1723			-0.880847	3.04084e-06	0.000127335
CUST_14465_PI	Afun014465			0.981839	3.04229e-06	0.000127335
CUST_663_PI40	EE589552.1			1.12766	3.04274e-06	0.000127335
CUST_13613_PI	combined_c6990			-0.823072	3.04397e-06	0.000127335
CUST_3498_PI4	CD577638.1			1.70867	3.04879e-06	0.000127581
CUST_7383_PI4	Afun007383		enhancer of mRNA-decapping protein [Source:Projected from Anopheles gambiae (AGAP008324) VB Community Annotation]	1.08599	3.05477e-06	0.000127581
CUST_8248_PI4	Afun008248			-1.67669	3.05654e-06	0.000127826
CUST_9484_PI4	Afun009484			-0.798175	3.06359e-06	0.000127826
CUST_1632_PI4	Afun001632		Ser/Thr protein phosphatase/nucleotidase [Source:Projected from Anopheles gambiae (AGAP001601) VB Community Annotation]	-0.592048	3.06665e-06	0.00012807
CUST_8454_PI4	combined_c4281			-0.732	3.06724e-06	0.00012807
CUST_12181_PI	Afun012181			-1.01465	3.07833e-06	0.000128296
CUST_2625_PI4	Afun002625		Flavin-containing monooxygenase [Source:UniProtKB/TrEMBL;Acc:A0A182R8W5]	0.589161	3.08066e-06	0.000128296
CUST_3240_PI4	combined_c1638			0.90551	3.08528e-06	0.000128296
CUST_5066_PI4	combined_c2567			0.954085	3.08693e-06	0.000128296
CUST_13810_PI	Afun013810			-0.760888	3.08817e-06	0.000128296
CUST_4928_PI4	Afun004928		F-box protein [Source:Projected from Anopheles gambiae (AGAP012367) VB Community Annotation]	-0.976643	3.09371e-06	0.000128296
CUST_11099_PI	Afun011099			-0.57755	3.09459e-06	0.000128296
CUST_14241_PI	Afun014241			1.07577	3.09683e-06	0.000128625
CUST_4408_PI4	Afun004408			-0.829095	3.10724e-06	0.000128762
CUST_12493_PI	Afun012493			-0.364778	3.10935e-06	0.000128762
CUST_8833_PI4	Afun008833			-0.697272	3.11258e-06	0.000128762
CUST_6073_PI4	Afun006073			-0.901973	3.11522e-06	0.000128762
CUST_471_PI42	Afun000471			-0.835711	3.11874e-06	0.000128762
CUST_12535_PI	Afun012535			-0.907147	3.11923e-06	0.000128762
CUST_4249_PI4	combined_c2150			-1.2355	3.12153e-06	0.000128762
CUST_7894_PI4	combined_c3997			2.58744	3.12315e-06	0.000128762
CUST_7690_PI4	Afun007690		S10e ribosomal protein [Source:Projected from Anopheles gambiae (AGAP005469) VB Community Annotation]	-0.784971	3.13104e-06	0.000129088
CUST_7512_PI4	Afun007512	Gr34	Gustatory receptor [Source:UniProtKB/TrEMBL;Acc:A0A182RMP0]	-1.0989	3.13766e-06	0.000129155
CUST_9082_PI4	Afun009082			-0.945748	3.13875e-06	0.000129155
CUST_2180_PI4	combined_c1101			-0.803598	3.13977e-06	0.000129155
CUST_2946_PI4	Afun002946			-0.65991	3.14075e-06	0.000129155
CUST_4242_PI4	combined_c2147			-0.904035	3.14599e-06	0.000129221
CUST_13409_PI	Afun013409			-1.28429	3.14838e-06	0.000129221
CUST_7419_PI4	Afun007419		Tektin-2 [Source:Projected from Anopheles gambiae (AGAP008275) VB Community Annotation]	0.632943	3.14896e-06	0.000129221
CUST_15153_PI	combined_c8053			-0.884589	3.15435e-06	0.000129221
CUST_12680_PI	Afun012680			-0.591286	3.16334e-06	0.000129545
CUST_3753_PI4	Afun003753			-0.738434	3.16652e-06	0.000129634
CUST_1070_PI4	Afun001070		39S ribosomal protein L42, mitochondrial [Source:Projected from Anopheles gambiae (AGAP005852) VB Community Annotation]	-0.679833	3.16993e-06	0.000129634
CUST_5065_PI4	BU038909.1			1.00142	3.17808e-06	0.000129634
CUST_1471_PI4	combined_c744			1.17873	3.17913e-06	0.000129634
CUST_2207_PI4	CD578300.1			-0.588228	3.1802e-06	0.000129634
CUST_7621_PI4	Afun007621		RING finger protein 113A [Source:Projected from Anopheles gambiae (AGAP007068) VB Community Annotation]	-0.921922	3.18532e-06	0.000129634
CUST_9543_PI4	Afun009543			-0.851626	3.18537e-06	0.000129634
CUST_10551_PI	Afun010551			-0.959063	3.19029e-06	0.000129634
CUST_12761_PI	Afun012761			-0.894357	3.19106e-06	0.000129634
CUST_14605_PI	Afun014605			1.07864	3.19152e-06	0.000129634
CUST_5447_PI4	Afun005447			-0.630119	3.19202e-06	0.000129634
CUST_8574_PI4	Afun008574			-0.562003	3.19257e-06	0.000129634
CUST_8330_PI4	Afun008330			-0.769733	3.19553e-06	0.000129634
CUST_7288_PI4	Afun007288		phosphatidylinositide phosphatase SAC1 [Source:Projected from Anopheles gambiae (AGAP000891) VB Community Annotation]	-0.789176	3.19651e-06	0.000129634
CUST_7051_PI4	Afun007051		RNA polymerase I-specific transcription initiation factor RRN3 [Source:Projected from Anopheles gambiae (AGAP009024) VB Community Annotation]	-0.780408	3.19665e-06	0.000129634
CUST_4824_PI4	Afun004824		Down syndrome cell adhesion molecule [Source:Projected from Anopheles gambiae (AGAP007092) VB Community Annotation]	-0.609465	3.19788e-06	0.000129634
CUST_15314_PI	combined_c8137			-0.936184	3.19967e-06	0.000129634
CUST_10518_PI	Afun010518			-0.778776	3.2026e-06	0.000129634
CUST_8744_PI4	Afun008744			0.882267	3.20856e-06	0.000129698
CUST_25_PI426	CYP6Y2_rvcpl.seq			1.54094	3.21027e-06	0.000129698
CUST_4355_PI4	Afun004355		39S ribosomal protein L24, mitochondrial [Source:Projected from Anopheles gambiae (AGAP008405) VB Community Annotation]	-0.59645	3.21036e-06	0.000129698
CUST_7321_PI4	Afun007321		ATP-dependent RNA helicase YTHDC2 [Source:Projected from Anopheles gambiae (AGAP007953) VB Community Annotation]	-1.47856	3.2149e-06	0.000129698
CUST_2067_PI4	CD578370.1			0.856103	3.21857e-06	0.000129847
CUST_12508_PI	combined_c6377			-0.730705	3.22282e-06	0.000129847
CUST_9716_PI4	Afun009716		mitochondrial oxaloacetate transport protein [Source:Projected from Anopheles gambiae (AGAP007255) VB Community Annotation]	-1.23687	3.22499e-06	0.000129847
CUST_4363_PI4	Afun004363			-0.569534	3.23385e-06	0.00013008
CUST_11227_PI	Afun011227			-0.872225	3.23444e-06	0.00013008
CUST_7457_PI4	Afun007457		anaphase-promoting complex subunit [Source:Projected from Anopheles gambiae (AGAP005578) VB Community Annotation]	0.936582	3.23665e-06	0.000130227
CUST_7093_PI4	combined_c3590			-0.543661	3.23861e-06	0.000130227
CUST_7066_PI4	Afun007066			-0.699141	3.24253e-06	0.000130227
CUST_9752_PI4	Afun009752			1.0491	3.25649e-06	0.000130861
CUST_12460_PI	combined_c6348			1.73221	3.26176e-06	0.000130861
CUST_2245_PI4	combined_c1134			-0.916519	3.26895e-06	0.000131177
CUST_12706_PI	combined_c6485			-0.793615	3.27522e-06	0.000131492
CUST_8126_PI4	Afun008126		28S ribosomal protein S33, mitochondrial [Source:Projected from Anopheles gambiae (AGAP002777) VB Community Annotation]	0.813077	3.28924e-06	0.000131695
CUST_6446_PI4	Afun006446			-0.568631	3.29291e-06	0.000131695
CUST_830_PI40	combined_c421			-0.977013	3.30049e-06	0.000131695
CUST_461_PI40	combined_c233			-1.00489	3.30107e-06	0.000131695
CUST_13180_PI	Afun013180			-0.593916	3.30186e-06	0.000131695
CUST_14624_PI	Afun014624			1.10463	3.3029e-06	0.000131695
CUST_6208_PI4	combined_c3140			-0.645173	3.30472e-06	0.000131695
CUST_5247_PI4	Afun005247		Sodium/hydrogen exchanger [Source:UniProtKB/TrEMBL;Acc:A0A182RGA3]	-0.718378	3.30715e-06	0.000131752
CUST_8103_PI4	combined_c4102			-0.673983	3.30824e-06	0.000131752
CUST_26_PI426	CYP6Y2_rvcpl.seq			1.60351	3.3111e-06	0.000131752
CUST_11555_PI	Afun011555		kinesin-like protein unc-104 [Source:Projected from Anopheles gambiae (AGAP010519) VB Community Annotation]	-0.732182	3.31466e-06	0.000131752
CUST_12381_PI	combined_c6307			-1.20579	3.32296e-06	0.000132065
CUST_11936_PI	Afun011936			0.644455	3.32741e-06	0.000132378
CUST_8030_PI4	Afun008030		uracil phosphoribosyltransferase [Source:Projected from Anopheles gambiae (AGAP007111) VB Community Annotation]	-0.556959	3.33967e-06	0.000132604
CUST_11583_PI	Afun011583		scaffold protein Nfu/NifU [Source:Projected from Anopheles gambiae (AGAP000598) VB Community Annotation]	-0.849148	3.34026e-06	0.000132604
CUST_3802_PI4	Afun003802		integrator complex subunit [Source:Projected from Anopheles gambiae (AGAP008047) VB Community Annotation]	1.09544	3.34706e-06	0.00013283
CUST_13107_PI	Afun013107			-0.581828	3.3471e-06	0.00013283
CUST_8137_PI4	Afun008137		tryptophan 5-monooxygenase [Source:Projected from Anopheles gambiae (AGAP006020) VB Community Annotation]	-0.9993	3.35652e-06	0.000133056
CUST_15381_PI	combined_c8173			0.723596	3.3615e-06	0.000133056
CUST_5123_PI4	BU038880			-0.673066	3.36611e-06	0.000133366
CUST_3546_PI4	Afun003546		acyl-CoA-binding protein [Source:Projected from Anopheles gambiae (AGAP000546) VB Community Annotation]	-0.620771	3.3886e-06	0.000133985
CUST_7827_PI4	Afun007827		lachesin [Source:Projected from Anopheles gambiae (AGAP001304) VB Community Annotation]	-0.798597	3.39136e-06	0.000133985
CUST_4946_PI4	combined_c2506			0.765851	3.39697e-06	0.000134123
CUST_10865_PI	Afun010865			-0.632762	3.39787e-06	0.000134123
CUST_1568_PI4	Afun001568		golgi SNAP receptor complex member [Source:Projected from Anopheles gambiae (AGAP003800) VB Community Annotation]	-0.741581	3.40286e-06	0.000134123
CUST_3440_PI4	combined_c1739			-0.693634	3.40551e-06	0.000134345
CUST_15154_PI	combined_c8053			-0.823815	3.41085e-06	0.000134345
CUST_10406_PI	combined_c5272			-0.98873	3.41515e-06	0.000134396
CUST_6286_PI4	Afun006286			-0.557313	3.41562e-06	0.000134396
CUST_30_PI426	Afun000030		fatty acid synthase, animal type [Source:Projected from Anopheles gambiae (AGAP001899) VB Community Annotation]	-0.774049	3.42244e-06	0.000134396
CUST_11531_PI	Afun011531			-0.785918	3.42389e-06	0.000134396
CUST_13541_PI	Afun013541			-0.620902	3.42944e-06	0.000134703
CUST_1812_PI4	Afun001812			-1.51933	3.43758e-06	0.000134752
CUST_6177_PI4	Afun006177		C-4 methylsterol oxidase [Source:Projected from Anopheles gambiae (AGAP003209) VB Community Annotation]	-0.579167	3.44194e-06	0.000134752
CUST_4534_PI4	AGAP003439-RE_Mod(Md...			0.933434	3.44234e-06	0.000134752
CUST_26_PI426	CYP6Y2_rvcpl.seq			1.57062	3.44474e-06	0.000134752
CUST_14921_PI	combined_c7904			-0.941287	3.44539e-06	0.00013485
CUST_11542_PI	combined_c5861			-0.707482	3.45058e-06	0.00013485
CUST_11146_PI	Afun011146			-0.772486	3.45355e-06	0.00013485
CUST_8409_PI4	Afun008409			-0.73697	3.45748e-06	0.00013485
CUST_3492_PI4	Afun003492			-0.652362	3.45946e-06	0.00013485
CUST_5172_PI4	Afun005172		Protein quiver [Source:UniProtKB/TrEMBL;Acc:A0A182RG35]	1.0973	3.46166e-06	0.00013485
CUST_676_PI42	Afun000676		polynucleotide 5'-hydroxyl-kinase GRC3/NOL9 [Source:Projected from Anopheles gambiae (AGAP005161) VB Community Annotation]	-0.914464	3.46173e-06	0.00013485
CUST_10955_PI	Afun010955		Fatty acyl-CoA reductase [Source:UniProtKB/TrEMBL;Acc:A0A182RXD7]	0.841542	3.46184e-06	0.00013485
CUST_8698_PI4	Afun008698			-1.25478	3.4687e-06	0.000134984
CUST_3141_PI4	combined_c1587			-1.27997	3.47244e-06	0.000134984
CUST_15098_PI	combined_c8023			-1.0576	3.47391e-06	0.000134984
CUST_26_PI426	CYP6Y2_rvcpl.seq			1.41331	3.4766e-06	0.000135202
CUST_12382_PI	combined_c6307			-1.15727	3.48414e-06	0.000135202
CUST_7411_PI4	Afun007411			2.05515	3.48708e-06	0.000135382
CUST_12139_PI	combined_c6179			-0.814862	3.4905e-06	0.000135382
CUST_3782_PI4	Afun003782			-0.600626	3.49549e-06	0.000135382
CUST_10407_PI	combined_c5272			-0.960938	3.49663e-06	0.000135382
CUST_9837_PI4	Afun009837			-0.66746	3.50414e-06	0.000135382
CUST_6011_PI4	Afun006011			-0.968399	3.50416e-06	0.000135382
CUST_2515_PI4	Afun002515		Condensin complex subunit 2 [Source:UniProtKB/TrEMBL;Acc:A0A182R8K6]	-0.572629	3.50489e-06	0.000135382
CUST_7280_PI4	Afun007280			-0.725637	3.50697e-06	0.000135684
CUST_12880_PI	Afun012880			-0.777894	3.52097e-06	0.000135985
CUST_14500_PI	combined_c7591			0.680368	3.53328e-06	0.000136286
CUST_7389_PI4	Afun007389		tyrosine-protein kinase Tec [Source:Projected from Anopheles gambiae (AGAP008317) VB Community Annotation]	-1.39631	3.5524e-06	0.000136973
CUST_12867_PI	combined_c6568			-0.800529	3.55643e-06	0.000137058
CUST_7403_PI4	Afun007403		splicing factor, arginine/serine-rich [Source:Projected from Anopheles gambiae (AGAP008303) VB Community Annotation]	0.774687	3.56435e-06	0.000137058
CUST_3989_PI4	Afun003989		forkhead box protein D [Source:Projected from Anopheles gambiae (AGAP008155) VB Community Annotation]	-0.682063	3.56765e-06	0.000137058
CUST_8726_PI4	Afun008726		Sulfhydryl oxidase [Source:UniProtKB/TrEMBL;Acc:A0A182RR31]	-1.28031	3.56889e-06	0.000137058
CUST_8961_PI4	Afun008961		E3 ubiquitin-protein ligase RNF139 [Source:Projected from Anopheles gambiae (AGAP003666) VB Community Annotation]	-0.993848	3.57096e-06	0.000137058
CUST_12825_PI	Afun012825			1.02675	3.57108e-06	0.000137058
CUST_11073_PI	Afun011073			1.2572	3.57319e-06	0.000137058
CUST_9295_PI4	Afun009295		flotillin [Source:Projected from Anopheles gambiae (AGAP007494) VB Community Annotation]	-0.666677	3.57394e-06	0.000137058
CUST_4361_PI4	Afun004361		BMP binding endothelial regulator [Source:Projected from Anopheles gambiae (AGAP006168) VB Community Annotation]	-0.80709	3.5842e-06	0.000137357
CUST_4072_PI4	Afun004072		4.3 kDa secreted salivary peptide [Source:Projected from Anopheles gambiae (AGAP012396) VB Community Annotation]	-0.753804	3.59409e-06	0.000137655
CUST_10906_PI	combined_c5536			-0.804409	3.596e-06	0.000137952
CUST_9552_PI4	Afun009552			0.74827	3.60706e-06	0.000138164
CUST_5041_PI4	combined_c2553			0.721683	3.61102e-06	0.000138164
CUST_4830_PI4	Afun004830			1.3477	3.62378e-06	0.000138461
CUST_1141_PI4	Afun001141			0.727639	3.63912e-06	0.000139053
CUST_2825_PI4	CD577987.1			0.968272	3.6444e-06	0.000139053
CUST_14018_PI	Afun014018			0.879554	3.65386e-06	0.000139349
CUST_67_PI426	Afun000067			1.58928	3.65725e-06	0.000139471
CUST_6825_PI4	Afun006825			-0.712961	3.65728e-06	0.000139471
CUST_7321_PI4	Afun007321		ATP-dependent RNA helicase YTHDC2 [Source:Projected from Anopheles gambiae (AGAP007953) VB Community Annotation]	-1.46319	3.66029e-06	0.000139471
CUST_1338_PI4	Afun001338			-0.724923	3.66521e-06	0.000139508
CUST_4528_PI4	Afun004528			-0.974224	3.66544e-06	0.000139508
CUST_251_PI42	Afun000251			-0.835626	3.66666e-06	0.000139508
CUST_3025_PI4	combined_c1526			1.77686	3.67386e-06	0.000139508
CUST_14437_PI	Afun014437			1.02931	3.67622e-06	0.000139629
CUST_603_PI42	Afun000603			-1.44876	3.67698e-06	0.000139629
CUST_4253_PI4	combined_c2152			-0.928562	3.68044e-06	0.000139629
CUST_6575_PI4	Afun006575		actin-like protein 6B [Source:Projected from Anopheles gambiae (AGAP008687) VB Community Annotation]	-0.741424	3.68713e-06	0.000139751
CUST_1480_PI4	combined_c749			-0.904076	3.69186e-06	0.000139751
CUST_11261_PI	Afun011261			-0.736055	3.69202e-06	0.000139751
CUST_11838_PI	AGAP008674-RA___3R			1.0477	3.69988e-06	0.000139786
CUST_5067_PI4	Afun005067		A-kinase anchor protein 1, mitochondrial [Source:Projected from Anopheles gambiae (AGAP002166) VB Community Annotation]	-0.669478	3.70137e-06	0.000139786
CUST_4366_PI4	Afun004366		BTB/POZ domain-containing adapter for CUL3-mediated RhoA degradation protein [Source:Projected from Anopheles gambiae (AGAP006173) VB Community Annotation]	-0.587629	3.7019e-06	0.000139786
CUST_13610_PI	Afun013610			-0.485762	3.70446e-06	0.000139786
CUST_4893_PI4	Afun004893			-0.739778	3.71084e-06	0.000139907
CUST_12818_PI	combined_c6542			-0.661345	3.71253e-06	0.000139907
CUST_9727_PI4	Afun009727			-0.900134	3.71464e-06	0.000139907
CUST_2889_PI4	Afun002889			-0.700996	3.72273e-06	0.000140112
CUST_5725_PI4	Afun005725	TPX1	thioredoxin peroxidase 1 [Source:VB Community Annotation]	-0.715148	3.72421e-06	0.000140112
CUST_10163_PI	Afun010163			-1.29045	3.73469e-06	0.000140403
CUST_12722_PI	Afun012722			-0.789889	3.74099e-06	0.000140608
CUST_10863_PI	Afun010863			0.925727	3.74376e-06	0.000140608
CUST_13658_PI	Afun013658			-0.63527	3.76051e-06	0.000141188
CUST_8092_PI4	combined_c4097			-1.19456	3.76185e-06	0.000141188
CUST_12461_PI	combined_c6348			1.58149	3.77939e-06	0.00014168
CUST_13351_PI	Afun013351			-0.755405	3.78121e-06	0.00014168
CUST_13213_PI	Afun013213			-0.649778	3.78334e-06	0.00014168
CUST_26_PI426	CYP6Y2_rvcpl.seq			1.53648	3.78577e-06	0.00014171
CUST_7780_PI4	Afun007780		golgin subfamily A member [Source:Projected from Anopheles gambiae (AGAP001765) VB Community Annotation]	-0.789073	3.78716e-06	0.00014171
CUST_4357_PI4	AGAP003439-RP_Mod(Md...			0.906884	3.79251e-06	0.00014171
CUST_10071_PI	Afun010071			-0.814632	3.79407e-06	0.00014171
CUST_2217_PI4	Afun002217			0.959155	3.7955e-06	0.000141912
CUST_13309_PI	combined_c6812			1.55601	3.79941e-06	0.000141912
CUST_11066_PI	Afun011066			-0.729431	3.80522e-06	0.000142027
CUST_4400_PI4	Afun004400			-1.05062	3.8128e-06	0.000142027
CUST_14149_PI	combined_c7335			-0.885001	3.81443e-06	0.000142027
CUST_13171_PI	combined_c6737			-0.905287	3.81701e-06	0.000142228
CUST_5563_PI4	Afun005563		Tetraspanin [Source:UniProtKB/TrEMBL;Acc:A0A182RH54]	-0.441744	3.81971e-06	0.000142228
CUST_6644_PI4	Afun006644			-0.641783	3.82721e-06	0.000142229
CUST_7316_PI4	Afun007316		tyrosine aminotransferase [Source:Projected from Anopheles gambiae (AGAP000327) VB Community Annotation]	1.42539	3.82839e-06	0.000142229
CUST_537_PI40	combined_c271			-1.00774	3.83272e-06	0.000142229
CUST_1240_PI4	Afun001240			-1.22972	3.83397e-06	0.000142229
CUST_3900_PI4	Afun003900	Or52	odorant receptor [Source:VB Community Annotation]	-0.970542	3.84035e-06	0.000142229
CUST_14544_PI	Afun014544			-0.868675	3.846e-06	0.000142229
CUST_2842_PI4	Afun002842			-0.500292	3.84737e-06	0.000142229
CUST_6110_PI4	Afun006110		CLIP-domain serine protease [Source:Projected from Anopheles gambiae (AGAP009263) VB Community Annotation]	-1.07523	3.84854e-06	0.000142229
CUST_7712_PI4	Afun007712		U4/U6 small nuclear ribonucleoprotein Prp4 [Source:Projected from Anopheles gambiae (AGAP002144) VB Community Annotation]	4.63815	3.84863e-06	0.000142229
CUST_26_PI426	CYP6Y2_rvcpl.seq			1.42018	3.84945e-06	0.000142229
CUST_5280_PI4	combined_c2674			-1.01636	3.85041e-06	0.000142229
CUST_8030_PI4	Afun008030		uracil phosphoribosyltransferase [Source:Projected from Anopheles gambiae (AGAP007111) VB Community Annotation]	-0.64047	3.85261e-06	0.000142229
CUST_4470_PI4	Afun004470	Or32	odorant receptor [Source:VB Community Annotation]	-0.641783	3.85462e-06	0.000142229
CUST_11956_PI	Afun011956			1.23213	3.85775e-06	0.000142427
CUST_14726_PI	Afun014726		5-hydroxyisourate hydrolase [Source:Projected from Anopheles gambiae (AGAP000415) VB Community Annotation]	-0.880299	3.85995e-06	0.000142427
CUST_3766_PI4	Afun003766		alpha-soluble NSF attachment protein [Source:Projected from Anopheles gambiae (AGAP003192) VB Community Annotation]	-0.82406	3.87597e-06	0.000142909
CUST_13907_PI	Afun013907			-0.821786	3.87684e-06	0.000142909
CUST_3495_PI4	CD577639.1			1.64819	3.8773e-06	0.000142909
CUST_12985_PI	Afun012985			0.818629	3.88677e-06	0.000143192
CUST_9476_PI4	Afun009476		dual specificity phosphatase [Source:Projected from Anopheles gambiae (AGAP002108) VB Community Annotation]	2.02133	3.91754e-06	0.000144038
CUST_6108_PI4	Afun006108		ectonucleoside triphosphate diphosphohydrolase 5/6 [Source:Projected from Anopheles gambiae (AGAP009265) VB Community Annotation]	-0.569561	3.92042e-06	0.000144038
CUST_10800_PI	combined_c5479			-0.944784	3.9246e-06	0.000144038
CUST_8676_PI4	Afun008676		ganglioside-induced differentiation-associated-protein [Source:Projected from Anopheles gambiae (AGAP006132) VB Community Annotation]	-0.834346	3.9263e-06	0.000144233
CUST_7242_PI4	combined_c3666			-0.949847	3.93158e-06	0.000144233
CUST_7717_PI4	Afun007717	CYP325H1	cytochrome P450 [Source:VB Community Annotation]	0.917131	3.94248e-06	0.000144514
CUST_1367_PI4	Afun001367		translation initiation factor IF-3 [Source:Projected from Anopheles gambiae (AGAP012309) VB Community Annotation]	-1.1243	3.95213e-06	0.000144795
CUST_7267_PI4	combined_c3678			-0.876789	3.95682e-06	0.000144817
CUST_25_PI426	CYP6Y2_rvcpl.seq			1.39834	3.95862e-06	0.000144817
CUST_11064_PI	Afun011064	SRPN19	serine protease inhibitor (serpin) 19 [Source:VB Community Annotation]	-1.139	3.96135e-06	0.000144817
CUST_2289_PI4	Afun002289			-0.772893	3.96478e-06	0.000144817
CUST_11010_PI	Afun011010		ubiquitin-conjugating enzyme E2 Q [Source:Projected from Anopheles gambiae (AGAP001452) VB Community Annotation]	-0.904631	3.96741e-06	0.000145097
CUST_7465_PI4	combined_c3778			-0.885827	3.98862e-06	0.000145741
CUST_1037_PI4	Afun001037			0.86793	4.00194e-06	0.00014602
CUST_11026_PI	Afun011026			-0.625757	4.03976e-06	0.000147306
CUST_7760_PI4	Afun007760		mitogen-activated protein kinase kinase kinase [Source:Projected from Anopheles gambiae (AGAP013516) VB Community Annotation]	-0.852759	4.04199e-06	0.000147306
CUST_8572_PI4	Afun008572			0.752278	4.05366e-06	0.000147354
CUST_9399_PI4	combined_c4760			-0.863716	4.05396e-06	0.000147354
CUST_12299_PI	Afun012299			1.26617	4.05464e-06	0.000147354
CUST_8561_PI4	combined_c4335			-0.665949	4.05538e-06	0.000147354
CUST_13771_PI	Afun013771			-0.800326	4.05827e-06	0.000147354
CUST_6208_PI4	Afun006208		Arp2/3 complex 34 kDa subunit [Source:UniProtKB/TrEMBL;Acc:A0A182RIZ2]	-0.630807	4.05925e-06	0.000147354
CUST_12753_PI	Afun012753			1.1842	4.06066e-06	0.000147354
CUST_2672_PI4	Afun002672			-1.00644	4.06598e-06	0.000147354
CUST_10293_PI	Afun010293		F-box protein [Source:Projected from Anopheles gambiae (AGAP011911) VB Community Annotation]	-0.834	4.06603e-06	0.000147354
CUST_14984_PI	combined_c7964			-0.93598	4.07398e-06	0.000147354
CUST_7851_PI4	Afun007851	Or377	odorant receptor [Source:VB Community Annotation]	-0.96194	4.07399e-06	0.000147354
CUST_10191_PI	Afun010191			0.765725	4.07452e-06	0.000147354
CUST_25_PI426	CYP6Y2_rvcpl.seq			1.5992	4.08217e-06	0.000147472
CUST_3497_PI4	CD577638.1			1.68353	4.08302e-06	0.000147472
CUST_6_PI4263	CYP6M1c_fixed.seq			1.78211	4.08613e-06	0.000147472
CUST_4541_PI4	Afun004541			-0.356364	4.08909e-06	0.000147472
CUST_2659_PI4	Afun002659		2-hydroxyacyl-CoA lyase [Source:Projected from Anopheles gambiae (AGAP010368) VB Community Annotation]	-0.743005	4.09103e-06	0.000147472
CUST_10815_PI	Afun010815			1.06811	4.09188e-06	0.000147472
CUST_12155_PI	Afun012155			1.15074	4.09359e-06	0.000147472
CUST_2336_PI4	Afun002336			-0.797904	4.09706e-06	0.000147746
CUST_1040_PI4	Afun001040		phosphatidylinositol 4-kinase [Source:Projected from Anopheles gambiae (AGAP007512) VB Community Annotation]	-0.627156	4.11332e-06	0.00014802
CUST_12837_PI	combined_c6553			0.912147	4.12259e-06	0.000148294
CUST_8237_PI4	Afun008237			2.72313	4.13616e-06	0.000148926
CUST_6231_PI4	combined_c3151			0.896767	4.1453e-06	0.000149199
CUST_9633_PI4	combined_c4878			-0.604859	4.15543e-06	0.000149384
CUST_13226_PI	Afun013226			-0.784028	4.16057e-06	0.000149384
CUST_13954_PI	combined_c7211			1.7992	4.16769e-06	0.000149569
CUST_11732_PI	Afun011732	Sply	sphingosine-1-phosphate lyase [Source:VB Community Annotation]	-0.881502	4.16872e-06	0.000149569
CUST_676_PI42	Afun000676		polynucleotide 5'-hydroxyl-kinase GRC3/NOL9 [Source:Projected from Anopheles gambiae (AGAP005161) VB Community Annotation]	-0.9356	4.17555e-06	0.000149754
CUST_11924_PI	Afun011924			-0.797384	4.18005e-06	0.000149754
CUST_8756_PI4	Afun008756			-0.6276	4.19103e-06	0.000149851
CUST_8678_PI4	Afun008678		Eukaryotic translation initiation factor 3 subunit L [Source:UniProtKB/TrEMBL;Acc:A0A182RQY3]	1.09554	4.19143e-06	0.000149851
CUST_26_PI426	CYP6Y2_rvcpl.seq			1.40434	4.19359e-06	0.000149851
CUST_4445_PI4	Afun004445		huckebein [Source:Projected from Anopheles gambiae (AGAP004517) VB Community Annotation]	-0.788847	4.1972e-06	0.000150034
CUST_3814_PI4	combined_c1927			0.772767	4.20186e-06	0.000150034
CUST_25_PI426	CYP6Y2_rvcpl.seq			1.47825	4.20885e-06	0.000150131
CUST_11414_PI	Afun011414			-0.507607	4.2095e-06	0.000150131
CUST_3633_PI4	CD577566.1			1.07724	4.21469e-06	0.000150131
CUST_1635_PI4	Afun001635			-0.632071	4.21965e-06	0.000150227
CUST_15596_PI	combined_c8280			-0.896777	4.21968e-06	0.000150227
CUST_2083_PI4	Afun002083			-0.996074	4.22099e-06	0.000150227
CUST_3018_PI4	Afun003018		Ferritin [Source:UniProtKB/TrEMBL;Acc:A0A182RA09]	-0.993649	4.23692e-06	0.000150678
CUST_30_PI426	CYP6Z3rvcpl.seq			0.782452	4.24005e-06	0.000150678
CUST_3489_PI4	Afun003489		adenylate cyclase [Source:Projected from Anopheles gambiae (AGAP010436) VB Community Annotation]	-0.485594	4.24166e-06	0.000150678
CUST_11780_PI	Afun011780		Kynurenine 3-monooxygenase [Source:UniProtKB/TrEMBL;Acc:A0A182RZP9]	-1.06667	4.25344e-06	0.000150946
CUST_829_PI40	combined_c421			-0.956235	4.26012e-06	0.000151127
CUST_9625_PI4	combined_c4874			-0.746761	4.26199e-06	0.000151127
CUST_7993_PI4	Afun007993			-0.642166	4.27672e-06	0.000151662
CUST_3663_PI4	Afun003663			-0.841192	4.28118e-06	0.000151662
CUST_13973_PI	Afun013973			-0.839633	4.30509e-06	0.00015255
CUST_11921_PI	Afun011921			0.871984	4.30528e-06	0.00015255
CUST_3464_PI4	CD577655.1			0.557896	4.31627e-06	0.000152816
CUST_7446_PI4	Afun007446		Facilitated trehalose transporter Tret1 [Source:Projected from Anopheles gambiae (AGAP005563) UniProtKB/Swiss-Prot;Acc:Q7PIR5]	-1.46162	4.33222e-06	0.000153082
CUST_14296_PI	Afun014296			-0.524773	4.34116e-06	0.000153348
CUST_15713_PI	combined_c8339			-0.772399	4.35066e-06	0.000153613
CUST_5873_PI4	combined_c2971			-0.584361	4.3604e-06	0.00015379
CUST_1627_PI4	Afun001627			-0.797387	4.36242e-06	0.00015379
CUST_7251_PI4	Afun007251		PDS5, regulator of cohesion maintenance homolog A [Source:Projected from Anopheles gambiae (AGAP010643) VB Community Annotation]	-0.966076	4.36716e-06	0.000153966
CUST_9467_PI4	combined_c4794			-0.672469	4.37267e-06	0.000153966
CUST_11247_PI	combined_c5710			-1.01649	4.37934e-06	0.000154055
CUST_12207_PI	Afun012207			-0.513492	4.381e-06	0.000154055
CUST_1559_PI4	combined_c788			0.584133	4.38326e-06	0.000154055
CUST_3496_PI4	CD577639.1			1.6389	4.38797e-06	0.000154142
CUST_13424_PI	Afun013424			-0.621313	4.39335e-06	0.000154142
CUST_12656_PI	combined_c6458			0.76753	4.39487e-06	0.000154142
CUST_10511_PI	combined_c5325			0.820967	4.40527e-06	0.000154581
CUST_14812_PI	Afun014812			-0.740468	4.40558e-06	0.000154581
CUST_10389_PI	Afun010389		39S ribosomal protein L40, mitochondrial [Source:Projected from Anopheles gambiae (AGAP000110) VB Community Annotation]	-0.756431	4.41131e-06	0.000154581
CUST_14511_PI	Afun014511			-0.709408	4.41899e-06	0.000154667
CUST_12097_PI	Afun012097			-0.596167	4.42186e-06	0.000154667
CUST_15158_PI	combined_c8055			2.6881	4.42364e-06	0.000154667
CUST_3768_PI4	CD577493.1			0.93716	4.42888e-06	0.000154754
CUST_12535_PI	combined_c6390			-0.723091	4.43243e-06	0.000154754
CUST_11468_PI	Afun011468			-0.697616	4.43472e-06	0.000154754
CUST_13508_PI	Afun013508			0.872322	4.44337e-06	0.000154928
CUST_6522_PI4	combined_c3299			0.998079	4.44398e-06	0.000154928
CUST_750_PI42	Afun000750			-1.00102	4.44629e-06	0.000155013
CUST_9454_PI4	Afun009454		STE24 endopeptidase [Source:Projected from Anopheles gambiae (AGAP004470) VB Community Annotation]	-0.980064	4.45121e-06	0.000155013
CUST_8134_PI4	Afun008134		tyrosine 3-monooxygenase [Source:Projected from Anopheles gambiae (AGAP006023) VB Community Annotation]	-0.77448	4.45285e-06	0.000155013
CUST_3361_PI4	Afun003361			0.774659	4.46484e-06	0.000155274
CUST_9167_PI4	Afun009167		Sugar transporter ERD6-like [Source:Projected from Anopheles gambiae (AGAP001236) VB Community Annotation]	-0.847674	4.47288e-06	0.000155534
CUST_2384_PI4	Afun002384			-0.611504	4.47673e-06	0.000155619
CUST_3280_PI4	Afun003280			-0.579349	4.48308e-06	0.000155619
CUST_4496_PI4	Afun004496			-0.483759	4.48497e-06	0.000155619
CUST_12506_PI	combined_c6376			-0.816836	4.48591e-06	0.000155791
CUST_3361_PI4	Afun003361			0.791521	4.48814e-06	0.000155791
CUST_12029_PI	combined_c6122			-0.777269	4.50399e-06	0.000155962
CUST_8330_PI4	Afun008330			-0.742717	4.50483e-06	0.000155962
CUST_12310_PI	Afun012310			-0.444614	4.5092e-06	0.000156221
CUST_13037_PI	combined_c6663			-0.597987	4.52756e-06	0.000156469
CUST_6011_PI4	Afun006011			-0.986481	4.5312e-06	0.000156469
CUST_2824_PI4	CD577988.1			-0.593285	4.53275e-06	0.000156469
CUST_10648_PI	Afun010648			1.26438	4.53567e-06	0.000156469
CUST_80_PI426	Afun000080		phosphatidylinositol-binding clathrin assembly protein [Source:Projected from Anopheles gambiae (AGAP010087) VB Community Annotation]	-1.45532	4.53925e-06	0.000156469
CUST_11071_PI	Afun011071		rhomboid-like protein [Source:Projected from Anopheles gambiae (AGAP002626) VB Community Annotation]	-0.536262	4.53985e-06	0.000156469
CUST_2336_PI4	Afun002336			-0.79753	4.54044e-06	0.000156469
CUST_11629_PI	Afun011629			-0.612417	4.54086e-06	0.000156469
CUST_9472_PI4	Afun009472			-0.821256	4.54399e-06	0.000156469
CUST_13098_PI	Afun013098			-0.988478	4.54529e-06	0.000156546
CUST_10088_PI	Afun010088		cyclin-related protein FAM58A [Source:Projected from Anopheles gambiae (AGAP005056) VB Community Annotation]	-0.913292	4.54944e-06	0.000156546
CUST_2151_PI4	Afun002151			0.659272	4.55786e-06	0.000156546
CUST_2136_PI4	Afun002136		double stranded RNA-specific editase [Source:Projected from Anopheles gambiae (AGAP000185) VB Community Annotation]	-0.686232	4.55829e-06	0.000156546
CUST_13417_PI	Afun013417			-0.773338	4.55839e-06	0.000156546
CUST_2181_PI4	combined_c1101			-0.685635	4.56088e-06	0.000156546
CUST_12279_PI	Afun012279			-0.943078	4.56275e-06	0.000156546
CUST_25_PI426	CYP6Y2_rvcpl.seq			1.47476	4.56577e-06	0.000156714
CUST_2767_PI4	Afun002767		eiger [Source:Projected from Anopheles gambiae (AGAP006771) VB Community Annotation]	-0.602385	4.57262e-06	0.000156714
CUST_8688_PI4	Afun008688			-1.04024	4.58583e-06	0.000157313
CUST_11160_PI	combined_c5666			0.945603	4.60069e-06	0.000157393
CUST_7423_PI4	Afun007423			1.23362	4.6015e-06	0.000157393
CUST_922_PI42	Afun000922		Protein bem46 [Source:Projected from Anopheles gambiae (AGAP008746) VB Community Annotation]	-1.0407	4.60472e-06	0.000157393
CUST_9492_PI4	Afun009492			1.26903	4.60549e-06	0.000157466
CUST_8315_PI4	Afun008315			0.687029	4.60951e-06	0.000157466
CUST_8521_PI4	Afun008521		ATP-binding cassette transporter (ABC transporter) family H member [Source:Projected from Anopheles gambiae (AGAP002638) VB Community Annotation]	0.693339	4.61486e-06	0.000157466
CUST_12916_PI	combined_c6596			-0.841548	4.618e-06	0.000157466
CUST_11894_PI	combined_c6048			-0.692838	4.61942e-06	0.000157466
CUST_11042_PI	Afun011042		E3 ubiquitin ligase SMURF1/2 [Source:Projected from Anopheles gambiae (AGAP011242) VB Community Annotation]	-1.47154	4.62329e-06	0.000157466
CUST_11901_PI	Afun011901			-0.591344	4.62346e-06	0.000157466
CUST_15302_PI	Afun015302	tRNA-Leu		-0.676165	4.62715e-06	0.000157632
CUST_2754_PI4	Afun002754			-0.693452	4.63494e-06	0.000157632
CUST_7876_PI4	Afun007876			-0.898827	4.64018e-06	0.000157886
CUST_5447_PI4	Afun005447			-0.672001	4.64695e-06	0.000157964
CUST_8456_PI4	Afun008456		E3 ubiquitin-protein ligase FANCL [Source:Projected from Anopheles gambiae (AGAP005271) VB Community Annotation]	-1.42019	4.64966e-06	0.000157964
CUST_8622_PI4	Afun008622			1.11011	4.65381e-06	0.000157964
CUST_8093_PI4	combined_c4097			-1.12727	4.65996e-06	0.000158217
CUST_12477_PI	Afun012477			0.573787	4.66841e-06	0.000158382
CUST_14817_PI	Afun014817			0.622155	4.67208e-06	0.000158382
CUST_8145_PI4	Afun008145			-1.00798	4.67765e-06	0.00015845
CUST_3423_PI4	CD577680.1			-0.682252	4.68294e-06	0.00015845
CUST_7142_PI4	Afun007142			-0.773426	4.68607e-06	0.00015845
CUST_9624_PI4	combined_c4874			-0.720628	4.68959e-06	0.00015845
CUST_11420_PI	Afun011420	GSTD5	glutathione S-transferase [Source:VB Community Annotation]	-0.592684	4.69113e-06	0.00015845
CUST_13484_PI	combined_c6919			-0.616949	4.69151e-06	0.00015845
CUST_7834_PI4	Afun007834		Transgelin [Source:UniProtKB/TrEMBL;Acc:A0A182RNK3]	0.761394	4.69259e-06	0.00015845
CUST_7288_PI4	Afun007288		phosphatidylinositide phosphatase SAC1 [Source:Projected from Anopheles gambiae (AGAP000891) VB Community Annotation]	-0.780799	4.69531e-06	0.000158527
CUST_882_PI40	EE589346.1			0.595483	4.69839e-06	0.000158527
CUST_9201_PI4	Afun009201		organic cation transporter [Source:Projected from Anopheles gambiae (AGAP001202) VB Community Annotation]	-0.682321	4.69968e-06	0.000158527
CUST_10015_PI	Afun010015			1.09286	4.70753e-06	0.000158691
CUST_14194_PI	combined_c7383			-0.615411	4.71237e-06	0.000158691
CUST_1405_PI4	combined_c711			-0.811512	4.72116e-06	0.000158768
CUST_9412_PI4	Afun009412		protein prenyltransferase alpha subunit repeat containing protein [Source:Projected from Anopheles gambiae (AGAP002731) VB Community Annotation]	1.13872	4.72157e-06	0.000158768
CUST_731_PI40	combined_c368			1.05953	4.72429e-06	0.000158768
CUST_8517_PI4	Afun008517	Gr13	Gustatory receptor [Source:UniProtKB/TrEMBL;Acc:A0A182RQH5]	-0.789818	4.72808e-06	0.000159017
CUST_12566_PI	Afun012566			1.01954	4.73976e-06	0.00015918
CUST_405_PI42	Afun000405			-0.818305	4.74342e-06	0.00015918
CUST_2568_PI4	Afun002568			1.74263	4.74598e-06	0.000159255
CUST_6565_PI4	combined_c3320			-0.438974	4.74738e-06	0.000159255
CUST_12932_PI	combined_c6605			-0.814906	4.74905e-06	0.000159255
CUST_11721_PI	Afun011721			-1.04544	4.76233e-06	0.000159417
CUST_1104_PI4	EE590070.1			0.862897	4.76288e-06	0.000159417
CUST_4754_PI4	Afun004754			-0.569781	4.76957e-06	0.000159492
CUST_2705_PI4	Afun002705			-0.952672	4.7698e-06	0.000159492
CUST_155_PI42	Afun000155		Mitogen-activated protein kinase [Source:UniProtKB/TrEMBL;Acc:A0A182R1W6]	-0.714367	4.77241e-06	0.000159492
CUST_4224_PI4	Afun004224		phosphatidylinositol-4,5-bisphosphate 4-phosphatase [Source:Projected from Anopheles gambiae (AGAP006243) VB Community Annotation]	-1.04609	4.77805e-06	0.000159567
CUST_15714_PI	combined_c8339			-0.933006	4.78152e-06	0.000159567
CUST_4925_PI4	combined_c2495			-0.652714	4.78395e-06	0.000159567
CUST_3074_PI4	CD577862.1			-0.646174	4.79012e-06	0.000159728
CUST_3280_PI4	Afun003280			-0.608372	4.79183e-06	0.000159728
CUST_5620_PI4	Afun005620			-0.370644	4.8068e-06	0.000159962
CUST_6454_PI4	Afun006454		TBC1 domain family, member 8B (with GRAM domain) [Source:Projected from Anopheles gambiae (AGAP006116) VB Community Annotation]	-0.583186	4.80872e-06	0.000159962
CUST_3691_PI4	Afun003691		DnaJ homolog subfamily B member [Source:Projected from Anopheles gambiae (AGAP001859) VB Community Annotation]	1.32518	4.80902e-06	0.000159962
CUST_1464_PI4	combined_c741			0.915692	4.81026e-06	0.000159962
CUST_317_PI42	Afun000317			-0.653445	4.81349e-06	0.000159962
CUST_14268_PI	Afun014268			-0.681151	4.83354e-06	0.000160341
CUST_5609_PI4	Afun005609			-0.518598	4.83698e-06	0.000160341
CUST_12866_PI	combined_c6568			-0.809471	4.83806e-06	0.000160341
CUST_2270_PI4	CD578269.1			-0.82439	4.83958e-06	0.000160341
CUST_1858_PI4	Afun001858		Putative TIL domain polypeptide [Source:Projected from Anopheles gambiae (AGAP028659) UniProtKB/TrEMBL;Acc:Q2EQ01]	1.02235	4.84071e-06	0.000160341
CUST_1808_PI4	Afun001808			-0.829525	4.84183e-06	0.000160341
CUST_14976_PI	Afun014976			0.709572	4.84202e-06	0.000160341
CUST_10394_PI	Afun010394			-0.687127	4.84666e-06	0.000160341
CUST_8945_PI4	Afun008945		Globin [Source:Projected from Anopheles gambiae (AGAP008434) VB Community Annotation]	-0.851609	4.84716e-06	0.000160341
CUST_6702_PI4	Afun006702	CYP6AF1	cytochrome P450 [Source:VB Community Annotation]	-0.435382	4.85115e-06	0.000160341
CUST_12540_PI	Afun012540			1.01442	4.85288e-06	0.000160341
CUST_9830_PI4	Afun009830			-0.765997	4.85823e-06	0.0001605
CUST_11766_PI	Afun011766		Zyg-11 protein homolog [Source:Projected from Anopheles gambiae (AGAP005961) VB Community Annotation]	-0.60724	4.8599e-06	0.0001605
CUST_6648_PI4	Afun006648		forkhead box protein L [Source:Projected from Anopheles gambiae (AGAP008606) VB Community Annotation]	0.65275	4.87204e-06	0.000160572
CUST_11565_PI	Afun011565			-0.827215	4.87257e-06	0.000160572
CUST_236_PI40	combined_c119			-0.645921	4.87313e-06	0.000160572
CUST_12846_PI	Afun012846			-0.913362	4.87716e-06	0.000160644
CUST_14170_PI	Afun014170			-0.652967	4.87858e-06	0.000160644
CUST_4356_PI4	Afun004356			-0.53159	4.87968e-06	0.000160644
CUST_26_PI426	CYP6Y2_rvcpl.seq			1.43049	4.89119e-06	0.000160802
CUST_11959_PI	Afun011959			-1.02668	4.89349e-06	0.000160802
CUST_527_PI42	Afun000527		T-complex protein, epsilon subunit [Source:Projected from Anopheles gambiae (AGAP008249) VB Community Annotation]	-0.753635	4.8968e-06	0.000160959
CUST_15511_PI	Afun015511	tRNA-Gln		0.713209	4.90297e-06	0.000160959
CUST_8260_PI4	Afun008260			-0.702686	4.91005e-06	0.000161201
CUST_1370_PI4	Afun001370			-0.472971	4.91531e-06	0.000161257
CUST_9706_PI4	combined_c4916			-0.919414	4.91859e-06	0.000161257
CUST_13437_PI	Afun013437			-0.919846	4.91875e-06	0.000161257
CUST_9398_PI4	combined_c4760			-0.900744	4.92539e-06	0.000161257
CUST_9081_PI4	Afun009081			-0.547803	4.92879e-06	0.000161257
CUST_9426_PI4	combined_c4774			-0.840928	4.92987e-06	0.000161257
CUST_14094_PI	combined_c7297			-0.706223	4.93285e-06	0.000161257
CUST_7163_PI4	combined_c3626			1.17023	4.93658e-06	0.000161498
CUST_7895_PI4	combined_c3997			2.60593	4.94641e-06	0.000161654
CUST_13329_PI	Afun013329			0.872661	4.95053e-06	0.000161654
CUST_8233_PI4	Afun008233		AAA family ATPase [Source:Projected from Anopheles gambiae (AGAP012655) VB Community Annotation]	0.765691	4.95516e-06	0.000161723
CUST_7780_PI4	Afun007780		golgin subfamily A member [Source:Projected from Anopheles gambiae (AGAP001765) VB Community Annotation]	-0.688895	4.95855e-06	0.000161723
CUST_8676_PI4	Afun008676		ganglioside-induced differentiation-associated-protein [Source:Projected from Anopheles gambiae (AGAP006132) VB Community Annotation]	-0.813458	4.96026e-06	0.000161723
CUST_8358_PI4	Afun008358			1.11304	4.96533e-06	0.000161964
CUST_535_PI40	combined_c270			0.73083	4.98006e-06	0.000162204
CUST_26_PI426	CYP6Y2_rvcpl.seq			1.46763	4.99363e-06	0.000162444
CUST_9091_PI4	Afun009091		taspase, threonine aspartase [Source:Projected from Anopheles gambiae (AGAP002531) VB Community Annotation]	0.760816	5.00799e-06	0.000162923
CUST_3485_PI4	Afun003485			-0.412036	5.0113e-06	0.000162923
CUST_1478_PI4	Afun001478			-0.550928	5.01533e-06	0.000163076
CUST_7893_PI4	Afun007893		Argininosuccinate synthase [Source:Projected from Anopheles gambiae (AGAP003015) UniProtKB/Swiss-Prot;Acc:Q7PR38]	-0.609998	5.0174e-06	0.000163076
CUST_1660_PI4	EE589470.1			0.603995	5.03029e-06	0.000163191
CUST_1257_PI4	combined_c637			0.541038	5.03211e-06	0.000163191
CUST_9368_PI4	Afun009368			-0.754437	5.03528e-06	0.000163191
CUST_1690_PI4	Afun001690			-0.632726	5.03602e-06	0.000163191
CUST_7656_PI4	Afun007656			-0.660104	5.03747e-06	0.000163191
CUST_11379_PI	Afun011379			1.35484	5.04075e-06	0.000163191
CUST_7367_PI4	Afun007367			0.967167	5.04853e-06	0.000163191
CUST_110_PI40	combined_c56			0.488483	5.04908e-06	0.000163191
CUST_13955_PI	combined_c7211			1.75851	5.0496e-06	0.000163191
CUST_6575_PI4	Afun006575		actin-like protein 6B [Source:Projected from Anopheles gambiae (AGAP008687) VB Community Annotation]	-0.787991	5.05427e-06	0.000163191
CUST_2749_PI4	combined_c1388			1.08599	5.05828e-06	0.000163428
CUST_736_PI42	Afun000736		Tetraspanin [Source:UniProtKB/TrEMBL;Acc:A0A182R3J5]	1.0431	5.06876e-06	0.00016358
CUST_1805_PI4	Afun001805		Arf-GAP, GTPase, ANK repeat and PH domain-containing protein 1/2/3 [Source:Projected from Anopheles gambiae (AGAP009160) VB Community Annotation]	-0.498673	5.0699e-06	0.00016358
CUST_8818_PI4	combined_c4466			1.31685	5.07758e-06	0.000163731
CUST_7346_PI4	Afun007346			2.81789	5.08263e-06	0.000163731
CUST_14297_PI	Afun014297			1.17918	5.09188e-06	0.000163796
CUST_7868_PI4	Afun007868			0.60377	5.09227e-06	0.000163796
CUST_8777_PI4	Afun008777			-0.993325	5.09315e-06	0.000163796
CUST_7430_PI4	combined_c3761			0.949519	5.10312e-06	0.000164012
CUST_3244_PI4	combined_c1640			-0.87604	5.10507e-06	0.000164012
CUST_1789_PI4	Afun001789		Hexosyltransferase [Source:UniProtKB/TrEMBL;Acc:A0A182R6J1]	-0.469492	5.10649e-06	0.000164012
CUST_2358_PI4	Afun002358			-0.391076	5.11229e-06	0.000164012
CUST_2907_PI4	Afun002907			-0.730074	5.11375e-06	0.000164012
CUST_8908_PI4	combined_c4514			-0.555056	5.1467e-06	0.000165101
CUST_11191_PI	Afun011191			-0.9211	5.14996e-06	0.000165101
CUST_9157_PI4	Afun009157		Transcriptional regulators containing a dna-binding hth domain and an aminotransferase domain transcription regulator protein [Source:Projected from Anopheles gambiae (AGAP006541) VB Community Annotation]	0.750766	5.1553e-06	0.000165101
CUST_8461_PI4	Afun008461			-0.783144	5.1585e-06	0.000165101
CUST_8606_PI4	Afun008606		vacuolar protein sorting-associated protein [Source:Projected from Anopheles gambiae (AGAP003980) VB Community Annotation]	0.550245	5.16118e-06	0.000165101
CUST_8967_PI4	Afun008967			-0.584996	5.16271e-06	0.000165101
CUST_533_PI42	Afun000533			-0.654491	5.19192e-06	0.000165975
CUST_12185_PI	Afun012185			1.08229	5.20445e-06	0.000166184
CUST_7876_PI4	Afun007876			-0.902581	5.20551e-06	0.000166184
CUST_8897_PI4	Afun008897			-0.862289	5.20934e-06	0.000166184
CUST_13061_PI	Afun013061			-0.716453	5.21198e-06	0.000166184
CUST_5181_PI4	Afun005181		RanBP-type and C3HC4-type zinc finger-containing protein [Source:Projected from Anopheles gambiae (AGAP009239) VB Community Annotation]	0.744761	5.21373e-06	0.000166184
CUST_8269_PI4	Afun008269		Kv channel-interacting protein [Source:Projected from Anopheles gambiae (AGAP002000) VB Community Annotation]	-1.1096	5.22743e-06	0.000166487
CUST_3374_PI4	CD577705.1			0.734256	5.23431e-06	0.000166487
CUST_3479_PI4	Afun003479			-0.906259	5.23517e-06	0.000166487
CUST_12258_PI	Afun012258			-0.784694	5.23647e-06	0.000166487
CUST_9091_PI4	Afun009091		taspase, threonine aspartase [Source:Projected from Anopheles gambiae (AGAP002531) VB Community Annotation]	0.790176	5.23823e-06	0.000166487
CUST_5172_PI4	Afun005172		Protein quiver [Source:UniProtKB/TrEMBL;Acc:A0A182RG35]	1.09668	5.23965e-06	0.000166487
CUST_12918_PI	Afun012918			-1.06484	5.24372e-06	0.000166487
CUST_12114_PI	Afun012114			-0.759468	5.24568e-06	0.000166487
CUST_9363_PI4	combined_c4742			0.67933	5.24619e-06	0.000166487
CUST_67_PI426	Afun000067			1.54421	5.24817e-06	0.000166487
CUST_13720_PI	Afun013720			-0.58007	5.25536e-06	0.000166487
CUST_11743_PI	Afun011743		28S ribosomal protein S26, mitochondrial [Source:Projected from Anopheles gambiae (AGAP004481) VB Community Annotation]	0.639454	5.25541e-06	0.000166487
CUST_4738_PI4	combined_c2400			-1.5122	5.2555e-06	0.000166487
CUST_12736_PI	combined_c6501			-0.947839	5.25805e-06	0.000166487
CUST_13229_PI	combined_c6767			1.82359	5.26326e-06	0.000166487
CUST_4342_PI4	Afun004342			-0.382566	5.26681e-06	0.000166632
CUST_1752_PI4	combined_c885			-0.878758	5.26984e-06	0.000166632
CUST_2271_PI4	combined_c1147			0.589141	5.2925e-06	0.000167093
CUST_12468_PI	combined_C6352			-0.778667	5.29286e-06	0.000167093
CUST_1628_PI4	combined_c823			0.747746	5.29523e-06	0.000167152
CUST_2289_PI4	Afun002289			-0.798117	5.2991e-06	0.000167152
CUST_4739_PI4	combined_c2400			-1.42208	5.30237e-06	0.000167152
CUST_2290_PI4	Afun002290		Protein maelstrom [Source:Projected from Anopheles gambiae (AGAP002022) VB Community Annotation]	-0.67731	5.31161e-06	0.000167382
CUST_6170_PI4	combined_c3121			0.830478	5.32104e-06	0.000167584
CUST_14983_PI	combined_c7964			-0.93845	5.32571e-06	0.000167584
CUST_8095_PI4	Afun008095			-0.572135	5.3261e-06	0.000167584
CUST_7092_PI4	combined_c3590			-0.522665	5.32668e-06	0.000167584
CUST_11807_PI	Afun011807			-0.764135	5.32884e-06	0.000167584
CUST_2692_PI4	Afun002692		UDP-glucuronosyltransferase [Source:UniProtKB/TrEMBL;Acc:A0A182R932]	-0.788836	5.3356e-06	0.000167727
CUST_7294_PI4	Afun007294		aminopeptidase N [Source:Projected from Anopheles gambiae (AGAP000885) VB Community Annotation]	-1.07153	5.33677e-06	0.000167727
CUST_9788_PI4	Afun009788			1.13663	5.35073e-06	0.000167956
CUST_5281_PI4	Afun005281			-0.765447	5.35509e-06	0.000168098
CUST_80_PI426	Afun000080		phosphatidylinositol-binding clathrin assembly protein [Source:Projected from Anopheles gambiae (AGAP010087) VB Community Annotation]	-1.48148	5.36313e-06	0.000168098
CUST_687_PI40	EE589540.1			1.2964	5.36903e-06	0.000168241
CUST_6208_PI4	Afun006208		Arp2/3 complex 34 kDa subunit [Source:UniProtKB/TrEMBL;Acc:A0A182RIZ2]	-0.72217	5.37342e-06	0.000168241
CUST_5377_PI4	combined_c2722			-0.591115	5.37558e-06	0.000168298
CUST_12652_PI	Afun012652			0.784435	5.37792e-06	0.000168298
CUST_3794_PI4	Afun003794		RING finger protein [Source:Projected from Anopheles gambiae (AGAP008041) VB Community Annotation]	1.39865	5.38426e-06	0.000168298
CUST_4863_PI4	BU039016.1			-0.478627	5.38596e-06	0.000168354
CUST_2909_PI4	Afun002909			-0.808257	5.38613e-06	0.000168354
CUST_4109_PI4	combined_c2078			-0.694429	5.3918e-06	0.000168354
CUST_6009_PI4	combined_c3039			-0.947915	5.39682e-06	0.000168467
CUST_9906_PI4	combined_c5020			-0.418525	5.39827e-06	0.000168467
CUST_15488_PI	combined_c8226			0.662525	5.40868e-06	0.000168467
CUST_13811_PI	Afun013811			-0.783988	5.4115e-06	0.000168467
CUST_7660_PI4	Afun007660		Oxysterol-binding protein [Source:UniProtKB/TrEMBL;Acc:A0A182RN30]	-1.03881	5.41266e-06	0.000168467
CUST_15313_PI	combined_c8137			-0.95814	5.41432e-06	0.000168467
CUST_12043_PI	Afun012043			-0.849316	5.43485e-06	0.000168974
CUST_63_PI426	Afun000063			-1.0145	5.43596e-06	0.000168974
CUST_12959_PI	Afun012959			0.833296	5.43703e-06	0.000168974
CUST_3638_PI4	CD577564.1			0.782303	5.44243e-06	0.000168974
CUST_4619_PI4	combined_c2338			-0.870375	5.44395e-06	0.000168974
CUST_4716_PI4	AGAP003768-RA_Ribosomal			-0.57015	5.45006e-06	0.000169029
CUST_11777_PI	Afun011777			-0.628973	5.45007e-06	0.000169029
CUST_13826_PI	Afun013826			-0.597599	5.45278e-06	0.000169029
CUST_7746_PI4	Afun007746		ribosomal RNA-processing protein [Source:Projected from Anopheles gambiae (AGAP002961) VB Community Annotation]	1.15037	5.45671e-06	0.000169055
CUST_2512_PI4	Afun002512			-0.842236	5.46121e-06	0.000169055
CUST_13584_PI	Afun013584			-0.855128	5.46291e-06	0.000169055
CUST_8239_PI4	Afun008239		sulfotransferase (Sult) [Source:Projected from Anopheles gambiae (AGAP009553) VB Community Annotation]	1.08001	5.467e-06	0.000169055
CUST_4495_PI4	Afun004495		3'(2'), 5'-bisphosphate nucleotidase [Source:Projected from Anopheles gambiae (AGAP004654) VB Community Annotation]	-0.551758	5.46966e-06	0.000169055
CUST_12336_PI	Afun012336			-0.877367	5.47122e-06	0.000169055
CUST_10561_PI	Afun010561			-0.471291	5.4719e-06	0.000169055
CUST_3480_PI4	AGAP005186-RA___2L			-0.667367	5.48185e-06	0.000169164
CUST_1089_PI4	Afun001089			0.984914	5.48505e-06	0.000169164
CUST_313_PI42	Afun000313			-1.11055	5.48521e-06	0.000169164
[truncated: 59,659 more rows]
