# Supplementary material for: Expression of pyrethroid metabolizing P450 enzymes characterizes highly resistant Anopheles vector species targeted by successful deployment of PBO-treated bednets in Tanzania
Source: PLoS One. 2022 Jan 24;17(1):e0249440. doi: 10.1371/journal.pone.0249440 (PMC8786186; doi:10.1371/journal.pone.0249440)
Supplement: S5 Table — (XLSX) [file pone.0249440.s007.xlsx]

## Sheet: S5 Table
S5 Table. Quantitative PCR results comparing candidate genes in Kabirizi Anopheles funestus to the FANG strain
sample	replicate	S7	actin	CYP6N1	CYP6M7	CYP6M1	CYP6Z1
fun 1	1	18.38	19.98	20.78	21.9	28.78	23.27
fun 1	2	18.96	19.47	20.82	21.84	28.7	23.6
fun 2	1	18.18	19.6	22.31	21.71	27.77	22.7
fun 2	2	18.17	19.49	21.9	22.78	28.07	22.25
fun 3	1	17.78	18.49	21.49	20.45	28.85	22.65
fun 3	2	17.63	18.42	21.84	20.52	28.54	23.01
fun 4	1	17.52	19.86	22.01	21.66	28.04	24.13
fun 4	2	17.76	18.35	22.21	21.63	28.22	23.48
fang 1	1	17.37	18.83	23.92	23.45	29.31	24.46
fang 1	2	17.19	18.33	23.67	23.2	28.74	23.74
fang 2	1	18.06	19.38	24.8	23.78	29.94	25.34
fang 2	2	18.18	19.19	24.79	24.07	29.84	25.09
fang 3	1	17.82	18.61	24.3	23.49	29.64	24.59
fang 3	2	17.8	19.15	24.36	23.69	29.71	24.73
fang 4	1	16.69	17.89	23.04	22.77	28.25	23.44
fang 4	2	17.07	17.64	23.18	22.62	28.27	23.51
t-tests (6 degrees of freedom) comparing strains using delta Ct values
t				3.81965	4.9882	3.27018	3.34065
P				0.00876426	0.00248135	0.0170303	0.0155992
Note: S7 and actin are normalising genes
