# Supplementary material for: Expression of pyrethroid metabolizing P450 enzymes characterizes highly resistant Anopheles vector species targeted by successful deployment of PBO-treated bednets in Tanzania
Source: PLoS One. 2022 Jan 24;17(1):e0249440. doi: 10.1371/journal.pone.0249440 (PMC8786186; doi:10.1371/journal.pone.0249440)
Supplement: S6 Table — (XLSX) [file pone.0249440.s008.xlsx]

## Sheet: S6 Table
S6 Table. Full microarray results for Kakoma (wild) Anopheles gambiae compared to the two susceptible strains (organised by average Q-value (low-high)
Probe ID	Gene	Name	Description	vs Kisumu log fold change	vs Ngousso log fold change	vs Kisumu P-value	vs Ngousso P-value	vs Kisumu Q-value	vs Ngousso Q-value
CUST_435_PI422575199	AGAP005061	RpS9	40s ribosomal protein s9	3.96977	3.95555	2.70006e-13	2.78888e-13	9.45784e-10	9.24233e-10
CUST_7967_PI422575199	AGAP000760	n/a	cg14130 cg14130-pa	1.27439	1.24759	4.15779e-12	5.03075e-12	7.28604e-09	8.33135e-09
CUST_2513_PI422575199	AGAP006989		subito	-2.06392	-1.99	8.74167e-12	1.21205e-11	1.02051e-08	1.33611e-08
CUST_7969_PI422575199	AGAP000760		cg14130 cg14130-pa	1.25947	1.20287	1.94499e-11	2.93561e-11	1.35913e-08	2.43481e-08
DETOX_465_PI422610884	AGAP002867	CYP6P4	CYP6P4 - Cytochrome P450 monooxygenase; target probed by LSTM-AGAM-DETOX V3 probe agam-detox-1M4; alternative detox probe for AG_DETOX_P155	2.09228	2.04732	3.67244e-11	4.4602e-11	2.14261e-08	2.76607e-08
CUST_7968_PI422575199	AGAP000760		AGAP000760-PA [Anopheles gambiae str. PEST]	1.23756	1.19681	5.49043e-11	7.40599e-11	2.74728e-08	3.50669e-08
CUST_4613_PI422575199	AGAP002704		AGAP002704-PA [Anopheles gambiae str. PEST]	2.26255	2.35363	2.60497e-10	1.83188e-10	7.85235e-08	5.63153e-08
CUST_545_PI422575199	AGAP005152		craniofacial development protein 1	-0.92936	-0.938154	2.56515e-10	2.35849e-10	7.85235e-08	6.42147e-08
CUST_8826_PI422575199	AGAP000439		pterin-4-alpha-carbinolamine dehydratase-like	-1.91834	-1.62383	2.35809e-10	1.0403e-09	7.85235e-08	1.4979e-07
CUST_8851_PI422575199	AGAP000468		insect intestinal mucin 3	2.64651	2.25393	2.69168e-10	1.1242e-09	7.85235e-08	1.54591e-07
CUST_2394_PI422575199	AGAP006879	ATPsynE	h+ transporting atp synthase subunit e	6.41179	6.50051	5.49121e-10	4.85877e-10	1.42451e-07	1.00622e-07
CUST_11075_PI422575199	AGAP007780		cg8844	4.3145	4.37842	6.81415e-10	5.97811e-10	1.42451e-07	1.15575e-07
CUST_6596_PI422575199	AGAP012972		histone rna hairpin-binding protein	-0.840525	-1.05733	1.44653e-09	1.8749e-10	2.30873e-07	5.63153e-08
DETOX_463_PI422610884	AGAP002867	CYP6P4	CYP6P4 - Cytochrome P450 monooxygenase; target probed by LSTM-AGAM-DETOX V3 probe agam-detox-1M4	2.15897	2.08801	7.01343e-10	9.44139e-10	1.42451e-07	1.47112e-07
CUST_6057_PI422575199	AGAP003777		AGAP003777-PA [Anopheles gambiae str. PEST]	3.0691	4.04197	1.69608e-09	1.46103e-10	2.5688e-07	5.37388e-08
CUST_7900_PI422575199	AGAP000086		isoform d	0.935265	0.839362	6.19385e-10	1.62042e-09	1.42451e-07	1.83301e-07
CUST_1861_PI422575199	AGAP006385		serine protease1 2	-1.35992	-2.13821	2.82397e-09	5.01286e-11	3.37447e-07	2.76607e-08
CUST_8035_PI422575199	AGAP000818	CYP9K1	cytochrome p450	3.76202	3.90887	1.37356e-09	9.77412e-10	2.28523e-07	1.47112e-07
CUST_6281_PI422575199	AGAP003930		cg15412 cg15412-pb	1.2477	1.14926	9.46339e-10	1.96362e-09	1.74408e-07	2.01771e-07
CUST_5514_PI422575199	AGAP003357		sugar transporter sweet1-like	3.03647	3.07576	1.35466e-09	1.20845e-09	2.28523e-07	1.55818e-07
CUST_12757_PI422575199	AGAP009537		cytochrome c	1.16451	1.70484	4.0558e-09	1.36699e-10	3.72745e-07	5.37388e-08
CUST_1732_PI422575199	AGAP006222		glucosyl glucuronosyl transferases	2.46146	2.76644	2.15533e-09	7.63657e-10	2.93705e-07	1.33204e-07
CUST_3209_PI422575199	AGAP007647		isoform b	-1.32827	-1.45615	2.8407e-09	1.25667e-09	3.37447e-07	1.55818e-07
CUST_7725_PI422575199	AGAP000564		short-chain dehydrogenase	3.00552	1.34934	1.35731e-11	1.68538e-08	1.19099e-08	4.85857e-07
CUST_11010_PI422575199	AGAP011785	CLIPE6	serine protease	0.903999	0.849699	1.76148e-09	3.05086e-09	2.5688e-07	2.63314e-07
DETOX_464_PI422610884	AGAP002867	CYP6P4	CYP6P4 - Cytochrome P450 monooxygenase; target probed by LSTM-AGAM-DETOX V3 probe agam-detox-1M4	2.12971	2.06843	2.3927e-09	3.09918e-09	3.10072e-07	2.63314e-07
CUST_2653_PI422575199	AGAP007122		tubulin alpha chain	-1.6726	-2.06372	8.16111e-09	1.2693e-09	4.74282e-07	1.55818e-07
DETOX_526_PI422610884	AGAP009537		Cytochrome_c - Cytochrome C; target probed by LSTM-AGAM-DETOX V3 probe agam-detox-1N17	1.21181	1.74973	1.15018e-08	4.431e-10	5.37112e-07	9.7834e-08
CUST_2297_PI422575199	AGAP006785		btb poz domain-containing protein 9	-1.62436	-1.9574	7.72007e-09	1.48056e-09	4.72002e-07	1.75098e-07
DETOX_506_PI422610884	AGAP000818	CYP9K1	CYP9K1 - Cytochrome P450 monooxygenase; target probed by LSTM-AGAM-DETOX V3 probe agam-detox-1F21	2.89033	2.94079	4.15095e-09	3.56143e-09	3.72745e-07	2.80788e-07
CUST_11213_PI422575199	AGAP007917	ABCC12	multidrug resistance-associated protein	0.958353	0.988989	4.4108e-09	3.33855e-09	3.81902e-07	2.74709e-07
CUST_5521_PI422575199	AGAP003367		nadh dehydrogenase	2.19428	2.89913	1.04842e-08	8.89383e-10	5.20571e-07	1.47112e-07
CUST_5084_PI422575199	AGAP003036		histone deacetylase complex subunit sap18	-1.18037	-1.34927	6.57533e-09	2.01247e-09	4.72002e-07	2.01771e-07
DETOX_505_PI422610884	AGAP000818	CYP9K1	CYP9K1 - Cytochrome P450 monooxygenase; target probed by LSTM-AGAM-DETOX V3 probe agam-detox-1F21	3.31992	3.27338	4.03001e-09	4.5661e-09	3.72745e-07	3.06753e-07
CUST_4825_PI422575199	AGAP002862	CYP6AA1	cytochrome p450	2.59564	2.49419	4.13523e-09	5.88329e-09	3.72745e-07	3.23502e-07
CUST_3156_PI422575199	AGAP007603		AGAP007603-PA [Anopheles gambiae str. PEST]	-1.37919	-1.28636	3.57143e-09	6.61363e-09	3.72745e-07	3.26817e-07
CUST_10113_PI422575199	AGAP011518	ABCA4	atp-binding cassette sub-family a member	2.03402	2.03594	4.97218e-09	4.93086e-09	4.04871e-07	3.11265e-07
CUST_11055_PI422575199	AGAP007760		hypothetical conserved protein	1.62732	1.78625	6.65471e-09	2.91829e-09	4.72002e-07	2.61432e-07
CUST_10041_PI422575199	AGAP011445		membrane protein	-0.973164	-0.779041	2.17967e-09	1.55639e-08	2.93705e-07	4.8237e-07
CUST_14066_PI422575199	AGAP002478		cyclin b3	-0.802655	-0.831384	6.28016e-09	4.60218e-09	4.72002e-07	3.06753e-07
CUST_11218_PI422575199	AGAP007922		uncharacterized protein c3orf68-like protein	0.84065	0.991672	1.18546e-08	2.75313e-09	5.48481e-07	2.53051e-07
CUST_10442_PI422575199	AGAP011878		mad2l1 binding	3.12386	3.49406	1.06542e-08	3.96206e-09	5.20571e-07	2.91515e-07
DETOX_507_PI422610884	AGAP000818	CYP9K1	CYP9K1 - Cytochrome P450 monooxygenase; target probed by LSTM-AGAM-DETOX V3 probe agam-detox-1F21; alternative detox probe for AG_DETOX_P169	2.88445	2.91101	7.57664e-09	6.98754e-09	4.72002e-07	3.40522e-07
CUST_7612_PI422575199	AGAP001767		mitochondrial processing peptidase beta subunit	0.822368	0.751516	4.86279e-09	1.07728e-08	4.04871e-07	4.11227e-07
CUST_7901_PI422575199	AGAP000086		isoform d	0.939395	0.812767	3.46868e-09	1.24602e-08	3.72745e-07	4.45251e-07
CUST_144_PI422575199	AGAP004799		antennal carrier protein ap-1	-3.1052	-2.01636	7.31849e-10	3.32428e-08	1.42451e-07	7.00513e-07
DETOX_504_PI422610884	AGAP012296	CYP9J5	CYP9J5 - Cytochrome P450 monooxygenase; target probed by LSTM-AGAM-DETOX V3 probe agam-detox-1I22; alternative detox probe for AG_DETOX_P168	-3.3757	-3.57463	1.05833e-08	6.38556e-09	5.20571e-07	3.2566e-07
CUST_1180_PI422575199	AGAP005719		transcription initiation factor	-1.07378	-1.10412	9.92283e-09	7.76018e-09	5.14618e-07	3.52141e-07
CUST_12656_PI422575199	AGAP009434		valacyclovir hydrolase	1.5519	1.56577	9.42929e-09	8.71773e-09	5.00491e-07	3.69844e-07
CUST_1104_PI422575199	AGAP005645		3-alpha-(or 20-beta)-hydroxysteroid dehydrogenase	3.57601	3.43406	7.523e-09	1.07536e-08	4.72002e-07	4.11227e-07
CUST_11136_PI422575199	AGAP007841		AGAP007841-PA [Anopheles gambiae str. PEST]	1.77444	1.92919	1.2613e-08	6.03221e-09	5.65854e-07	3.23502e-07
CUST_10918_PI422575199	AGAP012362		nup75	-0.96587	-0.928078	7.80632e-09	1.10998e-08	4.72002e-07	4.17847e-07
CUST_1987_PI422575199	AGAP006504	SG2b	gsg2-like protein	3.68926	3.63827	9.33127e-09	1.05494e-08	5.00491e-07	4.09211e-07
CUST_5659_PI422575199	AGAP003487		mesenchymal stem cell protein dscd75	0.880099	1.18073	2.22555e-08	1.66032e-09	7.30045e-07	1.83301e-07
DETOX_26_PI422610884	AGAP007917	ABCC12	ABCC12 - ABC transporter; target probed by LSTM-AGAM-DETOX V3 probe agam-detox-1O21	0.911259	0.965206	1.24562e-08	7.50149e-09	5.65854e-07	3.52141e-07
CUST_6777_PI422575199	AGAP004247	GPXH1	glutathione peroxidase	0.757226	0.955866	1.94242e-08	2.48386e-09	7.00581e-07	2.34726e-07
CUST_4330_PI422575199	AGAP002541		isoform b	0.822136	1.38741	3.13239e-08	3.04951e-10	8.70166e-07	7.21688e-08
DETOX_642_PI422610884	AGAP009946	GSTMS3	GSTMS3 - Glutathion S-transferase; target probed by LSTM-AGAM-DETOX V3 probe agam-detox-1C10; alternative detox probe for AG_DETOX_P214	2.38377	2.19719	7.17362e-09	1.47149e-08	4.72002e-07	4.8214e-07
DETOX_502_PI422610884	AGAP012296	CYP9J5	CYP9J5 - Cytochrome P450 monooxygenase; target probed by LSTM-AGAM-DETOX V3 probe agam-detox-1I22	-3.24939	-3.4245	1.35575e-08	8.53662e-09	5.85242e-07	3.69844e-07
DETOX_503_PI422610884	AGAP012296	CYP9J5	CYP9J5 - Cytochrome P450 monooxygenase; target probed by LSTM-AGAM-DETOX V3 probe agam-detox-1I22	-3.19663	-3.39918	1.49296e-08	8.68887e-09	5.99923e-07	3.69844e-07
CUST_575_PI422575199	AGAP005176		cdc6	-1.09483	-1.23223	1.77207e-08	6.2514e-09	6.66682e-07	3.23502e-07
CUST_6274_PI422575199	AGAP003917		n-acetyltransferase mak3	-2.38126	-2.10148	6.96821e-09	2.09515e-08	4.72002e-07	5.52111e-07
CUST_2610_PI422575199	AGAP007083		AGAP007083-PA [Anopheles gambiae str. PEST]	-1.05777	-1.26759	2.23492e-08	4.53485e-09	7.30045e-07	3.06753e-07
CUST_527_PI422575199	AGAP005134		atp synthase alpha subunit mitochondrial	1.437	1.67317	2.01873e-08	5.2797e-09	7.18096e-07	3.22985e-07
CUST_13999_PI422575199	AGAP012895		histone h2a	-1.58834	-1.83206	2.19578e-08	6.24426e-09	7.30045e-07	3.23502e-07
DETOX_462_PI422610884	AGAP002865	CYP6P3	CYP6P3 - Cytochrome P450 monooxygenase; target probed by LSTM-AGAM-DETOX V3 probe agam-detox-1F12; alternative detox probe for AG_DETOX_P154	2.94184	3.00827	1.69316e-08	1.39116e-08	6.43469e-07	4.69857e-07
CUST_5994_PI422575199	AGAP003717		twinfilin	-0.747489	-0.929631	2.90861e-08	4.25909e-09	8.45824e-07	3.06753e-07
CUST_7689_PI422575199	AGAP003439		tpa: mod -	-0.706933	-0.755942	2.1846e-08	1.21158e-08	7.30045e-07	4.35687e-07
CUST_10885_PI422575199	AGAP012330		upf0629 protein c17orf42-like protein	1.16407	1.39118	2.79299e-08	5.81475e-09	8.42509e-07	3.23502e-07
CUST_5475_PI422575199	AGAP013189		isoform b	-1.16752	-1.23064	2.04259e-08	1.28541e-08	7.18096e-07	4.5461e-07
CUST_10851_PI422575199	AGAP012296	CYP9J5	cytochrome p450	-3.21344	-3.39497	2.13005e-08	1.31379e-08	7.30045e-07	4.56799e-07
DETOX_569_PI422610884	AGAP004164	GSTD1-4	GSTD1_3 - Glutathion S-transferase; target probed by LSTM-AGAM-DETOX V3 probe agam-detox-1D9	1.32995	1.55717	2.95443e-08	7.37491e-09	8.45824e-07	3.52141e-07
CUST_5173_PI422575199	AGAP003086		AGAP003086-PA [Anopheles gambiae str. PEST]	-1.74194	-1.66552	1.63964e-08	2.43167e-08	6.42199e-07	5.83317e-07
CUST_4435_PI422575199	AGAP013336		n/a	2.2418	1.65008	3.17232e-09	4.71186e-08	3.582e-07	8.68896e-07
CUST_8018_PI422575199	AGAP000798	GLURIIc	ionotropic glutamate receptor subunit ia	0.958114	0.806107	8.48318e-09	3.87213e-08	4.74282e-07	7.7229e-07
CUST_141_PI422575199	AGAP004795		su isoform a	-0.984932	-0.928281	1.66572e-08	2.80237e-08	6.42841e-07	6.35306e-07
CUST_2263_PI422575199	AGAP006749		novel protein	-0.548861	-0.475264	1.09383e-08	3.87387e-08	5.23037e-07	7.7229e-07
CUST_6717_PI422575199	AGAP001459	RpL17	60s ribosomal protein l17	-0.998192	-1.26653	4.04541e-08	4.9784e-09	9.99068e-07	3.11265e-07
CUST_4232_PI422575199	AGAP002412	mRpL45	mitochondrial ribosomal protein l45	-0.725644	-0.817248	3.38102e-08	1.18983e-08	8.88797e-07	4.35687e-07
CUST_4076_PI422575199	AGAP001261		50kda lectin	-1.04425	-1.12296	2.95531e-08	1.56122e-08	8.45824e-07	4.8237e-07
CUST_14046_PI422575199	AGAP012544	CASPS14	casps2 protein	0.956207	1.00469	2.71958e-08	1.76155e-08	8.42509e-07	4.85857e-07
DETOX_547_PI422610884	AGAP004247	GPXH1	GPX2B - Glutathione dependent peroxidase; target probed by LSTM-AGAM-DETOX V3 probe agam-detox-1O20	0.78564	0.948999	4.0089e-08	7.61783e-09	9.96216e-07	3.52141e-07
CUST_9103_PI422575199	AGAP010436		adenylate cyclase	0.918734	0.782104	1.04386e-08	4.2925e-08	5.20571e-07	8.31072e-07
CUST_7798_PI422575199	AGAP000634		regulator of telomere elongation helicase 1 rtel1	-0.797621	-0.708039	1.4386e-08	4.0924e-08	5.99923e-07	8.01704e-07
DETOX_460_PI422610884	AGAP002865	CYP6P3	CYP6P3 - Cytochrome P450 monooxygenase; target probed by LSTM-AGAM-DETOX V3 probe agam-detox-1F12	2.95871	3.06331	3.07463e-08	2.26694e-08	8.60314e-07	5.63647e-07
CUST_10438_PI422575199	AGAP011874		kinesin heavy chain	0.672199	0.673908	2.67456e-08	2.61563e-08	8.41323e-07	6.06936e-07
DETOX_635_PI422610884	AGAP000165	GSTMS1	GSTMS1 - Glutathion S-transferase; target probed by LSTM-AGAM-DETOX V3 probe agam-detox-1C2	0.976851	1.01988	3.27588e-08	2.24452e-08	8.88797e-07	5.63647e-07
CUST_8716_PI422575199	AGAP000356		venom allergen	2.33603	2.0274	1.37394e-08	4.76232e-08	5.85242e-07	8.68896e-07
CUST_11692_PI422575199	AGAP008428		n-acetyltransferase 11	-1.05413	-0.977695	1.91269e-08	3.70169e-08	7.00581e-07	7.56596e-07
CUST_7524_PI422575199	AGAP001685		nup107	-1.14777	-1.21294	3.5941e-08	2.21449e-08	9.31513e-07	5.63647e-07
CUST_1870_PI422575199	AGAP006393		AGAP006393-PA [Anopheles gambiae str. PEST]	-0.800223	-0.775599	2.58169e-08	3.39537e-08	8.2159e-07	7.12852e-07
CUST_8923_PI422575199	AGAP000529	Vps16A	vacuolar protein sorting vps16	1.57468	1.49062	2.50904e-08	4.0576e-08	8.06632e-07	8.00561e-07
CUST_11007_PI422575199	AGAP013327	HPX15	oxidase peroxidase	-2.58058	-2.20464	1.51305e-08	6.0136e-08	6.01067e-07	1.00692e-06
CUST_9329_PI422575199	AGAP010682		ys11_drome ame: full= gamma-glutamylcyclotransferase cg2811	1.86072	2.10064	4.75998e-08	1.6435e-08	1.12661e-06	4.8237e-07
CUST_8282_PI422575199	AGAP000975		hypothetical secreted conserved protein	1.02005	1.15328	4.79632e-08	1.6347e-08	1.12845e-06	4.8237e-07
CUST_5081_PI422575199	AGAP003032		ecdysone-inducible gene e3	1.87509	1.8118	2.85655e-08	3.85884e-08	8.45824e-07	7.7229e-07
CUST_5413_PI422575199	AGAP003290		female sterile nasrat	-0.841138	-1.15905	6.19882e-08	3.69636e-09	1.35738e-06	2.80824e-07
CUST_1933_PI422575199	AGAP006452		lethal isoform b	1.34236	1.15643	1.64736e-08	6.08265e-08	6.42199e-07	1.00692e-06
CUST_5032_PI422575199	AGAP002999		set and mynd domain protein 4	1.53132	1.95118	6.4538e-08	7.69279e-09	1.3674e-06	3.52141e-07
CUST_2999_PI422575199	AGAP007456	LRIM8B	membrane glycoprotein lig-1	-5.25676	-3.93112	6.6379e-09	8.49801e-08	4.72002e-07	1.24918e-06
CUST_2889_PI422575199	AGAP007336		isoform c	-0.892586	-0.85009	3.03868e-08	4.65715e-08	8.58777e-07	8.68896e-07
CUST_3645_PI422575199	AGAP002038		leucine rich	1.98067	2.59957	7.15246e-08	6.57284e-09	1.40707e-06	3.26817e-07
CUST_7899_PI422575199	AGAP000086		isoform d	0.927667	0.806109	1.94474e-08	6.65109e-08	7.00581e-07	1.04404e-06
CUST_4819_PI422575199	AGAP002867	CYP6P4	cytochrome p450	2.05986	1.98005	3.35317e-08	4.73836e-08	8.88797e-07	8.68896e-07
CUST_2130_PI422575199	AGAP006632		ensangg00000009053 protein	-0.998997	-1.2519	6.61573e-08	9.13571e-09	1.38858e-06	3.73573e-07
DETOX_617_PI422610884	AGAP009194	GSTE2	GSTE2 - Glutathion S-transferase; target probed by LSTM-AGAM-DETOX V3 probe agam-detox-1D1	-3.42236	-3.42672	3.95908e-08	3.91523e-08	9.90822e-07	7.77584e-07
CUST_5380_PI422575199	AGAP003264		histone acetyltransferase type b catalytic subunit	-1.46922	-1.61922	5.33405e-08	2.27687e-08	1.21237e-06	5.63647e-07
CUST_5966_PI422575199	AGAP003703		microtubule binding protein	-1.18069	-1.28801	5.40485e-08	2.52368e-08	1.22037e-06	6.00569e-07
CUST_5780_PI422575199	AGAP003576		transportin-serine arginine rich	-0.925002	-1.17593	7.60268e-08	9.26508e-09	1.46241e-06	3.73573e-07
CUST_13418_PI422575199	AGAP010193	CTLGA3	lectin 4 c-type lectin	1.01496	1.10555	5.5926e-08	2.64637e-08	1.24721e-06	6.09622e-07
CUST_8062_PI422575199	AGAP000835		ovarian tumor protein isoform	-1.14848	-1.36504	6.75888e-08	1.48794e-08	1.39704e-06	4.8237e-07
CUST_9732_PI422575199	AGAP011117	LRIM19	membrane glycoprotein lig-1	1.91198	2.23988	7.02946e-08	1.75807e-08	1.40707e-06	4.85857e-07
CUST_12213_PI422575199	AGAP008978		hypothetical conserved protein	-1.35734	-1.16682	2.2142e-08	8.31078e-08	7.30045e-07	1.22894e-06
CUST_6718_PI422575199	AGAP001459	RpL17	60s ribosomal protein l17	-0.960132	-1.23455	8.83621e-08	9.76016e-09	1.57988e-06	3.849e-07
CUST_6634_PI422575199	AGAP004164	GSTD1-4	glutathione transferase	1.25111	1.46982	7.87995e-08	1.92445e-08	1.47796e-06	5.12929e-07
CUST_6667_PI422575199	AGAP004199		sodium solute symporter	-2.02265	-2.53834	8.52922e-08	1.16647e-08	1.55624e-06	4.35485e-07
CUST_6791_PI422575199	AGAP004262	TO3	protein takeout	4.70291	4.69718	4.94297e-08	4.99591e-08	1.14598e-06	8.95315e-07
CUST_7206_PI422575199	AGAP001522		thyroid receptor-interacting protein 13	-0.931336	-1.23473	9.67246e-08	8.16709e-09	1.67689e-06	3.65736e-07
CUST_11026_PI422575199	AGAP007731		cg6734 cg6734-pa	-0.800201	-0.991979	9.07167e-08	1.38312e-08	1.61276e-06	4.69857e-07
CUST_10494_PI422575199	AGAP011930		f-box lrr protein	2.55279	3.76025	1.11675e-07	3.72651e-09	1.81514e-06	2.80824e-07
DETOX_548_PI422610884	AGAP004247	GPXH1	GPX2B - Glutathione dependent peroxidase; target probed by LSTM-AGAM-DETOX V3 probe agam-detox-1O20	0.710554	0.947389	1.09603e-07	8.81878e-09	1.80901e-06	3.69844e-07
CUST_7358_PI422575199	AGAP001539		histone acetyltransferase tip60	-0.669751	-0.728284	7.56749e-08	3.64038e-08	1.46241e-06	7.4895e-07
CUST_9320_PI422575199	AGAP010672		mitochondrial succinate dehydrogenase cytochrome b subunit	1.96066	2.76018	1.21583e-07	6.06494e-09	1.91639e-06	3.23502e-07
CUST_4329_PI422575199	AGAP002541		conserved protein	0.830733	1.3692	1.41028e-07	1.74671e-09	2.06657e-06	1.87005e-07
CUST_2551_PI422575199	AGAP007024		nuclear transport factor 2	-0.831614	-0.867014	6.9041e-08	4.7982e-08	1.40707e-06	8.68896e-07
CUST_5681_PI422575199	AGAP003485		thioredoxin domain-containing protein 9	-1.89829	-1.62908	2.92748e-08	1.11229e-07	8.45824e-07	1.43076e-06
CUST_2555_PI422575199	AGAP007028		glucosyl glucuronosyl transferases	1.10799	1.40259	1.13393e-07	1.44191e-08	1.81514e-06	4.80336e-07
CUST_6694_PI422575199	AGAP004216		AGAP004216-PA [Anopheles gambiae str. PEST]	-0.539165	-0.728814	1.25281e-07	8.94932e-09	1.93745e-06	3.70604e-07
CUST_8502_PI422575199	AGAP000165	GSTMS1	microsomal glutathione s-transferase	0.979647	1.00778	6.7824e-08	5.29771e-08	1.39704e-06	9.28948e-07
CUST_5498_PI422575199	AGAP003345		dna repair protein xp-c rad4	-0.52182	-0.762603	1.37803e-07	4.95072e-09	2.04831e-06	3.11265e-07
CUST_3126_PI422575199	AGAP007574		nadh: oxidoreductase subunit	1.25715	1.26434	6.36957e-08	6.06033e-08	1.3674e-06	1.00692e-06
CUST_6719_PI422575199	AGAP001459	RpL17	60s ribosomal protein l17	-0.981206	-1.24859	1.2792e-07	1.55624e-08	1.96654e-06	4.8237e-07
CUST_3652_PI422575199	AGAP002020		nadh-ubiquinone oxidoreductase ashi subunit	1.26467	1.5944	1.30675e-07	1.72589e-08	1.9865e-06	4.85857e-07
CUST_9131_PI422575199	AGAP010464		acyl carrier protein	1.20749	1.24778	7.79164e-08	5.85286e-08	1.47796e-06	1.0041e-06
CUST_7898_PI422575199	AGAP000086		isoform d	0.952085	0.825621	3.77341e-08	1.30673e-07	9.56953e-07	1.53886e-06
CUST_9600_PI422575199	AGAP010984		tfiih basal transcription factor complex p52 subunit	-0.464291	-0.534286	1.12968e-07	3.3184e-08	1.81514e-06	7.00513e-07
DETOX_461_PI422610884	AGAP002865	CYP6P3	CYP6P3 - Cytochrome P450 monooxygenase; target probed by LSTM-AGAM-DETOX V3 probe agam-detox-1F12	2.88888	2.98998	8.28815e-08	6.14138e-08	1.53646e-06	1.00692e-06
CUST_7345_PI422575199	AGAP001551		cg10324-like protein	-1.2931	-1.43289	1.13995e-07	4.66037e-08	1.81514e-06	8.68896e-07
CUST_13054_PI422575199	AGAP009824		mitochondrial nadh dehydrogenase fe-s protein	1.42876	1.37524	6.74858e-08	9.41033e-08	1.39704e-06	1.29126e-06
DETOX_568_PI422610884	AGAP004164	GSTD1-4	GSTD1_3 - Glutathion S-transferase; target probed by LSTM-AGAM-DETOX V3 probe agam-detox-1D9	1.26719	1.49134	1.36353e-07	3.29602e-08	2.02721e-06	7.00513e-07
CUST_5518_PI422575199	AGAP003363		smile protein	-1.32505	-1.20038	5.47591e-08	1.29416e-07	1.23051e-06	1.53886e-06
CUST_9959_PI422575199	AGAP011361		checkpoint protein hus1	-1.08297	-0.938715	4.44416e-08	1.54254e-07	1.07261e-06	1.71191e-06
CUST_12422_PI422575199	AGAP009194	GSTE2	glutathione-s-transferase gst	-3.3221	-3.34719	8.70389e-08	8.15202e-08	1.57721e-06	1.21614e-06
CUST_8581_PI422575199	AGAP000253		mitochondrial carrier protein	0.737468	1.0892	1.79372e-07	5.90187e-09	2.47834e-06	3.23502e-07
CUST_10963_PI422575199	AGAP012408		rna m5u methyltransferase	-1.01107	-1.30892	1.65887e-07	1.74143e-08	2.35418e-06	4.85857e-07
CUST_5126_PI422575199	AGAP003063		rwd domain-containing protein 1	-0.881294	-0.997912	1.32244e-07	4.48008e-08	1.99097e-06	8.57846e-07
CUST_6624_PI422575199	AGAP004163	GSTD7	glutathione-s-transferase gst	0.927232	0.957962	1.01953e-07	7.6769e-08	1.72607e-06	1.15642e-06
CUST_8852_PI422575199	AGAP000470		probable methylthioribulose-1-phosphate dehydratase-like	0.719262	0.687191	7.64027e-08	1.1361e-07	1.46241e-06	1.44139e-06
CUST_7419_PI422575199	AGAP001594		isoform b	3.15493	4.45414	1.90879e-07	9.36433e-09	2.54757e-06	3.73573e-07
CUST_11829_PI422575199	AGAP008570		steroid dehydrogenase	-1.44429	-1.09686	2.0753e-08	2.28268e-07	7.2139e-07	2.20844e-06
DETOX_27_PI422610884	AGAP007917	ABCC12	ABCC12 - ABC transporter; target probed by LSTM-AGAM-DETOX V3 probe agam-detox-1O21; alternative detox probe for AG_DETOX_P009	0.777098	0.841073	1.24657e-07	6.26257e-08	1.93745e-06	1.01149e-06
CUST_13589_PI422575199	AGAP012439		apoptosis stimulating of p53	-1.14193	-1.50287	1.77766e-07	1.6165e-08	2.47834e-06	4.8237e-07
CUST_5113_PI422575199	AGAP003030		pyruvate dehydrogenase	1.70809	2.20903	1.78372e-07	1.8915e-08	2.47834e-06	5.12929e-07
CUST_3885_PI422575199	AGAP002192		isocitrate dehydrogenase	-1.15282	-1.46392	1.84512e-07	2.29846e-08	2.5314e-06	5.6438e-07
DETOX_616_PI422610884	AGAP009194	GSTE2	GSTE2 - Glutathion S-transferase; target probed by LSTM-AGAM-DETOX V3 probe agam-detox-1D1	-3.25279	-3.25796	1.06029e-07	1.04574e-07	1.75145e-06	1.36404e-06
CUST_11127_PI422575199	AGAP007832		protein kinase c alpha binding protein	1.08485	0.723081	9.3829e-09	3.23123e-07	5.00491e-07	2.64195e-06
CUST_1384_PI422575199	AGAP005914	SP11644	thymus-specific serine protease	-1.1898	-1.35793	1.56427e-07	4.95293e-08	2.25807e-06	8.91179e-07
CUST_8006_PI422575199	AGAP000793		isoform b	1.55386	1.39428	6.47709e-08	1.66091e-07	1.3674e-06	1.79121e-06
CUST_4331_PI422575199	AGAP002541		isoform b	0.837337	1.36692	2.4851e-07	3.39914e-09	2.92692e-06	2.74709e-07
CUST_5782_PI422575199	AGAP003578		aldehyde dehydrogenase	-1.19302	-1.54592	2.03628e-07	2.12704e-08	2.64664e-06	5.55589e-07
CUST_12045_PI422575199	AGAP008812		isoform i	0.732212	0.773419	1.32627e-07	8.24125e-08	1.99097e-06	1.22405e-06
CUST_7821_PI422575199	AGAP000646		diminutive	2.96239	2.50375	5.05091e-08	2.1782e-07	1.15619e-06	2.13657e-06
CUST_10899_PI422575199	AGAP012344		unc93a protein	0.656366	0.633948	1.02891e-07	1.39121e-07	1.72631e-06	1.58779e-06
CUST_8096_PI422575199	AGAP013097		mucin related isoform b	1.4379	1.39449	1.053e-07	1.37405e-07	1.74315e-06	1.57582e-06
DETOX_570_PI422610884	AGAP004164	GSTD1-4	GSTD1_3 - Glutathion S-transferase; target probed by LSTM-AGAM-DETOX V3 probe agam-detox-1D9; alternative detox probe for AG_DETOX_P190	1.39487	1.68077	1.95373e-07	3.85738e-08	2.5583e-06	7.7229e-07
CUST_4345_PI422575199	AGAP002521		3-hydroxybutyrate dehydrogenase type 2	1.0756	1.06519	1.14047e-07	1.24085e-07	1.81514e-06	1.51576e-06
DETOX_806_PI422610884	AGAP007543	TPX3	TPX3 - Thioredoxin dependent peroxidase; target probed by LSTM-AGAM-DETOX V3 probe agam-detox-1B6	-0.696228	-0.552614	3.68777e-08	2.74576e-07	9.43483e-07	2.44888e-06
CUST_991_PI422575199	AGAP005547		lethal essential for life l2efl	-2.37086	-2.9525	2.16255e-07	3.20398e-08	2.71193e-06	6.9501e-07
CUST_3853_PI422575199	AGAP002170		nadh-ubiquinone oxidoreductase 24 kda subunit	1.07193	1.46144	2.45813e-07	1.64817e-08	2.92692e-06	4.8237e-07
DETOX_411_PI422610884	AGAP002862	CYP6AA1	CYP6AA1 - Cytochrome P450 monooxygenase; target probed by LSTM-AGAM-DETOX V3 probe agam-detox-1E14; alternative detox probe for AG_DETOX_P137	2.14106	2.1693	1.31307e-07	1.17192e-07	1.9865e-06	1.45707e-06
CUST_9579_PI422575199	AGAP010962		AGAP010962-PA [Anopheles gambiae str. PEST]	0.928324	0.717912	3.22119e-08	3.00744e-07	8.88138e-07	2.56327e-06
CUST_12557_PI422575199	AGAP009336		isoform b	-0.599241	-0.834038	2.58715e-07	1.44797e-08	3.00415e-06	4.80336e-07
DETOX_805_PI422610884	AGAP007543	TPX3	TPX3 - Thioredoxin dependent peroxidase; target probed by LSTM-AGAM-DETOX V3 probe agam-detox-1B6	-1.19635	-0.817614	1.37118e-08	3.77267e-07	5.85242e-07	2.91113e-06
CUST_1396_PI422575199	AGAP005926		helicase sen1	-0.923016	-0.87699	1.11376e-07	1.73537e-07	1.81514e-06	1.85339e-06
CUST_1326_PI422575199	AGAP005857		actin-related protein 6	-1.31745	-1.51078	2.08903e-07	6.36203e-08	2.67192e-06	1.01431e-06
CUST_8075_PI422575199	AGAP000842		chaperone protein	0.634259	0.688997	1.78987e-07	8.72683e-08	2.47834e-06	1.25737e-06
CUST_11701_PI422575199	AGAP008437	ABCC9	atp-dependent bile acid permease	0.63244	0.491455	3.86526e-08	3.45114e-07	9.75269e-07	2.76724e-06
CUST_9003_PI422575199	AGAP010337		low molecular mass ubiquinone-binding protein	1.69742	2.38918	3.01496e-07	1.53371e-08	3.27445e-06	4.8237e-07
CUST_4039_PI422575199	AGAP002322		cg6688 cg6688-pa	-0.641972	-1.15029	3.47969e-07	2.10552e-09	3.56436e-06	2.0558e-07
CUST_13464_PI422575199	AGAP010240	ESP	serine protease	2.31788	2.37421	1.60183e-07	1.30084e-07	2.29699e-06	1.53886e-06
CUST_7164_PI422575199	AGAP004562		adenylate cyclase	1.67266	1.53195	1.01708e-07	2.17789e-07	1.72607e-06	2.13657e-06
CUST_12713_PI422575199	AGAP009493	alpha9	neurotransmitter gated ion channel	1.03099	0.775737	3.31227e-08	3.91286e-07	8.88797e-07	2.97759e-06
CUST_10671_PI422575199	AGAP012112		glucose dehydrogenase	-0.860324	-0.508649	5.21061e-09	5.10348e-07	4.05559e-07	3.51239e-06
CUST_2842_PI422575199	AGAP007292	IAP3	inhibitor of apoptosis protein 1	0.608252	0.571324	1.19501e-07	2.05571e-07	1.89346e-06	2.08688e-06
CUST_8888_PI422575199	AGAP000496		AGAP000496-PA [Anopheles gambiae str. PEST]	-0.804514	-0.951526	2.60041e-07	6.06273e-08	3.00579e-06	1.00692e-06
CUST_8943_PI422575199	AGAP013283		AGAP013283-PA [Anopheles gambiae str. PEST]	0.711533	0.605175	7.59136e-08	3.08571e-07	1.46241e-06	2.58205e-06
CUST_10258_PI422575199	AGAP011676		mitochondrial brown fat uncoupling protein	-0.908917	-1.00575	2.27964e-07	9.48161e-08	2.77313e-06	1.29126e-06
CUST_6575_PI422575199	AGAP001138	ATPsynB	mitochondrial atp synthase b chain	1.28189	1.81151	3.53077e-07	1.74044e-08	3.59428e-06	4.85857e-07
DETOX_757_PI422610884	AGAP010517	MnSOD1	SOD1 - Superoxide dismutase; target probed by LSTM-AGAM-DETOX V3 probe agam-detox-1J24	0.599082	0.979288	3.94407e-07	5.40106e-09	3.77089e-06	3.22985e-07
CUST_4346_PI422575199	AGAP002521		3-hydroxybutyrate dehydrogenase type 2	0.978346	0.999812	1.8044e-07	1.49528e-07	2.48237e-06	1.67871e-06
CUST_13994_PI422575199	AGAP012890		heme oxygenase	-1.22446	-1.05629	8.76697e-08	3.14918e-07	1.57721e-06	2.5893e-06
CUST_11081_PI422575199	AGAP007786		isocitrate dehydrogenase	1.68685	2.42439	3.75887e-07	1.59948e-08	3.6986e-06	4.8237e-07
CUST_8003_PI422575199	AGAP000794		nadh dehydrogenase iron-sulfur protein mitochondrial	1.093	1.57347	3.84129e-07	1.6119e-08	3.7152e-06	4.8237e-07
CUST_12111_PI422575199	AGAP008879		AGAP008879-PA [Anopheles gambiae str. PEST]	-2.12392	-2.30138	2.27413e-07	1.13512e-07	2.77059e-06	1.44139e-06
DETOX_25_PI422610884	AGAP007917	ABCC12	ABCC12 - ABC transporter; target probed by LSTM-AGAM-DETOX V3 probe agam-detox-1O21	0.786033	0.831963	2.14662e-07	1.31303e-07	2.70908e-06	1.53886e-06
CUST_3076_PI422575199	AGAP007530		cytosolic carboxypeptidase-like protein 5	0.740996	0.778923	2.19308e-07	1.42392e-07	2.73002e-06	1.61649e-06
CUST_7328_PI422575199	AGAP001549		3 -5 exonuclease	1.38739	3.28145	4.85951e-07	2.51826e-10	4.29902e-06	6.42147e-08
CUST_7103_PI422575199	AGAP004508		transmembrane and coiled-coil domains protein 1	-0.701545	-0.39117	4.12349e-09	6.71663e-07	3.72745e-07	4.05485e-06
CUST_6120_PI422575199	AGAP003785		glucose dehydrogenase	-2.59104	-1.6241	1.11184e-08	6.45176e-07	5.25436e-07	3.94948e-06
DETOX_409_PI422610884	AGAP002862	CYP6AA1	CYP6AA1 - Cytochrome P450 monooxygenase; target probed by LSTM-AGAM-DETOX V3 probe agam-detox-1E14	2.10494	2.17167	2.14631e-07	1.6387e-07	2.70908e-06	1.77541e-06
CUST_8004_PI422575199	AGAP000794		nadh dehydrogenase iron-sulfur protein mitochondrial	1.13901	1.56986	4.16015e-07	2.56367e-08	3.88589e-06	6.05744e-07
CUST_11353_PI422575199	AGAP008060	IDGF2	imaginal disc growth factor	-1.05255	-0.684138	1.47721e-08	6.23378e-07	5.99923e-07	3.92404e-06
CUST_13929_PI422575199	AGAP012823		nadh dehydrogenase	1.13062	1.30836	3.02885e-07	8.55578e-08	3.28601e-06	1.24918e-06
DETOX_201_PI422610884	AGAP005837	COEJHE5E	COEJHE5E - Carboxylesterase; target probed by LSTM-AGAM-DETOX V3 probe agam-detox-1K1; alternative detox probe for AG_DETOX_P067	1.17832	1.64296	4.34756e-07	2.42281e-08	3.98891e-06	5.83317e-07
CUST_4821_PI422575199	AGAP002865	CYP6P3	cytochrome p450	2.17743	2.13727	1.78404e-07	2.09553e-07	2.47834e-06	2.10534e-06
CUST_4260_PI422575199	AGAP002459		lethal isoform b	1.49011	1.65891	2.86436e-07	1.13211e-07	3.16035e-06	1.44139e-06
DETOX_410_PI422610884	AGAP002862	CYP6AA1	CYP6AA1 - Cytochrome P450 monooxygenase; target probed by LSTM-AGAM-DETOX V3 probe agam-detox-1E14	2.17217	2.16119	1.94413e-07	2.03117e-07	2.55475e-06	2.08195e-06
DETOX_549_PI422610884	AGAP004247	GPXH1	GPX2B - Glutathione dependent peroxidase; target probed by LSTM-AGAM-DETOX V3 probe agam-detox-1O20; alternative detox probe for AG_DETOX_P183	0.724311	1.00606	4.47154e-07	2.57884e-08	4.05647e-06	6.06147e-07
CUST_3600_PI422575199	AGAP002004		nuclear rna export factor 2	-1.04982	-1.21406	3.21692e-07	9.14504e-08	3.40766e-06	1.27496e-06
CUST_10324_PI422575199	AGAP011742		isoform a	-0.810325	-0.879457	2.77558e-07	1.36774e-07	3.13359e-06	1.57582e-06
CUST_11573_PI422575199	AGAP008296	TRYP1	trypsin	5.62695	3.93296	2.77935e-08	6.19725e-07	8.42509e-07	3.92404e-06
CUST_4181_PI422575199	AGAP002404		low quality protein: cullin-5-like	-0.903332	-0.89853	2.07758e-07	2.17546e-07	2.66888e-06	2.13657e-06
CUST_35_PI422575199	AGAP004702		AGAP004702-PA [Anopheles gambiae str. PEST]	1.64116	1.17494	3.40306e-08	6.15063e-07	8.88797e-07	3.92404e-06
CUST_10443_PI422575199	AGAP011879		uncharacterized protein c16orf68	2.08908	2.30832	3.04362e-07	1.28471e-07	3.28668e-06	1.53631e-06
CUST_6050_PI422575199	AGAP003767		AGAP003767-PA [Anopheles gambiae str. PEST]	1.14014	1.15303	2.25231e-07	2.04387e-07	2.77059e-06	2.08575e-06
CUST_1692_PI422575199	AGAP006186	Ca-P60A	calcium-transporting atpase sarcoplasmic endoplasmic reticulum type (calcium pump)	1.31246	1.19302	1.47021e-07	3.35075e-07	2.13663e-06	2.72664e-06
CUST_2937_PI422575199	AGAP007382		sex-determining protein fem-1	0.570538	0.535042	1.64935e-07	2.87223e-07	2.34951e-06	2.51485e-06
CUST_6962_PI422575199	AGAP004376		aldose 1-epimerase	1.03924	0.717901	2.76026e-08	6.80486e-07	8.42509e-07	4.07344e-06
CUST_12842_PI422575199	AGAP009620		AGAP009620-PA [Anopheles gambiae str. PEST]	-0.49916	-0.52871	2.79353e-07	1.70005e-07	3.13359e-06	1.82842e-06
DETOX_618_PI422610884	AGAP009194	GSTE2	GSTE2 - Glutathion S-transferase; target probed by LSTM-AGAM-DETOX V3 probe agam-detox-1D1; alternative detox probe for AG_DETOX_P206	-3.33478	-3.33286	2.33233e-07	2.34396e-07	2.79513e-06	2.2147e-06
CUST_11926_PI422575199	AGAP008685	Jheh2	juvenile hormone epoxide hydrolase 1	1.21359	1.23733	2.49327e-07	2.10934e-07	2.92692e-06	2.10534e-06
CUST_11562_PI422575199	AGAP008279	D7L2	d7 protein	3.21859	3.07471	1.91994e-07	2.84894e-07	2.54757e-06	2.51093e-06
CUST_12746_PI422575199	AGAP009526		cytochrome c oxidase subunit viia	2.17644	2.05251	1.87911e-07	3.11608e-07	2.53659e-06	2.58388e-06
DETOX_758_PI422610884	AGAP010517	MnSOD1	SOD1 - Superoxide dismutase; target probed by LSTM-AGAM-DETOX V3 probe agam-detox-1J24	0.678801	0.856271	4.58295e-07	6.14204e-08	4.12424e-06	1.00692e-06
CUST_6759_PI422575199	AGAP004239		serine threonine protein kinase	-1.37088	-1.32912	2.12531e-07	2.77549e-07	2.70333e-06	2.46896e-06
CUST_11479_PI422575199	AGAP008194		mutagen-sensitive 304	-0.637645	-0.661079	2.80007e-07	2.05086e-07	3.13359e-06	2.08688e-06
CUST_503_PI422575199	AGAP005114		AGAP005114-PA [Anopheles gambiae str. PEST]	1.01781	1.10289	3.27505e-07	1.63797e-07	3.45031e-06	1.77541e-06
CUST_3695_PI422575199	AGAP002075		altered disjunction	-0.590673	-0.777154	5.04368e-07	4.68801e-08	4.3808e-06	8.68896e-07
CUST_5508_PI422575199	AGAP003356		quaking related	-1.64379	-1.3504	9.78221e-08	5.33671e-07	1.68105e-06	3.61013e-06
CUST_12642_PI422575199	AGAP009418		1-acyl-sn-glycerol-3-phosphate acyltransferase	0.839596	1.17478	5.65537e-07	3.07549e-08	4.6108e-06	6.84766e-07
CUST_8005_PI422575199	AGAP000794		nadh dehydrogenase iron-sulfur protein mitochondrial	1.14837	1.59844	5.62763e-07	3.20371e-08	4.6108e-06	6.9501e-07
CUST_10666_PI422575199	AGAP012107		ubiquitin-conjugating enzyme e2	-3.2068	-2.45621	6.4358e-08	6.43898e-07	1.3674e-06	3.94948e-06
CUST_5583_PI422575199	AGAP003396		ensangg00000012594 protein	-0.724686	-0.562287	6.94392e-08	6.21147e-07	1.40707e-06	3.92404e-06
CUST_4747_PI422575199	AGAP001323		AGAP001323-PA [Anopheles gambiae str. PEST]	0.623822	1.39096	7.05108e-07	6.27824e-10	5.23951e-06	1.15575e-07
CUST_10372_PI422575199	AGAP011795		AGAP011795-PA [Anopheles gambiae str. PEST]	-0.83096	-0.864875	2.98083e-07	2.11109e-07	3.26208e-06	2.10534e-06
CUST_12268_PI422575199	AGAP009034		calcium calmodulin-dependent protein kinase type 1	-0.703503	-0.786667	3.85321e-07	1.46947e-07	3.7152e-06	1.65633e-06
CUST_11548_PI422575199	AGAP008265		seryl-trna synthetase	-0.951566	-0.659236	3.31144e-08	7.92515e-07	8.88797e-07	4.51365e-06
DETOX_634_PI422610884	AGAP000165	GSTMS1	GSTMS1 - Glutathion S-transferase; target probed by LSTM-AGAM-DETOX V3 probe agam-detox-1C2	1.02302	1.05221	2.90234e-07	2.27718e-07	3.19447e-06	2.20844e-06
CUST_4154_PI422575199	AGAP002347		n-acetylglucosamine-6-phosphate deacetylase	-0.659109	-0.516331	7.81588e-08	6.42667e-07	1.47796e-06	3.94948e-06
CUST_3195_PI422575199	AGAP007635		60s ribosomal protein l7	-1.16726	-0.926257	8.3417e-08	6.13691e-07	1.53759e-06	3.92404e-06
CUST_6193_PI422575199	AGAP003868		isoform d	-0.481305	-0.761563	6.45174e-07	1.1955e-08	5.03201e-06	4.35687e-07
CUST_5750_PI422575199	AGAP003552		set and mynd domain-containing protein 5	-1.02986	-0.944442	1.87908e-07	3.96229e-07	2.53659e-06	2.99501e-06
CUST_12113_PI422575199	AGAP008879		AGAP008879-PA [Anopheles gambiae str. PEST]	-2.12056	-2.30821	3.77368e-07	1.81692e-07	3.6986e-06	1.91398e-06
DETOX_646_PI422610884	AGAP010404	GSTS1	GSTS1_1 - Glutathion S-transferase; target probed by LSTM-AGAM-DETOX V3 probe agam-detox-1B1	0.416123	0.43142	3.19128e-07	2.33813e-07	3.40679e-06	2.2147e-06
CUST_3481_PI422575199	AGAP001877		n/a	-0.784582	-0.94741	4.97707e-07	9.77156e-08	4.36112e-06	1.30503e-06
CUST_11031_PI422575199	AGAP007736		misexpression suppressor of	0.5748	0.669389	4.66738e-07	1.25423e-07	4.16249e-06	1.51679e-06
CUST_993_PI422575199	AGAP005549		splicing factor 3b subunit 3	-2.60912	-2.40241	2.0457e-07	4.1641e-07	2.6498e-06	3.06919e-06
CUST_11546_PI422575199	AGAP008263		u1 small nuclear	-0.705249	-0.869756	5.27446e-07	8.62854e-08	4.46747e-06	1.25387e-06
CUST_11753_PI422575199	AGAP008490		amino acid transporter	-0.487686	-0.482448	2.83306e-07	3.10912e-07	3.14706e-06	2.58205e-06
CUST_797_PI422575199	AGAP005365		brix domain-containing protein 2	-0.676101	-0.854354	5.58339e-07	7.39686e-08	4.59911e-06	1.13489e-06
CUST_1713_PI422575199	AGAP006205		peroxisome assembly factor-2 (peroxisomal-type atpase 1)	-0.753645	-0.966073	5.90228e-07	6.90959e-08	4.72096e-06	1.07467e-06
CUST_3902_PI422575199	AGAP002217		nad dehydrogenase	1.01137	1.08842	3.8992e-07	2.07164e-07	3.74283e-06	2.09062e-06
CUST_4791_PI422575199	AGAP002837		cg18292 cg18292-pa	-1.02806	-1.2085	5.06153e-07	1.25533e-07	4.3873e-06	1.52334e-06
CUST_13630_PI422575199	AGAP012483		anopheles gambiae pest agap012762-pa	0.681925	0.718507	3.82879e-07	2.44191e-07	3.7152e-06	2.25779e-06
CUST_5710_PI422575199	AGAP003535		AGAP003535-PA [Anopheles gambiae str. PEST]	-1.22886	-0.92566	7.15309e-08	8.23062e-07	1.40707e-06	4.59319e-06
CUST_6172_PI422575199	AGAP003842		proline- glutamic acid- and leucine-rich protein 1	-1.11343	-1.10092	3.07184e-07	3.38548e-07	3.3089e-06	2.73901e-06
CUST_5879_PI422575199	AGAP003622		queuine trna-ribosyltransferase	-0.430937	-0.731766	8.54946e-07	8.58274e-09	5.73142e-06	3.69844e-07
CUST_123_PI422575199	AGAP004778		-like protein 3	1.13251	1.15009	3.40759e-07	2.98472e-07	3.54448e-06	2.55745e-06
CUST_8691_PI422575199	AGAP013476		golgin subfamily a member 6-like protein 1	0.537411	0.405775	7.48539e-08	8.43202e-07	1.46241e-06	4.66986e-06
CUST_13253_PI422575199	AGAP010028		dna topoisomerase 3-alpha	-1.06609	-1.08934	3.61113e-07	2.9995e-07	3.63339e-06	2.56327e-06
CUST_114_PI422575199	AGAP004770		trypsin	1.96347	1.33366	3.63162e-08	1.0253e-06	9.34967e-07	5.323e-06
CUST_8086_PI422575199	AGAP000843		cdp-diacylglycerol--glycerol-3-phosphate 3-phosphatidyltransferase	0.471114	0.545124	5.49788e-07	1.56535e-07	4.5546e-06	1.72215e-06
CUST_6978_PI422575199	AGAP004400		cytochrome c oxidase polypeptide	1.42446	2.06651	8.01763e-07	3.20651e-08	5.59628e-06	6.9501e-07
CUST_470_PI422575199	AGAP005080		ribulose-phosphate 3-epimerase	-1.14183	-0.834485	6.31871e-08	9.43161e-07	1.36657e-06	5.00345e-06
CUST_2245_PI422575199	AGAP006733	Thoc4	rna and export factor binding protein	-0.806097	-1.06294	7.33222e-07	6.73987e-08	5.34923e-06	1.05318e-06
DETOX_722_PI422610884	AGAP009978	DUOX	PX2 - Peroxidase; target probed by LSTM-AGAM-DETOX V3 probe agam-detox-1J5	-0.486722	-0.558419	5.61053e-07	1.71981e-07	4.6108e-06	1.838e-06
CUST_12874_PI422575199	AGAP009652		mitochondrial nadh:ubiquinone oxidoreductase	1.21183	1.51814	6.66447e-07	9.55197e-08	5.16136e-06	1.29126e-06
CUST_6072_PI422575199	AGAP003779		serine threonine-protein phosphatase 4 catalytic subunit	-0.958503	-1.06461	5.08015e-07	2.05901e-07	4.39377e-06	2.08688e-06
CUST_4646_PI422575199	AGAP002728		isocitrate dehydrogenase	2.08981	2.53801	6.43698e-07	1.20743e-07	5.03201e-06	1.49564e-06
CUST_3664_PI422575199	AGAP013384		atp-binding cassette transporter	-0.833697	-0.907567	4.90535e-07	2.36418e-07	4.32142e-06	2.2147e-06
CUST_8742_PI422575199	AGAP000385		AGAP000385-PA [Anopheles gambiae str. PEST]	0.507972	0.414865	1.40359e-07	8.0013e-07	2.06053e-06	4.52806e-06
CUST_3745_PI422575199	AGAP001223		atp-dependent rna helicase ddx55	-1.17159	-1.12922	3.21479e-07	4.41136e-07	3.40737e-06	3.21781e-06
CUST_13212_PI422575199	AGAP009987		AGAP009987-PA [Anopheles gambiae str. PEST]	1.1503	1.20429	4.51682e-07	3.04587e-07	4.0807e-06	2.57933e-06
CUST_806_PI422575199	AGAP005374		mediator of dna damage checkpoint protein 1	-1.03304	-0.926507	2.31981e-07	5.90819e-07	2.79269e-06	3.86914e-06
CUST_11862_PI422575199	AGAP008619		nucleoporin nup53	-0.788356	-0.764602	3.33403e-07	4.33587e-07	3.49242e-06	3.17372e-06
CUST_5814_PI422575199	AGAP001387		30 kda salivary antigen family protein	-0.430487	-0.586225	8.46898e-07	5.89928e-08	5.71243e-06	1.00692e-06
CUST_3500_PI422575199	AGAP001933		serine threonine-protein kinase vrk	-0.900024	-0.969679	5.00533e-07	2.63808e-07	4.37427e-06	2.38946e-06
CUST_7926_PI422575199	AGAP000726		isoform a	1.49745	0.828892	7.94906e-09	1.3429e-06	4.72002e-07	6.30536e-06
CUST_13916_PI422575199	AGAP012809		mitochondrial chaperone bcs1	0.622087	0.453197	7.00565e-08	1.07135e-06	1.40707e-06	5.44478e-06
CUST_5485_PI422575199	AGAP003342		dna repair protein xp-c rad4	-1.08605	-1.12518	4.61871e-07	3.40833e-07	4.13898e-06	2.74846e-06
CUST_3808_PI422575199	AGAP002136		juvenile hormone-inducible protein 26	0.947765	0.861243	2.62696e-07	5.97469e-07	3.02054e-06	3.89303e-06
CUST_10072_PI422575199	AGAP011477		trypsin delta gamma	1.6238	1.29243	1.30203e-07	9.25484e-07	1.9865e-06	4.95027e-06
CUST_11254_PI422575199	AGAP007959		AGAP007959-PA [Anopheles gambiae str. PEST]	-3.9649	-3.99018	4.25346e-07	4.02776e-07	3.93845e-06	3.02037e-06
CUST_4807_PI422575199	AGAP002846		trunk	-0.629612	-0.578812	2.81767e-07	5.80007e-07	3.14592e-06	3.82636e-06
CUST_6472_PI422575199	AGAP004096		isoform c	-1.18198	-1.26767	5.26641e-07	2.88774e-07	4.46747e-06	2.51485e-06
CUST_4305_PI422575199	AGAP002500		glutaredoxin-related protein mitochondrial	0.74355	1.39288	1.08748e-06	4.62999e-09	6.69854e-06	3.06753e-07
CUST_30_PI422575199	AGAP004698		prp38 pre-mrna processing factor 38 domain containing b	-0.969759	-1.2573	8.56678e-07	9.15677e-08	5.73142e-06	1.27496e-06
CUST_13267_PI422575199	AGAP010041		f-box wd repeat protein 5	0.548157	0.76882	9.42834e-07	5.09043e-08	6.11711e-06	9.0653e-07
CUST_4215_PI422575199	AGAP002418	CYP4D15	cytochrome p450	1.5846	1.46925	2.9919e-07	5.72231e-07	3.26283e-06	3.78212e-06
CUST_6473_PI422575199	AGAP004096		isoform c	-1.13204	-1.20657	5.27333e-07	3.05091e-07	4.46747e-06	2.57933e-06
CUST_4459_PI422575199	AGAP002622		sodium solute symporter	-1.58932	-1.52273	3.53521e-07	5.10329e-07	3.59428e-06	3.51239e-06
CUST_7891_PI422575199	AGAP000079		potassium channel subfamily k member 9	1.25263	1.57928	8.36396e-07	1.13931e-07	5.67105e-06	1.44139e-06
CUST_4040_PI422575199	AGAP002324		cation proton antiporter	1.42787	1.54579	5.64484e-07	2.85686e-07	4.6108e-06	2.51306e-06
CUST_12465_PI422575199	AGAP009239		ubiquitin conjugating enzyme 7 interacting protein	0.870578	0.756021	2.2447e-07	7.53092e-07	2.77059e-06	4.36854e-06
CUST_8895_PI422575199	AGAP000501		williams-beuren syndrome critical region protein	-0.696138	-0.746499	5.65555e-07	3.10639e-07	4.6108e-06	2.58205e-06
CUST_8605_PI422575199	AGAP000272		adenylate kinase isoenzyme 6	3.28577	1.34498	6.7112e-10	1.63031e-06	1.42451e-07	7.12354e-06
CUST_2752_PI422575199	AGAP007208		mitochondrial nadh:ubiquinone oxidoreductase	1.09244	1.27357	7.23509e-07	1.93759e-07	5.30566e-06	2.0146e-06
CUST_2261_PI422575199	AGAP006747	REL2	rel2	-1.51937	-1.80262	7.67315e-07	1.76736e-07	5.51995e-06	1.87788e-06
CUST_11063_PI422575199	AGAP007768		mitochondrial cytochrome c oxidase subunit vic	1.64673	1.98758	8.14367e-07	1.61814e-07	5.63361e-06	1.77113e-06
CUST_3259_PI422575199	AGAP013092		mitochondrial cytochrome c oxidase subunit 6b	1.28461	1.82328	1.05901e-06	5.17108e-08	6.56021e-06	9.14507e-07
CUST_4975_PI422575199	AGAP001325		peroxiredoxin prdx5	1.00751	1.59089	1.16488e-06	2.24265e-08	6.98174e-06	5.63647e-07
CUST_1189_PI422575199	AGAP005728		puromycin-sensitive aminopeptidase	-1.45726	-1.53807	5.79961e-07	3.65201e-07	4.67054e-06	2.87886e-06
CUST_2765_PI422575199	AGAP007217		wd-repeat protein	-0.991787	-1.10262	6.75916e-07	2.72487e-07	5.18154e-06	2.42869e-06
CUST_9467_PI422575199	AGAP010835		partner of sld5	-1.22254	-1.28802	5.92738e-07	3.79075e-07	4.72096e-06	2.91977e-06
CUST_5607_PI422575199	AGAP001370		ras association domain-containing protein 8-like	-0.696312	-0.440688	2.97467e-08	1.53783e-06	8.45824e-07	6.85686e-06
CUST_7110_PI422575199	AGAP004507		dedicator of cytokinesis	-0.846194	-0.995995	8.16209e-07	2.01574e-07	5.63361e-06	2.07813e-06
CUST_6627_PI422575199	AGAP004159		malic enzyme	1.53269	1.68595	6.7147e-07	2.96627e-07	5.16582e-06	2.55745e-06
CUST_10080_PI422575199	AGAP011484		ubiquinol cytochrome c oxidoreductase-subunit -	1.09888	1.53424	1.10416e-06	6.2311e-08	6.71289e-06	1.01149e-06
CUST_5056_PI422575199	AGAP003021		clathrin heavy chain	-0.766475	-0.649573	2.26639e-07	9.35679e-07	2.77059e-06	4.97697e-06
CUST_7376_PI422575199	AGAP001569		myosin light chain	0.981966	0.931257	4.0393e-07	6.35964e-07	3.82306e-06	3.94542e-06
CUST_8892_PI422575199	AGAP000500	Cpr	nadph-cytochrome p450 reductase	0.678303	0.753289	7.12271e-07	2.89976e-07	5.26175e-06	2.51485e-06
CUST_7883_PI422575199	AGAP000711		AGAP000711-PA [Anopheles gambiae str. PEST]	-0.570827	-0.611014	6.36552e-07	3.55402e-07	4.99184e-06	2.83373e-06
CUST_4451_PI422575199	AGAP013074		AGAP013074-PA [Anopheles gambiae str. PEST]	-1.76863	-2.02066	8.10341e-07	2.5875e-07	5.63361e-06	2.37011e-06
CUST_4653_PI422575199	AGAP002736		isoform b	1.43071	1.5045	6.33526e-07	4.11908e-07	4.98732e-06	3.05328e-06
CUST_9361_PI422575199	AGAP010716		hig1 domain family member 1a	1.02264	1.91776	1.34814e-06	5.73949e-09	7.727e-06	3.23502e-07
CUST_446_PI422575199	AGAP005070		zinc finger cchc domain-containing protein 8	-0.541505	-0.492059	3.48089e-07	7.89819e-07	3.56436e-06	4.50431e-06
CUST_8183_PI422575199	AGAP012964		sarcospan- partial	-1.08974	-1.17854	7.21645e-07	3.69118e-07	5.30566e-06	2.88296e-06
CUST_7728_PI422575199	AGAP000065		phorbol ester diacylglycerol-binding protein unc-13	-0.557118	-0.382545	6.12602e-08	1.55179e-06	1.35049e-06	6.87367e-06
CUST_7458_PI422575199	AGAP001626		AGAP001626-PA [Anopheles gambiae str. PEST]	-1.67066	-1.20999	9.15625e-08	1.46034e-06	1.62054e-06	6.68023e-06
CUST_81_PI422575199	AGAP004744	skap	succinyl-coa synthetase beta chain	1.51193	2.02722	1.19712e-06	9.63213e-08	7.1125e-06	1.29679e-06
CUST_3298_PI422575199	AGAP007724		glycogenin	0.975893	1.1455	9.64123e-07	2.4445e-07	6.19596e-06	2.25779e-06
DETOX_527_PI422610884	AGAP009537		Cytochrome_c - Cytochrome C; target probed by LSTM-AGAM-DETOX V3 probe agam-detox-1N17	1.60518	2.16495	1.2174e-06	9.31102e-08	7.18243e-06	1.29041e-06
CUST_6412_PI422575199	AGAP004046		AGAP004046-PA [Anopheles gambiae str. PEST]	2.13338	2.24449	6.90851e-07	4.47544e-07	5.2319e-06	3.24743e-06
CUST_1178_PI422575199	AGAP005717	LYSC6	lysozyme c6	1.63193	1.71605	6.95324e-07	4.52413e-07	5.2319e-06	3.25505e-06
CUST_11536_PI422575199	AGAP008253		isoform a	1.94808	1.4668	1.24267e-07	1.41539e-06	1.93745e-06	6.55151e-06
CUST_9745_PI422575199	AGAP011130		nadh-ubiquinone oxidoreductase 42 kda subunit	1.7998	1.96636	7.97145e-07	3.7392e-07	5.59628e-06	2.89471e-06
CUST_4013_PI422575199	AGAP002276		secis-binding protein 2 (selenocysteine insertion sequence binding protein 2) isoform 3	-0.623188	-0.605336	5.28275e-07	6.77194e-07	4.46747e-06	4.07019e-06
CUST_13008_PI422575199	AGAP009790	CPAP3-B	chitin binding peritrophin-	1.3524	1.25327	4.30484e-07	8.24996e-07	3.96381e-06	4.59319e-06
CUST_10947_PI422575199	AGAP012392		uncharacterized protein c16orf14-like protein	1.07158	1.54912	1.31587e-06	5.51006e-08	7.61752e-06	9.60673e-07
CUST_8603_PI422575199	AGAP000270		AGAP000270-PA [Anopheles gambiae str. PEST]	-1.23714	-0.898592	1.00004e-07	1.55263e-06	1.70873e-06	6.87367e-06
CUST_12001_PI422575199	AGAP008760		coiled-coil domain-containing protein 49	-0.704168	-0.733308	6.78905e-07	4.80022e-07	5.19317e-06	3.41197e-06
CUST_9432_PI422575199	AGAP010789		AGAP010789-PA [Anopheles gambiae str. PEST]	-1.80751	-2.52023	1.28507e-06	7.37048e-08	7.48137e-06	1.13489e-06
CUST_5886_PI422575199	AGAP003635		scaffold attachment factor b	-1.9724	-1.78058	3.85021e-07	9.22824e-07	3.7152e-06	4.95027e-06
CUST_11152_PI422575199	AGAP007857		ofd1 protein	0.846337	0.912456	7.96879e-07	4.18947e-07	5.59628e-06	3.07762e-06
CUST_4647_PI422575199	AGAP002728		isocitrate dehydrogenase	1.95652	2.48902	1.17411e-06	1.49014e-07	7.00581e-06	1.67318e-06
CUST_811_PI422575199	AGAP005378		calcium-binding protein e63-1	1.08009	1.72878	1.51547e-06	2.61617e-08	8.15378e-06	6.06936e-07
CUST_9937_PI422575199	AGAP011339		madf-domain protein	-0.823024	-1.16075	1.33931e-06	6.96169e-08	7.69491e-06	1.07739e-06
CUST_5895_PI422575199	AGAP003646		AGAP003646-PA [Anopheles gambiae str. PEST]	-2.78582	-1.92284	7.08212e-08	1.70894e-06	1.40707e-06	7.36626e-06
CUST_9762_PI422575199	AGAP011147		dead box atp-dependent rna helicase	-1.14971	-1.14224	6.07982e-07	6.42788e-07	4.8264e-06	3.94948e-06
CUST_8128_PI422575199	AGAP000879		yellow protein	-0.70431	-0.804429	9.66892e-07	3.10259e-07	6.20386e-06	2.58205e-06
CUST_13071_PI422575199	AGAP009842		ribonuclease t2	2.79359	2.7957	6.16147e-07	6.12191e-07	4.87086e-06	3.92404e-06
CUST_11121_PI422575199	AGAP007826		structural maintenance of chromosomes smc4	0.475902	0.459498	5.44936e-07	7.3522e-07	4.52389e-06	4.30178e-06
CUST_1088_PI422575199	AGAP005630		transitional endoplasmic reticulum atpase ter94	-0.644376	-0.767588	1.07145e-06	2.39665e-07	6.59878e-06	2.23326e-06
CUST_12258_PI422575199	AGAP009024		transcription initiation factor rrn3	-0.559438	-0.765182	1.31743e-06	8.939e-08	7.61752e-06	1.27269e-06
CUST_12415_PI422575199	AGAP009187		aldo-keto reductase	-1.08022	-1.038	5.39806e-07	7.58683e-07	4.50373e-06	4.38798e-06
CUST_12969_PI422575199	AGAP009751	ANCE2	angiotensin-converting enzyme	-1.6289	-1.68978	7.241e-07	5.29312e-07	5.30566e-06	3.59836e-06
CUST_6075_PI422575199	AGAP003771		isoform a	-2.08896	-2.29534	8.97285e-07	4.01201e-07	5.91734e-06	3.0122e-06
CUST_5028_PI422575199	AGAP002996		atp-dependent clp protease atp-binding subunit clpx	0.834065	0.628841	1.40285e-07	1.57499e-06	2.06053e-06	6.92528e-06
CUST_13552_PI422575199	AGAP009978	DUOX	dual oxidase 1	-0.515888	-0.572655	9.34771e-07	3.83137e-07	6.08776e-06	2.93692e-06
CUST_2238_PI422575199	AGAP006726	COEAE5G	alpha-esterase	0.584696	0.616316	7.78278e-07	4.9635e-07	5.57313e-06	3.45912e-06
CUST_9739_PI422575199	AGAP011124		mitotic checkpoint serine threonine-protein kinase bub1 and bubr1	-0.695522	-0.739973	8.16627e-07	4.81136e-07	5.63361e-06	3.41197e-06
CUST_11501_PI422575199	AGAP008217	CYP6Z3	cytochrome p450	1.90381	2.57894	1.35575e-06	1.00136e-07	7.73369e-06	1.31979e-06
CUST_13732_PI422575199	AGAP012599		dna repair protein xp-c rad4	-1.05506	-1.12222	8.30174e-07	4.9017e-07	5.67007e-06	3.4463e-06
CUST_8482_PI422575199	AGAP000159		kinesin-like protein klp10a	-0.525252	-0.780127	1.55962e-06	5.18743e-08	8.21734e-06	9.14507e-07
CUST_6121_PI422575199	AGAP003785		glucose dehydrogenase	-2.5288	-1.61128	4.24174e-08	2.0438e-06	1.03862e-06	8.11265e-06
CUST_11634_PI422575199	AGAP008359		sodium solute symporter	1.33713	1.26243	5.25264e-07	8.57822e-07	4.46747e-06	4.73474e-06
CUST_8797_PI422575199	AGAP000427		low-density lipoprotein receptor	-2.27015	-2.38021	7.99388e-07	5.33661e-07	5.59628e-06	3.61013e-06
CUST_6598_PI422575199	AGAP013023		histone rna hairpin-binding protein	-0.879262	-1.11821	1.28314e-06	1.63639e-07	7.43569e-06	1.77541e-06
CUST_2419_PI422575199	AGAP006901		lim domain-binding protein	1.69468	2.22805	1.36473e-06	1.30696e-07	7.73369e-06	1.53886e-06
CUST_3675_PI422575199	AGAP002067		cell cycle progression	1.07072	1.06483	6.62327e-07	6.94278e-07	5.14174e-06	4.13487e-06
CUST_8620_PI422575199	AGAP000291		mitochondrial import inner membrane translocase subunit tim44	0.82282	0.856409	7.8313e-07	5.56593e-07	5.5861e-06	3.69693e-06
CUST_2065_PI422575199	AGAP006580		parkin (ubiquitin e3 ligase prkn)	0.741797	0.86094	1.09831e-06	3.07554e-07	6.71289e-06	2.58205e-06
CUST_5845_PI422575199	AGAP003597		translation initiation factor 2 gamma subunit	-0.61446	-0.647628	8.5059e-07	5.43177e-07	5.72164e-06	3.64125e-06
CUST_6574_PI422575199	AGAP001140		woc protein	0.925729	0.973185	8.47766e-07	5.53438e-07	5.71243e-06	3.68592e-06
CUST_5180_PI422575199	AGAP003108		tyrosine-protein kinase	0.473929	0.518916	9.58509e-07	4.42025e-07	6.19596e-06	3.21802e-06
CUST_2523_PI422575199	AGAP006997	Aats-ala-m	alanyl-trna synthetase	-0.521736	-0.826373	1.73438e-06	3.29993e-08	8.75726e-06	7.00513e-07
CUST_8672_PI422575199	AGAP000325		class ii lysyl-trna synthetase	-0.570667	-0.543693	5.91512e-07	8.93752e-07	4.72096e-06	4.85495e-06
CUST_9916_PI422575199	AGAP011318		AGAP011318-PA [Anopheles gambiae str. PEST]	1.12406	1.11444	6.9909e-07	7.52243e-07	5.2319e-06	4.36854e-06
CUST_267_PI422575199	AGAP004906		brain protein 44	1.3712	2.36895	1.86673e-06	1.66205e-08	9.16144e-06	4.8237e-07
CUST_11691_PI422575199	AGAP008427	UTP6	hepatocellular carcinoma-associated antigen	-0.629391	-0.653211	8.57916e-07	6.25081e-07	5.73142e-06	3.92404e-06
CUST_317_PI422575199	AGAP004957		origin recognition complex subunit 1	-1.12078	-1.40396	1.34314e-06	1.95444e-07	7.69491e-06	2.01866e-06
CUST_4338_PI422575199	AGAP002532		cyclin j	-0.586406	-0.474119	2.47265e-07	1.51835e-06	2.92692e-06	6.80439e-06
CUST_4946_PI422575199	AGAP002933		nikkomycin biosynthesis protein p6	-0.384158	-0.430484	1.09822e-06	4.15768e-07	6.71289e-06	3.06919e-06
DETOX_534_PI422610884	AGAP007249	Flightin	Flightin - Flightin, matches also transcript ens|AGAP007249-RB; target probed by LSTM-AGAM-DETOX V3 probe agam-detox-2C1; alternative detox probe for AG_DETOX_P178	1.64204	1.61558	7.06111e-07	8.10969e-07	5.23951e-06	4.55913e-06
CUST_12072_PI422575199	AGAP008839		isoform b	1.32535	1.55685	1.23653e-06	3.12775e-07	7.23934e-06	2.5857e-06
DETOX_650_PI422610884	AGAP010404	GSTS1	GSTS1_2 - Glutathion S-transferase; target probed by LSTM-AGAM-DETOX V3 probe agam-detox-1C14	0.98104	1.0556	9.88233e-07	5.29266e-07	6.27604e-06	3.59836e-06
CUST_13880_PI422575199	AGAP012765		collagen alpha anopheles	0.564532	0.447991	2.26944e-07	1.63442e-06	2.77059e-06	7.12354e-06
CUST_2418_PI422575199	AGAP006901		lim domain-binding protein	1.71086	2.26052	1.57763e-06	1.45276e-07	8.26058e-06	1.63937e-06
CUST_11296_PI422575199	AGAP008001	RpS27a	tgf beta-inducible nuclear protein 1	-1.12969	-0.950623	3.24341e-07	1.41347e-06	3.4185e-06	6.51444e-06
CUST_2330_PI422575199	AGAP006818		ribonucleoside-diphosphate reductase small chain	-1.70496	-1.46786	3.68827e-07	1.32226e-06	3.68254e-06	6.26464e-06
DETOX_602_PI422610884	AGAP004379	GSTD6	GSTD6 - Glutathion S-transferase; target probed by LSTM-AGAM-DETOX V3 probe agam-detox-1M24	-0.717218	-0.749138	9.20433e-07	6.35174e-07	6.02369e-06	3.94542e-06
CUST_3571_PI422575199	AGAP001988		secreted salivary gland protein	0.602101	0.977153	1.94186e-06	2.99913e-08	9.30909e-06	6.76054e-07
CUST_13462_PI422575199	AGAP010238		isoform a	1.0969	0.956844	4.03485e-07	1.29271e-06	3.82306e-06	6.16643e-06
CUST_2851_PI422575199	AGAP007300		alkaline phosphatase	-1.7236	-1.95592	1.2006e-06	4.08431e-07	7.1125e-06	3.03723e-06
CUST_1576_PI422575199	AGAP006090		ribosomal biogenesis protein gar2	-0.694697	-0.693044	7.95864e-07	8.12173e-07	5.59628e-06	4.55913e-06
CUST_13171_PI422575199	AGAP009946	GSTMS3	microsomal glutathione s-transferase	2.27698	2.06196	5.01878e-07	1.16831e-06	4.37427e-06	5.79345e-06
CUST_6530_PI422575199	AGAP001141		relative of isoform b	-0.642475	-0.717253	1.14347e-06	4.47287e-07	6.92082e-06	3.24728e-06
CUST_6753_PI422575199	AGAP001455		isoform b	-0.433512	-0.438227	8.60521e-07	7.84826e-07	5.73203e-06	4.48352e-06
CUST_10_PI422575199	AGAP004684		coiled-coil domain-containing protein 86	-2.53443	-3.1436	1.44944e-06	2.30083e-07	8.03673e-06	2.20844e-06
CUST_1720_PI422575199	AGAP006211		AGAP006211-PA [Anopheles gambiae str. PEST]	0.723302	0.560386	2.05981e-07	1.81983e-06	2.65294e-06	7.61244e-06
CUST_11968_PI422575199	AGAP008727		cytochrome c oxidase subunit iv	1.35562	1.69951	1.50364e-06	2.17844e-07	8.15378e-06	2.13657e-06
CUST_6597_PI422575199	AGAP013023		histone rna hairpin-binding protein	-0.983193	-1.19755	1.4144e-06	2.62486e-07	7.94067e-06	2.38439e-06
CUST_3617_PI422575199	AGAP013169		n/a	0.478999	0.494014	9.39347e-07	7.22331e-07	6.10246e-06	4.25577e-06
CUST_5606_PI422575199	AGAP001370		ras association domain-containing protein 8-like	-0.672527	-0.437059	5.99661e-08	2.41498e-06	1.33022e-06	9.04136e-06
CUST_1109_PI422575199	AGAP005650		malonyl -acyl carrier protein transacylase	-0.578403	-0.482794	3.35046e-07	1.56258e-06	3.49248e-06	6.89034e-06
CUST_6414_PI422575199	AGAP004046		AGAP004046-PA [Anopheles gambiae str. PEST]	2.13173	2.24376	1.02982e-06	6.65967e-07	6.45437e-06	4.02598e-06
CUST_6390_PI422575199	AGAP004029		excision repair cross-complementing 1 ercc1	-0.402806	-0.566418	1.87076e-06	1.00851e-07	9.16144e-06	1.32245e-06
CUST_7109_PI422575199	AGAP004507		dedicator of cytokinesis	-0.82833	-0.975678	1.36593e-06	3.38035e-07	7.75279e-06	2.73761e-06
CUST_10295_PI422575199	AGAP011713		ribonuclease 29kd-	-1.26592	-1.80871	1.89942e-06	8.919e-08	9.24378e-06	1.27269e-06
CUST_11881_PI422575199	AGAP008638		AGAP008638-PA [Anopheles gambiae str. PEST]	-1.95689	-2.13839	1.141e-06	5.36101e-07	6.92082e-06	3.61627e-06
CUST_2696_PI422575199	AGAP007161		lethal essential for life l2efl	2.92618	2.87735	8.02002e-07	9.25443e-07	5.59628e-06	4.95027e-06
DETOX_606_PI422610884	AGAP004163	GSTD7	GSTD7 - Glutathion S-transferase; target probed by LSTM-AGAM-DETOX V3 probe agam-detox-1N14; alternative detox probe for AG_DETOX_P202	0.807389	0.730347	5.34554e-07	1.25508e-06	4.50373e-06	6.11121e-06
CUST_6456_PI422575199	AGAP004095		small calcium-binding mitochondrial carrier	1.39397	1.96914	1.9254e-06	9.98551e-08	9.29932e-06	1.31979e-06
CUST_4278_PI422575199	AGAP002463		suppressor of t-cell receptor signaling 1	1.16777	1.36316	1.373e-06	3.67187e-07	7.75279e-06	2.88092e-06
CUST_12123_PI422575199	AGAP008889	ABCG15	abc transporter	0.58408	0.599333	9.64246e-07	7.74396e-07	6.19596e-06	4.45914e-06
DETOX_636_PI422610884	AGAP000165	GSTMS1	GSTMS1 - Glutathion S-transferase; target probed by LSTM-AGAM-DETOX V3 probe agam-detox-1C2; alternative detox probe for AG_DETOX_P212	1.10052	1.26998	1.37082e-06	4.04577e-07	7.75279e-06	3.02851e-06
DETOX_490_PI422610884	AGAP008217	CYP6Z3	CYP6Z3 - Cytochrome P450 monooxygenase; target probed by LSTM-AGAM-DETOX V3 probe agam-detox-1O18	2.0238	2.79309	1.93231e-06	1.22678e-07	9.29932e-06	1.5091e-06
CUST_4377_PI422575199	AGAP002564	Aldo	fructose-bisphosphate aldolase	2.03213	2.77338	1.90614e-06	1.33295e-07	9.27954e-06	1.55683e-06
CUST_1_PI422575199	AGAP004677		methylenetetrahydrofolate dehydrogenase	1.98512	1.70961	4.33952e-07	1.54756e-06	3.98891e-06	6.87367e-06
CUST_3698_PI422575199	AGAP002081		sorting nexin	-0.601377	-0.529435	4.82126e-07	1.42561e-06	4.27443e-06	6.58847e-06
DETOX_584_PI422610884	AGAP004378	GSTD11	GSTD11 - Glutathion S-transferase; target probed by LSTM-AGAM-DETOX V3 probe agam-detox-1N7	-1.26023	-1.38858	1.23805e-06	5.42306e-07	7.23934e-06	3.64125e-06
CUST_1320_PI422575199	AGAP005851		cell division protein kinase 10	-1.29019	-1.21427	6.82544e-07	1.14309e-06	5.21238e-06	5.68741e-06
CUST_6011_PI422575199	AGAP003732		cg8675-pa	-0.840197	-0.809032	7.69239e-07	1.06073e-06	5.51995e-06	5.41052e-06
CUST_10914_PI422575199	AGAP012359		zinc finger	-2.5059	-2.72254	1.19274e-06	5.89041e-07	7.08921e-06	3.86368e-06
CUST_2427_PI422575199	AGAP006906		adenosine deaminase	0.550537	0.650275	1.51659e-06	3.6713e-07	8.15378e-06	2.88092e-06
CUST_5294_PI422575199	AGAP003184		5-aminolevulinic acid synthase	0.598418	0.845083	2.10687e-06	1.09884e-07	9.80256e-06	1.42341e-06
CUST_2417_PI422575199	AGAP006901		lim domain-binding protein	1.71499	2.20281	1.82775e-06	2.15809e-07	9.09265e-06	2.13657e-06
CUST_10384_PI422575199	AGAP011807		ornithine decarboxylase	-1.58549	-1.61224	1.02381e-06	8.88184e-07	6.41466e-06	4.83029e-06
CUST_11694_PI422575199	AGAP008430		zinc finger protein 596	-1.05451	-1.03826	9.01731e-07	1.02889e-06	5.92799e-06	5.323e-06
CUST_11070_PI422575199	AGAP007775		atp-dependent dna helicase pif1	-0.776481	-1.225	2.31931e-06	4.62364e-08	1.04056e-05	8.68896e-07
CUST_12790_PI422575199	AGAP009570		rna-binding protein s1	-0.62693	-0.666724	1.19135e-06	7.0614e-07	7.08921e-06	4.19723e-06
CUST_6074_PI422575199	AGAP013038		isoform a	-0.65679	-0.556894	4.22819e-07	1.7202e-06	3.93032e-06	7.38055e-06
CUST_6452_PI422575199	AGAP004090		5 -3 exoribonuclease 2 homolog	-0.357219	-0.526416	2.22397e-06	8.02355e-08	1.01388e-05	1.20215e-06
CUST_7075_PI422575199	AGAP004458		internalin a	1.03222	0.514838	8.33115e-09	3.36759e-06	4.74282e-07	1.08808e-05
CUST_5327_PI422575199	AGAP003199		mitochondrial import inner membrane translocase subunit tim22	1.8434	2.09803	1.44749e-06	4.81415e-07	8.03673e-06	3.41197e-06
CUST_8921_PI422575199	AGAP000530		AGAP000530-PA [Anopheles gambiae str. PEST]	1.30468	0.574993	2.89041e-09	3.48241e-06	3.37447e-07	1.11275e-05
CUST_10961_PI422575199	AGAP012406		transmembrane protein 64	-1.08859	-1.23374	1.42684e-06	4.91943e-07	8.01465e-06	3.45244e-06
CUST_11043_PI422575199	AGAP007748		AGAP007748-PA [Anopheles gambiae str. PEST]	0.689481	0.664983	8.63878e-07	1.17443e-06	5.73203e-06	5.79345e-06
CUST_12689_PI422575199	AGAP009470		abc transporter	-0.579216	-0.60811	1.17739e-06	7.78636e-07	7.05363e-06	4.47238e-06
CUST_6626_PI422575199	AGAP004159		malic enzyme	1.51966	1.71428	1.45477e-06	5.22107e-07	8.03673e-06	3.56538e-06
CUST_13824_PI422575199	AGAP012705		nadh dehydrogenase	1.36944	1.65864	1.76357e-06	3.45112e-07	8.87067e-06	2.76724e-06
CUST_8055_PI422575199	AGAP000826		cap-specific mrna (nucleoside-2 -o-)-methyltransferase 1-like	1.66407	-1.07363	7.06564e-08	3.00326e-06	1.40707e-06	1.02665e-05
CUST_10104_PI422575199	AGAP011508		isoform a	-0.506127	-0.425456	4.29961e-07	1.8806e-06	3.96381e-06	7.73641e-06
CUST_4153_PI422575199	AGAP002348		exosome complex exonuclease rrp45	-0.874949	-0.740291	4.48641e-07	1.85633e-06	4.06409e-06	7.67317e-06
CUST_7132_PI422575199	AGAP004543		isoform a	1.00322	1.70101	2.61474e-06	2.78805e-08	1.11359e-05	6.35306e-07
CUST_6182_PI422575199	AGAP003860		proline oxidase	1.58798	1.49756	7.90767e-07	1.30066e-06	5.59628e-06	6.19635e-06
CUST_2154_PI422575199	AGAP006652		n/a	-1.35234	-1.32078	9.48438e-07	1.15882e-06	6.13818e-06	5.76116e-06
CUST_44_PI422575199	AGAP004710		cytochrome b-c1 complex subunit 9	1.65786	1.54946	7.69242e-07	1.36547e-06	5.51995e-06	6.39204e-06
CUST_5855_PI422575199	AGAP003582		alcohol dehydrogenase	1.13916	1.14001	1.06019e-06	1.05346e-06	6.56021e-06	5.38436e-06
CUST_4127_PI422575199	AGAP002352		cellular tumor antigen p53	-0.744261	-0.820916	1.44749e-06	6.29497e-07	8.03673e-06	3.92404e-06
CUST_653_PI422575199	AGAP005245		lola	-1.27317	-1.40463	1.441e-06	6.25377e-07	8.03673e-06	3.92404e-06
CUST_9949_PI422575199	AGAP011351		isoform a	-0.59614	-0.544142	6.9178e-07	1.5009e-06	5.2319e-06	6.75135e-06
CUST_6979_PI422575199	AGAP004400		cytochrome c oxidase polypeptide	1.46388	2.12658	2.43443e-06	9.98184e-08	1.07611e-05	1.31979e-06
CUST_3141_PI422575199	AGAP007588		glucosyl glucuronosyl transferases	1.53048	1.49234	9.70688e-07	1.20234e-06	6.21814e-06	5.87178e-06
CUST_6181_PI422575199	AGAP003860		proline oxidase	1.60879	1.52419	8.59396e-07	1.35879e-06	5.73142e-06	6.37231e-06
CUST_6693_PI422575199	AGAP004218		fgfrl1 protein	0.488115	0.358912	1.93637e-07	2.65756e-06	2.55475e-06	9.55715e-06
CUST_8836_PI422575199	AGAP000457		protein-l-isoaspartate o-methyltransferase	0.631733	0.650471	1.21017e-06	9.44447e-07	7.14758e-06	5.00345e-06
DETOX_721_PI422610884	AGAP009978	DUOX	PX2 - Peroxidase; target probed by LSTM-AGAM-DETOX V3 probe agam-detox-1J5	-0.450869	-0.538283	1.84116e-06	4.08035e-07	9.11647e-06	3.03723e-06
CUST_11630_PI422575199	AGAP008355		anopheles gambiae pest agap012553-pa	-2.18214	-2.55531	1.75939e-06	4.59867e-07	8.87067e-06	3.28411e-06
CUST_2915_PI422575199	AGAP007362		isoform a	-0.969818	-1.08086	1.57188e-06	6.26244e-07	8.24522e-06	3.92404e-06
CUST_6823_PI422575199	AGAP004284		set and ttl domain-containing protein	-1.02903	-1.01732	1.03788e-06	1.14374e-06	6.4938e-06	5.68741e-06
DETOX_686_PI422610884	AGAP012801	NIT8503	NIT8503 - Nitrilase; target probed by LSTM-AGAM-DETOX V3 probe agam-detox-2B2	0.892287	0.779625	5.77478e-07	1.81527e-06	4.65709e-06	7.61244e-06
CUST_2438_PI422575199	AGAP006918		nadh:ubiquinone dehydrogenase	1.19137	1.29411	1.44321e-06	7.15175e-07	8.03673e-06	4.23713e-06
CUST_743_PI422575199	AGAP005317		adenylate cyclase	0.443289	0.659186	2.58837e-06	8.68247e-08	1.10911e-05	1.25563e-06
CUST_6015_PI422575199	AGAP003729		AGAP003729-PA [Anopheles gambiae str. PEST]	0.944482	1.39811	2.59429e-06	9.05424e-08	1.10911e-05	1.27496e-06
DETOX_728_PI422610884	AGAP010810	HPX14	PX4A - Peroxidase; target probed by LSTM-AGAM-DETOX V3 probe agam-detox-1J13	-1.03281	-0.792903	2.70352e-07	2.5599e-06	3.0908e-06	9.33967e-06
CUST_11660_PI422575199	AGAP008391		ankyrin repeat domain-containing protein 17	0.545038	0.519984	9.35309e-07	1.39363e-06	6.08776e-06	6.44902e-06
CUST_59_PI422575199	AGAP004723		chromobox protein homolog 1-like	-1.37219	-1.59089	1.79619e-06	5.11574e-07	9.02036e-06	3.51885e-06
CUST_6368_PI422575199	AGAP013122		sulfatase-modifying factor 1	-0.668346	-0.597559	6.75126e-07	1.74441e-06	5.18154e-06	7.39928e-06
CUST_83_PI422575199	AGAP004745		transcription elongation regulator 1	-0.420601	-0.404271	9.80653e-07	1.37158e-06	6.24791e-06	6.39204e-06
CUST_4964_PI422575199	AGAP002957		presenilin-like protein	-0.612989	-0.497542	4.03977e-07	2.37462e-06	3.82306e-06	8.94193e-06
CUST_11633_PI422575199	AGAP008358	CYP4H17	cytochrome p450	0.930002	0.901278	1.03324e-06	1.34776e-06	6.45437e-06	6.33442e-06
CUST_1586_PI422575199	AGAP006099		ubiquinol-cytochrome c reductase complex core protein	1.12462	1.67032	2.77095e-06	9.41898e-08	1.15238e-05	1.29126e-06
CUST_7385_PI422575199	AGAP001585		a chain structural studies of nucleoside analog and feedback inhibitor binding to drosophila melanogaster multisubstrate deoxyribonucleoside kinase	-0.477711	-0.381917	3.7142e-07	2.48351e-06	3.69091e-06	9.15876e-06
CUST_13908_PI422575199	AGAP012801	NIT8503	anopheles gambiae pest agap012801-pa	0.915467	0.84159	8.1987e-07	1.67221e-06	5.63899e-06	7.24103e-06
CUST_2846_PI422575199	AGAP007295		cdna sequence	-1.94833	-1.27964	9.79302e-08	3.53811e-06	1.68105e-06	1.12326e-05
CUST_5078_PI422575199	AGAP003029		phd finger protein 12-like	-0.545931	-0.696448	2.3114e-06	2.91258e-07	1.04007e-05	2.51693e-06
CUST_1052_PI422575199	AGAP005600		sugar transporter	1.24563	1.04909	5.13506e-07	2.20267e-06	4.43471e-06	8.50392e-06
CUST_12902_PI422575199	AGAP009682		AGAP009682-PA [Anopheles gambiae str. PEST]	-1.95591	-2.4091	2.1932e-06	3.73265e-07	1.00674e-05	2.89471e-06
CUST_3247_PI422575199	AGAP007684		tubulointerstitial nephritis antigen	0.740869	0.65807	6.92943e-07	1.89146e-06	5.2319e-06	7.75829e-06
DETOX_687_PI422610884	AGAP012801	NIT8503	NIT8503 - Nitrilase; target probed by LSTM-AGAM-DETOX V3 probe agam-detox-2B2; alternative detox probe for AG_DETOX_P229	0.873718	0.799994	8.23637e-07	1.73757e-06	5.64852e-06	7.39928e-06
CUST_11214_PI422575199	AGAP007918		xanthine dehydrogenase	1.40197	1.52159	1.67468e-06	8.37096e-07	8.51507e-06	4.64439e-06
CUST_6185_PI422575199	AGAP003867	Med28	mediator complex	-0.566192	-0.41258	2.128e-07	3.13962e-06	2.70333e-06	1.04751e-05
CUST_1214_PI422575199	AGAP005751		glucosyl glucuronosyl transferases	1.17502	1.17422	1.22969e-06	1.23677e-06	7.22915e-06	6.04964e-06
CUST_5476_PI422575199	AGAP013400		isoform b	-1.56667	-1.45283	9.01515e-07	1.70724e-06	5.92799e-06	7.36626e-06
DETOX_641_PI422610884	AGAP009946	GSTMS3	GSTMS3 - Glutathion S-transferase; target probed by LSTM-AGAM-DETOX V3 probe agam-detox-1C10	2.30374	2.11318	8.79374e-07	1.82582e-06	5.80953e-06	7.63498e-06
DETOX_426_PI422610884	AGAP013511	CYP6AG2	CYP6AG2 - Cytochrome P450 monooxygenase; target probed by LSTM-AGAM-DETOX V3 probe agam-detox-1E15; alternative detox probe for AG_DETOX_P142	1.65094	1.95295	2.16414e-06	5.2067e-07	9.95563e-06	3.56538e-06
CUST_5420_PI422575199	AGAP003296		leucine zipper-ef-hand-containing transmembrane protein	0.445779	0.938768	3.40566e-06	5.46306e-09	1.32427e-05	3.22985e-07
CUST_2293_PI422575199	AGAP006781		AGAP006781-PA [Anopheles gambiae str. PEST]	-0.993785	-1.08475	1.80209e-06	8.58728e-07	9.02036e-06	4.73474e-06
CUST_11496_PI422575199	AGAP008212	CYP6M2	cytochrome p450	2.9863	3.86788	2.68247e-06	2.97867e-07	1.12834e-05	2.55745e-06
CUST_539_PI422575199	AGAP005147		activating transcription factor 7-interacting protein 1	-0.754693	-0.781008	1.51798e-06	1.13597e-06	8.15378e-06	5.68741e-06
CUST_5853_PI422575199	AGAP003586		mitochondrial phosphate carrier protein	2.23968	3.55459	3.27218e-06	6.28649e-08	1.28951e-05	1.01149e-06
DETOX_200_PI422610884	AGAP005837	COEJHE5E	COEJHE5E - Carboxylesterase; target probed by LSTM-AGAM-DETOX V3 probe agam-detox-1K1	1.11215	1.41596	2.62613e-06	3.37779e-07	1.1194e-05	2.73761e-06
CUST_6342_PI422575199	AGAP003997		casein kinase	-0.387301	-0.407021	1.65073e-06	1.08469e-06	8.46236e-06	5.47045e-06
CUST_13421_PI422575199	AGAP010197		isoform d	-1.54578	-1.85544	2.34709e-06	4.99169e-07	1.04864e-05	3.46545e-06
CUST_500_PI422575199	AGAP006579		AGAP006579-PA [Anopheles gambiae str. PEST]	-0.591865	-0.792266	2.85921e-06	2.39477e-07	1.1814e-05	2.23022e-06
DETOX_440_PI422610884	AGAP008212	CYP6M2	CYP6M2 - Cytochrome P450 monooxygenase; target probed by LSTM-AGAM-DETOX V3 probe agam-detox-1F13	2.85703	3.66915	2.7351e-06	3.26928e-07	1.14261e-05	2.66808e-06
CUST_3575_PI422575199	AGAP001993		heterogeneous nuclear ribonucleoprotein	-0.349413	-0.48488	3.01288e-06	1.85191e-07	1.22602e-05	1.93326e-06
CUST_1312_PI422575199	AGAP005843		isoform b	-0.6979	-0.576313	5.37169e-07	2.71534e-06	4.50373e-06	9.7305e-06
CUST_8993_PI422575199	AGAP010327		agap010327 protein	0.865331	1.48222	3.5262e-06	3.4908e-08	1.35435e-05	7.27119e-07
CUST_4375_PI422575199	AGAP002564	Aldo	fructose-bisphosphate aldolase	1.87317	2.70677	3.20544e-06	1.39093e-07	1.27631e-05	1.58779e-06
CUST_2_PI422575199	AGAP004677		methylenetetrahydrofolate dehydrogenase	1.93701	1.6717	7.07857e-07	2.45956e-06	5.24325e-06	9.14608e-06
CUST_9539_PI422575199	AGAP010909		single stranded dna binding protein	-0.717008	-0.553967	3.71802e-07	3.30771e-06	3.69091e-06	1.07718e-05
CUST_1456_PI422575199	AGAP005978		zinc finger protein	-0.486049	-0.574073	2.39136e-06	5.84143e-07	1.06243e-05	3.83848e-06
CUST_11805_PI422575199	AGAP008544		amp dependent ligase	1.40238	1.51824	1.93695e-06	9.90308e-07	9.30909e-06	5.17277e-06
CUST_8829_PI422575199	AGAP000447		fast kinase domain-containing protein 5-like	-0.44803	-0.638703	3.20532e-06	1.56411e-07	1.27631e-05	1.72215e-06
CUST_9689_PI422575199	AGAP011074		AGAP011074-PA [Anopheles gambiae str. PEST]	-0.689003	-0.960241	3.15271e-06	1.87032e-07	1.26505e-05	1.94801e-06
CUST_8081_PI422575199	AGAP000852		ubiquitin-like protein smt3	-1.13774	-0.882352	3.90469e-07	3.36137e-06	3.74283e-06	1.08697e-05
CUST_1075_PI422575199	AGAP005621		nadh dehydrogenase 1 alpha subcomplex subunit 5	1.31784	1.48501	2.21072e-06	8.0542e-07	1.01063e-05	4.54292e-06
CUST_9962_PI422575199	AGAP011364		protein fam8a1-like	-0.559005	-0.449566	4.90659e-07	3.10028e-06	4.32142e-06	1.03835e-05
CUST_9773_PI422575199	AGAP011159	CoVa	cytochrome c oxidase subunit va	1.48749	1.51513	1.61368e-06	1.38134e-06	8.34272e-06	6.41161e-06
CUST_8594_PI422575199	AGAP000260	ATPsynepsilon	atp synthase subunit mitochondrial	1.83233	2.58015	3.27449e-06	1.77915e-07	1.28951e-05	1.87788e-06
CUST_13949_PI422575199	AGAP012843		serine protease 14	-2.14527	-1.69017	4.41551e-07	3.32126e-06	4.02152e-06	1.07718e-05
CUST_3568_PI422575199	AGAP001978		transcription factor e2f	-0.406662	-0.542136	3.10911e-06	2.70478e-07	1.25507e-05	2.4239e-06
CUST_12643_PI422575199	AGAP009419		1-acyl-sn-glycerol-3-phosphate acyltransferase	0.662874	0.883538	3.11255e-06	2.7122e-07	1.25507e-05	2.4263e-06
CUST_10079_PI422575199	AGAP011484		ubiquinol cytochrome c oxidoreductase-subunit -	1.16271	1.53876	3.08141e-06	2.85406e-07	1.24728e-05	2.51093e-06
CUST_2650_PI422575199	AGAP007119		mitochondrial sideroflexin tricarboxylate transporter	1.6148	2.47021	3.59284e-06	9.55262e-08	1.37436e-05	1.29126e-06
CUST_11667_PI422575199	AGAP008401		glucosyl glucuronosyl transferases	0.820946	0.624545	3.619e-07	3.66482e-06	3.63339e-06	1.14273e-05
CUST_9691_PI422575199	AGAP011076		ubiquitin-conjugating enzyme e2 i	-0.316292	-0.487844	3.62711e-06	8.98069e-08	1.38363e-05	1.27269e-06
CUST_4378_PI422575199	AGAP002564	Aldo	fructose-bisphosphate aldolase	1.98986	2.71839	3.28062e-06	2.31587e-07	1.28951e-05	2.2147e-06
DETOX_424_PI422610884	AGAP013511	CYP6AG2	CYP6AG2 - Cytochrome P450 monooxygenase; target probed by LSTM-AGAM-DETOX V3 probe agam-detox-1E15	1.64916	1.92868	2.55627e-06	6.80259e-07	1.10436e-05	4.07344e-06
CUST_3824_PI422575199	AGAP002151		cg9135-pa	-1.50697	-1.80096	2.67857e-06	5.93049e-07	1.12834e-05	3.87458e-06
CUST_4279_PI422575199	AGAP002463		suppressor of t-cell receptor signaling 1	1.24204	1.40449	2.36261e-06	8.36364e-07	1.05176e-05	4.64439e-06
CUST_11306_PI422575199	AGAP008011		AGAP008011-PA [Anopheles gambiae str. PEST]	-2.75244	-2.31283	6.7126e-07	2.91955e-06	5.16582e-06	1.00865e-05
DETOX_813_PI422610884	AGAP007020	TPX5	TPX5 - Thioredoxin dependent peroxidase; target probed by LSTM-AGAM-DETOX V3 probe agam-detox-1B14; alternative detox probe for AG_DETOX_P272	-1.26424	-1.2368	1.41326e-06	1.70079e-06	7.94067e-06	7.35187e-06
CUST_6683_PI422575199	AGAP004211		dab2-interacting protein	-0.425276	-0.565245	3.21855e-06	2.87695e-07	1.27884e-05	2.51485e-06
CUST_12640_PI422575199	AGAP009416		1-acyl-sn-glycerol-3-phosphate acyltransferase	0.662179	0.905028	3.34731e-06	2.35535e-07	1.30968e-05	2.2147e-06
CUST_7592_PI422575199	AGAP001749		probable er retained protein	-1.75333	-1.87905	2.03035e-06	1.13169e-06	9.64844e-06	5.67168e-06
CUST_5163_PI422575199	AGAP003093		replication factor c	-1.10317	-0.991823	9.98906e-07	2.45081e-06	6.32803e-06	9.11913e-06
CUST_8253_PI422575199	AGAP000969		isoform a	0.992367	1.3599	3.40488e-06	2.34329e-07	1.32332e-05	2.2147e-06
CUST_4655_PI422575199	AGAP002737		n/a	1.33755	1.82337	3.40488e-06	2.45132e-07	1.32332e-05	2.26073e-06
CUST_12013_PI422575199	AGAP008772		nucleoporin 58	-0.423078	-0.770922	4.03333e-06	2.33855e-08	1.49383e-05	5.69973e-07
CUST_9089_PI422575199	AGAP010421		pyruvate dehydrogenase	1.32868	1.6444	2.95095e-06	4.85544e-07	1.20719e-05	3.4398e-06
CUST_6137_PI422575199	AGAP003809		isoform a	0.413614	0.475846	2.56197e-06	7.84133e-07	1.10436e-05	4.48352e-06
CUST_11702_PI422575199	AGAP008438		anopheles gambiae pest agap012637-pa	4.41099	4.73374	2.09873e-06	1.15669e-06	9.78205e-06	5.76116e-06
CUST_6945_PI422575199	AGAP001502		heat shock	-0.845577	-0.710726	7.04476e-07	3.05356e-06	5.23951e-06	1.03415e-05
CUST_6951_PI422575199	AGAP001491		leucine-rich repeat-containing protein 57	0.475598	0.400792	7.14372e-07	3.02906e-06	5.26542e-06	1.03371e-05
CUST_6180_PI422575199	AGAP003860		proline oxidase	1.57501	1.469	1.21731e-06	2.19048e-06	7.18243e-06	8.50392e-06
CUST_8571_PI422575199	AGAP000234		serine threonine-protein kinase	0.674279	0.622203	1.16481e-06	2.29372e-06	6.98174e-06	8.70953e-06
CUST_5057_PI422575199	AGAP003021		clathrin heavy chain	-0.751032	-0.602838	5.53054e-07	3.53997e-06	4.56865e-06	1.12326e-05
CUST_11184_PI422575199	AGAP007888		blastoderm specific protein 25d	-0.297557	-0.290927	1.51806e-06	1.83558e-06	8.15378e-06	7.64781e-06
CUST_3379_PI422575199	AGAP001797		tropomyosin invertebrate	-1.49485	-1.15383	4.38884e-07	3.91619e-06	4.01508e-06	1.19353e-05
CUST_9052_PI422575199	AGAP010384		cell wall adhesin	0.725283	1.09386	3.88057e-06	1.17112e-07	1.45361e-05	1.45707e-06
CUST_6532_PI422575199	AGAP001145		prp38 pre-mrna processing factor 38 domain containing a	-0.547083	-0.62772	2.69662e-06	8.45059e-07	1.13403e-05	4.67312e-06
CUST_2100_PI422575199	AGAP006605		cg6619 cg6619-pa	-0.672927	-0.594716	9.81142e-07	2.77962e-06	6.24791e-06	9.81792e-06
CUST_10684_PI422575199	AGAP012125		ribonucleasep mrp protein subunit pop1	0.934287	0.790434	7.9115e-07	3.23953e-06	5.59628e-06	1.06058e-05
CUST_7470_PI422575199	AGAP001656		ribosomal rna processing 7 homolog a ( cerevisiae)	-1.35198	-1.31091	1.53869e-06	1.99523e-06	8.17345e-06	8.07967e-06
CUST_1955_PI422575199	AGAP006472		kinesin heavy chain	-0.795309	-0.927206	2.85694e-06	7.82445e-07	1.1814e-05	4.48184e-06
CUST_3402_PI422575199	AGAP001819		chitin-binding protein	-2.23629	-2.15034	1.49274e-06	2.07651e-06	8.1298e-06	8.20279e-06
CUST_2469_PI422575199	AGAP006945		rad54 homolog b	-0.621343	-0.753086	3.08867e-06	6.0831e-07	1.24988e-05	3.92404e-06
CUST_4374_PI422575199	AGAP002564	Aldo	fructose-bisphosphate aldolase	1.97004	2.75658	3.80029e-06	2.19326e-07	1.43283e-05	2.14004e-06
DETOX_452_PI422610884	AGAP008206	CYP6N2	CYP6N2 - Cytochrome P450 monooxygenase; target probed by LSTM-AGAM-DETOX V3 probe agam-detox-1F22	1.69859	1.70993	1.84851e-06	1.74782e-06	9.14016e-06	7.41325e-06
CUST_5837_PI422575199	AGAP003610		n/a	1.57757	2.9523	4.44893e-06	2.05261e-08	1.60205e-05	5.43277e-07
CUST_3704_PI422575199	AGAP002073		e3 ubiquitin-protein ligase ring1	-0.353498	-0.506282	3.92025e-06	1.85246e-07	1.4639e-05	1.93326e-06
CUST_13384_PI422575199	AGAP010159		deoxyuridine 5 -triphosphate nucleotidohydrolase	-1.09655	-1.48069	3.70637e-06	2.90479e-07	1.40799e-05	2.51485e-06
CUST_10686_PI422575199	AGAP012127		isoform a	1.53824	1.04416	1.85417e-07	4.95766e-06	2.5314e-06	1.40916e-05
CUST_12135_PI422575199	AGAP008901		zinc finger protein 248	-1.14792	-0.917571	5.92346e-07	3.9182e-06	4.72096e-06	1.19353e-05
CUST_7686_PI422575199	AGAP003439		tpa: mod -	-0.444782	-0.443166	1.79939e-06	1.85536e-06	9.02036e-06	7.67317e-06
CUST_12023_PI422575199	AGAP008782		kda salivary protein	3.55184	2.48587	2.38205e-07	4.89331e-06	2.84536e-06	1.39286e-05
CUST_9861_PI422575199	AGAP011251		ubiquitin-like protein 5	1.20447	1.19733	1.80377e-06	1.89623e-06	9.02036e-06	7.78968e-06
CUST_3546_PI422575199	AGAP001969		ubiquitin c	2.48584	4.22056	4.43195e-06	4.79727e-08	1.59813e-05	8.68896e-07
CUST_13193_PI422575199	AGAP009968		ribosome production factor 1	-0.693197	-0.729118	2.2548e-06	1.47377e-06	1.02491e-05	6.69824e-06
CUST_10471_PI422575199	AGAP011907		splicing factor 3b subunit 5	-0.595979	-0.625004	2.24444e-06	1.50419e-06	1.02168e-05	6.75135e-06
CUST_7954_PI422575199	AGAP000754		phd finger protein	-0.597763	-0.631363	2.29661e-06	1.44939e-06	1.03957e-05	6.66208e-06
CUST_11385_PI422575199	AGAP008096		sphingomyelin phosphodiesterase	-0.652699	-0.701516	2.43719e-06	1.32795e-06	1.07646e-05	6.29406e-06
CUST_4652_PI422575199	AGAP002736		isoform b	1.22055	1.31441	2.46059e-06	1.31876e-06	1.08256e-05	6.26464e-06
CUST_2678_PI422575199	AGAP007146		growth and transformation-dependent protein	3.87696	2.44202	1.11553e-07	5.66674e-06	1.81514e-06	1.53454e-05
CUST_6980_PI422575199	AGAP004399	Pgm	phosphoglycerate mutase	1.54279	1.88722	3.40912e-06	6.22092e-07	1.32427e-05	3.92404e-06
CUST_2705_PI422575199	AGAP007168		lethal neighbor of tid	-0.59212	-0.481552	6.88787e-07	3.93082e-06	5.2319e-06	1.19548e-05
CUST_9946_PI422575199	AGAP011348		arylsulfatase b	0.753117	0.708918	1.48961e-06	2.47727e-06	8.1298e-06	9.15876e-06
DETOX_605_PI422610884	AGAP004163	GSTD7	GSTD7 - Glutathion S-transferase; target probed by LSTM-AGAM-DETOX V3 probe agam-detox-1N14	0.92571	0.923377	1.93902e-06	1.98061e-06	9.30909e-06	8.01843e-06
CUST_7647_PI422575199	AGAP004504		liquid facets- isoform c	-1.46825	-1.4863	2.07664e-06	1.87392e-06	9.76681e-06	7.70483e-06
CUST_12539_PI422575199	AGAP009317		adenylate kinase isoenzyme	0.914731	0.829966	1.28036e-06	2.90051e-06	7.43569e-06	1.00489e-05
CUST_7337_PI422575199	AGAP013091		AGAP013091-PA [Anopheles gambiae str. PEST]	-0.869688	-0.77059	1.15686e-06	3.19952e-06	6.98174e-06	1.05268e-05
CUST_7094_PI422575199	AGAP004478		atp synthase subunit mitochondrial	0.812547	0.795488	1.84412e-06	2.2041e-06	9.11647e-06	8.50392e-06
CUST_10053_PI422575199	AGAP011457		ribose-5-phosphate isomerase	-0.482829	-0.764719	4.58097e-06	9.10654e-08	1.63874e-05	1.27496e-06
CUST_8336_PI422575199	AGAP000008		chaperone protein dnaj	-0.724037	-0.622444	1.01131e-06	3.60597e-06	6.37466e-06	1.13353e-05
CUST_4654_PI422575199	AGAP002737		n/a	1.32206	1.79594	4.09906e-06	3.0622e-07	1.51337e-05	2.57933e-06
CUST_6565_PI422575199	AGAP001153		polymerase delta-interacting protein 2	1.10051	1.91848	4.81188e-06	4.15374e-08	1.69507e-05	8.0868e-07
CUST_2588_PI422575199	AGAP007062	ETH	ecdysis-triggering hormone	-1.60111	-1.52172	1.6883e-06	2.58801e-06	8.59203e-06	9.39737e-06
CUST_812_PI422575199	AGAP005378		calcium-binding protein e63-1	1.0907	1.72162	4.71732e-06	9.6731e-08	1.67345e-05	1.2969e-06
CUST_6191_PI422575199	AGAP003864		hypothetical conserved protein	1.41078	1.36435	1.8763e-06	2.48489e-06	9.19757e-06	9.15876e-06
CUST_1530_PI422575199	AGAP006046	Med23	mediator 155kd-	-1.00176	-0.823751	8.32148e-07	4.31186e-06	5.67007e-06	1.26912e-05
CUST_8873_PI422575199	AGAP000482		steroid receptor rna activator 1	-0.680656	-0.675124	2.09391e-06	2.24237e-06	9.77446e-06	8.58839e-06
CUST_7346_PI422575199	AGAP001552		juvenile hormone-inducible	0.933254	0.625663	2.00898e-07	5.93154e-06	2.61741e-06	1.57784e-05
CUST_810_PI422575199	AGAP005378		calcium-binding protein e63-1	1.06569	1.695	4.92983e-06	9.48241e-08	1.72521e-05	1.29126e-06
DETOX_528_PI422610884	AGAP009537		Cytochrome_c - Cytochrome C; target probed by LSTM-AGAM-DETOX V3 probe agam-detox-1N17; alternative detox probe for AG_DETOX_P176	1.30903	2.03538	4.88163e-06	1.14282e-07	1.71456e-05	1.44139e-06
CUST_12358_PI422575199	AGAP009127		alpha amylase catalytic region	1.45008	1.35229	1.6398e-06	2.9463e-06	8.46063e-06	1.01478e-05
CUST_572_PI422575199	AGAP005174		nucleoporin seh1-like	-0.736032	-0.760258	2.4824e-06	1.89152e-06	1.0859e-05	7.75829e-06
CUST_6202_PI422575199	AGAP003874		uridine cytidine kinase i	1.05499	1.84409	5.18602e-06	4.39128e-08	1.77887e-05	8.455e-07
DETOX_640_PI422610884	AGAP009946	GSTMS3	GSTMS3 - Glutathion S-transferase; target probed by LSTM-AGAM-DETOX V3 probe agam-detox-1C10	2.30841	2.11209	1.52666e-06	3.21835e-06	8.16989e-06	1.05507e-05
DETOX_425_PI422610884	AGAP013511	CYP6AG2	CYP6AG2 - Cytochrome P450 monooxygenase; target probed by LSTM-AGAM-DETOX V3 probe agam-detox-1E15	1.6656	1.97868	3.6759e-06	8.62353e-07	1.39964e-05	4.74338e-06
CUST_437_PI422575199	AGAP005062		cleavage and polyadenylation specificity factor subunit 6	-0.665042	-0.763219	3.43327e-06	1.07867e-06	1.32909e-05	5.47045e-06
CUST_8178_PI422575199	AGAP000935		mitochondrial processing peptidase beta subunit	1.35024	1.50286	3.15194e-06	1.2816e-06	1.26505e-05	6.14523e-06
CUST_4362_PI422575199	AGAP001283		inwardly rectifying k+	-0.712202	-0.654883	1.58726e-06	3.20862e-06	8.28812e-06	1.05388e-05
CUST_316_PI422575199	AGAP004956		dna replication licensing factor mcm4	-0.87362	-0.77199	1.29536e-06	3.65727e-06	7.5269e-06	1.14273e-05
CUST_5025_PI422575199	AGAP002996		atp-dependent clp protease atp-binding subunit clpx	0.877425	0.663142	4.97598e-07	5.26486e-06	4.36112e-06	1.46302e-05
CUST_10531_PI422575199	AGAP011971		apyrase	1.60203	1.15821	3.69058e-07	5.69684e-06	3.68254e-06	1.53764e-05
CUST_6413_PI422575199	AGAP004046		AGAP004046-PA [Anopheles gambiae str. PEST]	2.35862	2.6353	3.28669e-06	1.29453e-06	1.29054e-05	6.16643e-06
DETOX_585_PI422610884	AGAP004378	GSTD11	GSTD11 - Glutathion S-transferase; target probed by LSTM-AGAM-DETOX V3 probe agam-detox-1N7; alternative detox probe for AG_DETOX_P195	-1.18147	-1.31043	3.21265e-06	1.34584e-06	1.27631e-05	6.33442e-06
CUST_5704_PI422575199	AGAP003522	CYP329A1	cytochrome p450	-0.512595	-0.940737	5.46677e-06	3.03106e-08	1.84772e-05	6.78201e-07
DETOX_451_PI422610884	AGAP008206	CYP6N2	CYP6N2 - Cytochrome P450 monooxygenase; target probed by LSTM-AGAM-DETOX V3 probe agam-detox-1F22	1.85657	1.92404	2.64826e-06	1.96309e-06	1.12381e-05	7.96665e-06
CUST_9030_PI422575199	AGAP010363		AGAP010363-PA [Anopheles gambiae str. PEST]	3.01587	3.59776	3.85413e-06	8.73567e-07	1.44702e-05	4.78557e-06
CUST_6037_PI422575199	AGAP003743		ensangg00000024879ensangg00000024879	-0.699882	-0.68428	2.13896e-06	2.58396e-06	9.90253e-06	9.37135e-06
CUST_1735_PI422575199	AGAP006225		aldehyde oxidase	0.918485	1.22861	4.60538e-06	3.9447e-07	1.64277e-05	2.99355e-06
CUST_2099_PI422575199	AGAP006604		u6 snrna-associated sm-like protein lsm5	0.958208	0.950296	2.28954e-06	2.45432e-06	1.03639e-05	9.11913e-06
CUST_7366_PI422575199	AGAP004666		AGAP004666-PA [Anopheles gambiae str. PEST]	-0.939393	-0.810848	1.20966e-06	4.15632e-06	7.14758e-06	1.24039e-05
CUST_10406_PI422575199	AGAP011829		nadh:ubiquinone dehydrogenase	1.16628	1.04445	1.46667e-06	3.6985e-06	8.07096e-06	1.1498e-05
CUST_2414_PI422575199	AGAP006898	Cht6	brain chitinase and chia	1.5038	1.42314	1.92715e-06	3.05867e-06	9.29932e-06	1.03542e-05
CUST_5897_PI422575199	AGAP003632		smooth muscle	-0.718921	-0.745266	2.78121e-06	2.05703e-06	1.1538e-05	8.1433e-06
DETOX_604_PI422610884	AGAP004163	GSTD7	GSTD7 - Glutathion S-transferase; target probed by LSTM-AGAM-DETOX V3 probe agam-detox-1N14	0.971627	0.984005	2.54706e-06	2.29072e-06	1.10436e-05	8.70953e-06
CUST_11053_PI422575199	AGAP007758		leucine-rich transmembrane	-0.87989	-0.481233	4.44419e-08	7.59666e-06	1.07261e-06	1.87323e-05
CUST_891_PI422575199	AGAP005459	CPR16	n/a	1.47462	1.2283	1.01488e-06	4.70314e-06	6.37466e-06	1.35035e-05
CUST_1475_PI422575199	AGAP005996	CPR21	n/a	0.556778	0.797431	5.15922e-06	2.46602e-07	1.77032e-05	2.27286e-06
CUST_8920_PI422575199	AGAP000530		AGAP000530-PA [Anopheles gambiae str. PEST]	1.56394	0.697949	7.92364e-09	8.05441e-06	4.72002e-07	1.95076e-05
CUST_5026_PI422575199	AGAP002996		atp-dependent clp protease atp-binding subunit clpx	0.875252	0.666186	5.71614e-07	5.678e-06	4.62739e-06	1.53599e-05
CUST_4648_PI422575199	AGAP002731		protein farnesyltransferase alpha subunit rab geranylgeranyl transferase alpha subunit	0.542735	0.540281	2.42942e-06	2.52341e-06	1.07611e-05	9.25489e-06
CUST_4854_PI422575199	AGAP002874		family with sequence similarity member a1	-0.370319	-0.59286	5.58801e-06	1.02213e-07	1.87201e-05	1.33028e-06
CUST_1297_PI422575199	AGAP005829		microtubule binding	-2.21378	-2.45458	3.46113e-06	1.45562e-06	1.33923e-05	6.68023e-06
DETOX_649_PI422610884	AGAP010404	GSTS1	GSTS1_2 - Glutathion S-transferase; target probed by LSTM-AGAM-DETOX V3 probe agam-detox-1C14	1.03384	1.0496	2.66066e-06	2.34415e-06	1.12397e-05	8.85901e-06
CUST_6065_PI422575199	AGAP003782		glucose dehydrogenase	0.382781	0.373582	2.28477e-06	2.80096e-06	1.03454e-05	9.84656e-06
CUST_2116_PI422575199	AGAP006618		trna splicing endonuclease 54 homolog	-0.922361	-0.859612	1.8947e-06	3.41754e-06	9.2336e-06	1.09993e-05
CUST_13165_PI422575199	AGAP009940		isoform b	-1.64755	-1.5766	2.13253e-06	3.08265e-06	9.8693e-06	1.03795e-05
CUST_10125_PI422575199	AGAP011530		protein isoform a-like	0.461563	0.440176	2.11135e-06	3.14081e-06	9.80256e-06	1.04751e-05
CUST_2565_PI422575199	AGAP007039	LRIM4	AGAP007039-PA [Anopheles gambiae str. PEST]	-2.34426	-2.0896	1.53587e-06	4.02341e-06	8.17345e-06	1.21394e-05
CUST_6981_PI422575199	AGAP004399	Pgm	phosphoglycerate mutase	1.53798	1.87848	4.36287e-06	8.11654e-07	1.58102e-05	4.55913e-06
CUST_12711_PI422575199	AGAP009491	ATPsynG	hydrogen-transporting atp g-	0.958496	1.17977	4.4101e-06	7.6852e-07	1.59585e-05	4.43805e-06
CUST_9182_PI422575199	AGAP010514		isoform a	-0.502372	-0.522537	2.94578e-06	2.11865e-06	1.20719e-05	8.33078e-06
CUST_8596_PI422575199	AGAP000260	ATPsynepsilon	atp synthase subunit mitochondrial	1.80214	2.56593	5.31219e-06	2.67467e-07	1.80762e-05	2.41003e-06
CUST_2336_PI422575199	AGAP006824		5-formyltetrahydrofolate cyclo-ligase	0.484857	0.580597	4.25005e-06	9.35e-07	1.554e-05	4.97697e-06
CUST_10010_PI422575199	AGAP011413		ccr4-associated factor	0.670593	0.594762	1.52948e-06	4.17698e-06	8.16989e-06	1.24411e-05
CUST_1001_PI422575199	AGAP005556		motile sperm domain-containing protein 2	-0.484968	-0.549103	3.79272e-06	1.33816e-06	1.43061e-05	6.30536e-06
CUST_13169_PI422575199	AGAP009944		aldehyde dehydrogenase	-0.511623	-0.401534	7.34997e-07	5.62222e-06	5.35267e-06	1.526e-05
CUST_11989_PI422575199	AGAP008748		steroid receptor-interacting snf2 domain protein	-0.861994	-0.593862	2.95466e-07	6.84796e-06	3.23936e-06	1.75226e-05
CUST_10789_PI422575199	AGAP012234		AGAP012234-PA [Anopheles gambiae str. PEST]	0.661832	0.720604	3.50227e-06	1.71723e-06	1.34727e-05	7.38055e-06
CUST_1000_PI422575199	AGAP005556		major sperm protein	-0.519087	-0.652503	4.72756e-06	6.89965e-07	1.6753e-05	4.11845e-06
CUST_13290_PI422575199	AGAP010064		dna-directed rna polymerases and iii subunit rpabc1-like	-0.570417	-0.728406	4.81406e-06	6.14572e-07	1.69507e-05	3.92404e-06
CUST_4669_PI422575199	AGAP002754	RpL35a	ribosomal protein l35a	-0.674043	-0.779556	4.06268e-06	1.19923e-06	1.50336e-05	5.87178e-06
CUST_7953_PI422575199	AGAP000751		mitotic spindle assembly checkpoint protein mad2	-0.699631	-0.644136	1.8979e-06	3.78872e-06	9.24378e-06	1.17118e-05
DETOX_804_PI422610884	AGAP011054	TPX2	TPX2 - Thioredoxin dependent peroxidase; target probed by LSTM-AGAM-DETOX V3 probe agam-detox-1B10; alternative detox probe for AG_DETOX_P269	-1.65288	-1.54285	2.03122e-06	3.61374e-06	9.64844e-06	1.13353e-05
CUST_1264_PI422575199	AGAP005796		isoform b	-0.541272	-0.773383	5.50582e-06	2.69377e-07	1.85745e-05	2.42149e-06
CUST_2609_PI422575199	AGAP007082		nadh:ubiquinone dehydrogenase	1.50692	1.59619	3.28553e-06	2.02962e-06	1.29054e-05	8.11265e-06
CUST_4699_PI422575199	AGAP002759	CCT3	t-complex protein 1 subunit gamma	-1.02023	-1.01436	2.65308e-06	2.78426e-06	1.12381e-05	9.81792e-06
CUST_3112_PI422575199	AGAP007563		n/a	0.959751	1.31761	5.35483e-06	3.69037e-07	1.8177e-05	2.88296e-06
CUST_11263_PI422575199	AGAP007968		uncharacterized conserved protein	-0.863685	-0.790492	1.85925e-06	3.89943e-06	9.16144e-06	1.19183e-05
CUST_1750_PI422575199	AGAP006241		zero population growth	-1.13763	-1.48002	5.02169e-06	5.47524e-07	1.74624e-05	3.65996e-06
CUST_12678_PI422575199	AGAP009459	cdk1	cg5363	-0.962052	-0.939668	2.47161e-06	3.00943e-06	1.08423e-05	1.02901e-05
CUST_1096_PI422575199	AGAP005637		aldehyde oxidase	0.719514	0.697482	2.42833e-06	3.14943e-06	1.07611e-05	1.04873e-05
CUST_3023_PI422575199	AGAP007479		n/a	-2.2763	-1.54804	2.79992e-07	7.23603e-06	3.13359e-06	1.81695e-05
CUST_2978_PI422575199	AGAP007417		dna repair protein rad16	-0.605652	-0.718873	4.41969e-06	1.04893e-06	1.59782e-05	5.38436e-06
CUST_13104_PI422575199	AGAP009880		anaphase-promoting complex subunit 8	-0.639983	-0.652296	2.96443e-06	2.52775e-06	1.20987e-05	9.27106e-06
CUST_10891_PI422575199	AGAP012336		n-acetylglucosamine-1-phosphotransferase subunits alpha beta-like	-0.342947	-0.430323	4.89968e-06	7.26835e-07	1.71814e-05	4.27005e-06
CUST_3795_PI422575199	AGAP002128		brca1-associated protein	1.04344	1.50737	5.7491e-06	2.56355e-07	1.91068e-05	2.34915e-06
CUST_7021_PI422575199	AGAP004410		hypothetical conserved protein	0.79994	0.7622	2.32267e-06	3.47844e-06	1.04056e-05	1.11275e-05
DETOX_441_PI422610884	AGAP008212	CYP6M2	CYP6M2 - Cytochrome P450 monooxygenase; target probed by LSTM-AGAM-DETOX V3 probe agam-detox-1F13; alternative detox probe for AG_DETOX_P147	2.97756	3.82049	5.08747e-06	6.24601e-07	1.76184e-05	3.92404e-06
CUST_9944_PI422575199	AGAP011346		hematopoietic signal peptide-containing membrane domain-containing 1	-1.23355	-0.974084	8.31829e-07	6.02509e-06	5.67007e-06	1.59166e-05
CUST_12209_PI422575199	AGAP008974		cornichon protein	2.02509	1.7081	1.23636e-06	5.14051e-06	7.23934e-06	1.4381e-05
CUST_7455_PI422575199	AGAP001630	Tpi	triose phosphate isomerase	1.23041	1.94722	6.29286e-06	1.28049e-07	2.01585e-05	1.53631e-06
CUST_3246_PI422575199	AGAP007684		tubulointerstitial nephritis antigen	0.726713	0.672338	2.06255e-06	3.95026e-06	9.73817e-06	1.19717e-05
CUST_13868_PI422575199	AGAP012752		anopheles gambiae pest agap012700-pa	0.735548	0.727514	2.77529e-06	3.04196e-06	1.1538e-05	1.03415e-05
DETOX_756_PI422610884	AGAP012100	RpS26	RPS26 - House-keeping gene; target probed by LSTM-AGAM-DETOX V3 probe agam-detox-1B2; alternative detox probe for AG_DETOX_P253	-0.899366	-0.815889	1.89927e-06	4.28619e-06	9.24378e-06	1.26661e-05
CUST_7343_PI422575199	AGAP001555		zinc finger protein 90	-0.382968	-0.564964	6.07368e-06	2.2658e-07	1.97608e-05	2.20844e-06
CUST_13878_PI422575199	AGAP012763		cyclin-related protein fam58a	-0.652476	-0.863793	5.47578e-06	5.15806e-07	1.84932e-05	3.539e-06
CUST_13055_PI422575199	AGAP009825		gametocyte-specific factor 1	-1.06612	-1.27381	4.70093e-06	1.05644e-06	1.66805e-05	5.41052e-06
CUST_12864_PI422575199	AGAP009642		prohibitin	-0.891075	-0.886406	2.87332e-06	3.00222e-06	1.18275e-05	1.02665e-05
CUST_2656_PI422575199	AGAP007125		wd-repeat protein	-0.578362	-0.671333	4.4376e-06	1.27247e-06	1.60009e-05	6.11495e-06
CUST_5630_PI422575199	AGAP003446		zinc finger protein 271	-0.652057	-0.719649	3.94957e-06	1.73026e-06	1.47197e-05	7.39928e-06
CUST_9515_PI422575199	AGAP010883		cos_drome ame: full=kinesin-like protein costa ame: full=kinesin-like protein costal2	-0.463919	-0.398875	1.42866e-06	5.05318e-06	8.01465e-06	1.42293e-05
CUST_7386_PI422575199	AGAP001585		a chain structural studies of nucleoside analog and feedback inhibitor binding to drosophila melanogaster multisubstrate deoxyribonucleoside kinase	-0.486672	-0.38695	9.12722e-07	6.22954e-06	5.98905e-06	1.62631e-05
CUST_5448_PI422575199	AGAP003308	CPAP3-C	gasp precursor	1.76096	1.29874	5.43242e-07	7.00869e-06	4.518e-06	1.77518e-05
CUST_3426_PI422575199	AGAP001859		molecular chaperone	-0.625463	-0.500497	9.62723e-07	6.22306e-06	6.19596e-06	1.62626e-05
CUST_10721_PI422575199	AGAP012165		AGAP012165-PA [Anopheles gambiae str. PEST]	0.821192	0.640615	8.15303e-07	6.53231e-06	5.63361e-06	1.68336e-05
CUST_2547_PI422575199	AGAP007020	TPX5	peroxiredoxin 6005	-1.18748	-1.1516	2.71992e-06	3.51347e-06	1.13698e-05	1.11695e-05
CUST_8430_PI422575199	AGAP000155		alkylated dna repair protein alkb-like protein 1	-0.32014	-0.345509	3.86169e-06	2.04157e-06	1.44922e-05	8.11265e-06
CUST_13858_PI422575199	AGAP012741		anopheles gambiae pest agap012741-pa	-0.805496	-0.773425	2.61975e-06	3.67704e-06	1.1165e-05	1.14466e-05
CUST_12695_PI422575199	AGAP009475		bruno- isoform e	-1.55243	-1.11697	4.75021e-07	7.54944e-06	4.22305e-06	1.86615e-05
CUST_11565_PI422575199	AGAP008282	D7r2	d7-related 1 protein	4.13043	3.15993	7.31575e-07	6.90695e-06	5.34923e-06	1.76065e-05
CUST_5134_PI422575199	AGAP003061		integrin beta 1 binding protein	-0.555102	-0.77933	6.28847e-06	3.59974e-07	2.01585e-05	2.85985e-06
CUST_6645_PI422575199	AGAP013223		cell division protein ftsj	1.18656	1.20508	3.32185e-06	2.91911e-06	1.30085e-05	1.00865e-05
CUST_1202_PI422575199	AGAP005741		AGAP005741-PA [Anopheles gambiae str. PEST]	0.581841	0.501576	1.5743e-06	5.43796e-06	8.24522e-06	1.49551e-05
CUST_82_PI422575199	AGAP004745		transcription elongation regulator 1	-0.434088	-0.416689	2.7332e-06	3.8442e-06	1.1398e-05	1.18221e-05
CUST_10602_PI422575199	AGAP012044		tetratricopeptide repeat protein 4	-2.53159	-1.60783	1.91622e-07	8.84179e-06	2.54757e-06	2.07983e-05
CUST_7432_PI422575199	AGAP001624		isoform a	0.512804	0.463043	2.04043e-06	4.78131e-06	9.68283e-06	1.37096e-05
CUST_1664_PI422575199	AGAP006165		n/a	-0.249617	-0.335681	6.1539e-06	5.09146e-07	1.98918e-05	3.51239e-06
CUST_12942_PI422575199	AGAP009724		rab geranylgeranyl transferase alpha subunit	-0.509736	-0.460473	2.05854e-06	4.80575e-06	9.73817e-06	1.37599e-05
CUST_12012_PI422575199	AGAP008771		dna-directed rna polymerase	-0.916622	-0.860498	2.50596e-06	4.24369e-06	1.09357e-05	1.25632e-05
CUST_4792_PI422575199	AGAP013054		isoform b	-0.724118	-0.774122	3.99371e-06	2.28712e-06	1.48214e-05	8.70953e-06
CUST_10930_PI422575199	AGAP012374		nadh dehydrogenase	1.13815	1.39527	5.43461e-06	9.85763e-07	1.83953e-05	5.16524e-06
CUST_2316_PI422575199	AGAP006803		kinesin heavy chain	-0.578659	-0.784767	6.32084e-06	4.87011e-07	2.01808e-05	3.4398e-06
CUST_7486_PI422575199	AGAP001668	CPR5	cuticle	2.54802	1.78255	4.0862e-07	8.22867e-06	3.84099e-06	1.98712e-05
DETOX_811_PI422610884	AGAP007020	TPX5	TPX5 - Thioredoxin dependent peroxidase; target probed by LSTM-AGAM-DETOX V3 probe agam-detox-1B14	-1.1918	-1.12823	2.66155e-06	4.20262e-06	1.12397e-05	1.24894e-05
CUST_390_PI422575199	AGAP005024		histone h3	-1.66602	-1.67925	3.39158e-06	3.17516e-06	1.32237e-05	1.05132e-05
CUST_3146_PI422575199	AGAP007593		glycerol-3-phosphate dehydrogenase	4.15634	3.59452	1.67199e-06	5.61693e-06	8.51507e-06	1.526e-05
CUST_3060_PI422575199	AGAP007513		zinc finger protein 224	-0.410545	-0.309576	7.02002e-07	7.47416e-06	5.23951e-06	1.8536e-05
CUST_8947_PI422575199	AGAP000546		n/a	-1.00212	-1.30797	6.10475e-06	6.51835e-07	1.9799e-05	3.9825e-06
CUST_4525_PI422575199	AGAP001292		ring finger protein 168	-0.467182	-0.43816	2.54584e-06	4.3447e-06	1.10436e-05	1.27568e-05
CUST_9936_PI422575199	AGAP011338		protein o-fucosyltransferase 1	-0.328016	-0.33758	3.63445e-06	2.85996e-06	1.38363e-05	9.97286e-06
CUST_8861_PI422575199	AGAP000474		origin recognition complex subunit 2	-0.463096	-0.67551	6.89015e-06	2.85006e-07	2.13395e-05	2.51093e-06
DETOX_677_PI422610884	AGAP010039	NADH_dehyd	NADH_dehyd - From Vontas et al. (2005)	0.781402	1.61304	7.86913e-06	1.59207e-08	2.34817e-05	4.8237e-07
CUST_11646_PI422575199	AGAP008376	mRpL28	mitochondrial ribosomal protein l28	0.51727	0.695114	6.40197e-06	5.33782e-07	2.03569e-05	3.61013e-06
CUST_6498_PI422575199	AGAP004108		lachesin	-1.03285	-0.876712	1.52185e-06	5.97628e-06	8.15378e-06	1.58605e-05
DETOX_620_PI422610884	AGAP009197	GSTE3	GSTE3 - Glutathion S-transferase; target probed by LSTM-AGAM-DETOX V3 probe agam-detox-1N12	-2.10412	-2.25903	4.17254e-06	2.3066e-06	1.53114e-05	8.77552e-06
CUST_3741_PI422575199	AGAP001228		dna directed rna polymerase ii polypeptide d	-0.554384	-0.820622	7.10883e-06	2.59528e-07	2.18395e-05	2.37271e-06
CUST_2591_PI422575199	AGAP007064		isoform e	-2.71194	-2.93779	4.3199e-06	2.2161e-06	1.5714e-05	8.5513e-06
CUST_3374_PI422575199	AGAP001797		tropomyosin invertebrate	-1.49492	-1.16933	9.3092e-07	7.26313e-06	6.08434e-06	1.81921e-05
CUST_381_PI422575199	AGAP005014		rna polymerase ii-associated protein 3	-0.966162	-0.997616	3.77244e-06	2.88833e-06	1.42613e-05	1.00247e-05
CUST_565_PI422575199	AGAP005167		short-chain dehydrogenase	0.890272	1.17321	6.42532e-06	6.33184e-07	2.0365e-05	3.94157e-06
CUST_7387_PI422575199	AGAP001585		a chain structural studies of nucleoside analog and feedback inhibitor binding to drosophila melanogaster multisubstrate deoxyribonucleoside kinase	-0.486108	-0.415894	1.63741e-06	6.01475e-06	8.46063e-06	1.58892e-05
CUST_3945_PI422575199	AGAP002248		claret segregational	-0.293826	-0.361913	5.77432e-06	1.00785e-06	1.91218e-05	5.25242e-06
CUST_10967_PI422575199	AGAP012413	CycA	cyclin a	-1.17636	-1.64466	6.8914e-06	4.10527e-07	2.13395e-05	3.0527e-06
CUST_11447_PI422575199	AGAP008161		ribonuclease h2 subunit b	-1.00604	-1.16171	5.10912e-06	1.53528e-06	1.76353e-05	6.85686e-06
CUST_10502_PI422575199	AGAP011938		lamin	-2.39073	-1.92113	1.13337e-06	7.04179e-06	6.88397e-06	1.77888e-05
CUST_11842_PI422575199	AGAP008585		cgmp-dependent protein kinase	0.346352	0.459166	6.61728e-06	6.20319e-07	2.07789e-05	3.92404e-06
CUST_12198_PI422575199	AGAP008963		maltase 1	-0.66066	-0.831385	6.20626e-06	9.04876e-07	1.99753e-05	4.89863e-06
CUST_4934_PI422575199	AGAP002935	eIF3f	eukaryotic translation initiation factor 3 subunit f	-0.588453	-0.610579	3.99063e-06	2.93434e-06	1.48214e-05	1.01e-05
DETOX_729_PI422610884	AGAP010810	HPX14	PX4A - Peroxidase; target probed by LSTM-AGAM-DETOX V3 probe agam-detox-1J13; alternative detox probe for AG_DETOX_P243	-1.14419	-0.862009	7.52046e-07	8.04539e-06	5.44253e-06	1.95076e-05
CUST_8673_PI422575199	AGAP000325		lysyl-trna synthetase	-0.617912	-0.620991	3.61868e-06	3.47199e-06	1.38283e-05	1.11275e-05
CUST_7122_PI422575199	AGAP004521		puff-specific protein bx42	0.387619	0.537356	7.03527e-06	4.51082e-07	2.17081e-05	3.25493e-06
CUST_6100_PI422575199	AGAP003795		isoform a	0.795884	0.85597	4.43071e-06	2.41531e-06	1.59813e-05	9.04814e-06
DETOX_439_PI422610884	AGAP008212	CYP6M2	CYP6M2 - Cytochrome P450 monooxygenase; target probed by LSTM-AGAM-DETOX V3 probe agam-detox-1F13	3.06312	4.0686	6.79394e-06	6.27202e-07	2.11796e-05	3.92404e-06
CUST_9427_PI422575199	AGAP010784		o-mannosyltransferase 1	0.66075	0.751274	5.16365e-06	1.76823e-06	1.77032e-05	7.46932e-06
CUST_1018_PI422575199	AGAP005568		zinc finger	-1.18182	-1.15507	3.33159e-06	4.03057e-06	1.30332e-05	1.21474e-05
CUST_6858_PI422575199	AGAP004315		serine threonine protein kinase	0.825182	1.08466	6.80778e-06	6.87153e-07	2.11854e-05	4.10794e-06
CUST_142_PI422575199	AGAP004797		heat shock protein 70 -interacting	0.860585	0.828238	3.15738e-06	4.3424e-06	1.26505e-05	1.27568e-05
CUST_10303_PI422575199	AGAP011721		cg15435-like protein	-0.282732	-0.235194	1.4611e-06	6.78211e-06	8.04126e-06	1.73973e-05
CUST_7118_PI422575199	AGAP004516		isoform a	-0.567753	-0.632791	5.01568e-06	2.03023e-06	1.74624e-05	8.11265e-06
CUST_11262_PI422575199	AGAP007967		selenophosphate synthetase	-0.679131	-0.604531	2.20025e-06	5.79491e-06	1.00869e-05	1.55306e-05
CUST_3197_PI422575199	AGAP007637		unconventional prefoldin rpb5 interactor	-0.460277	-0.537011	5.65696e-06	1.56153e-06	1.88823e-05	6.89034e-06
CUST_10972_PI422575199	AGAP012418		conserved protein	1.25221	1.52588	6.21398e-06	1.19061e-06	1.99753e-05	5.84877e-06
CUST_1003_PI422575199	AGAP005558		mitochondrial processing peptidase beta subunit	0.95543	1.12248	5.75432e-06	1.49862e-06	1.91068e-05	6.75135e-06
CUST_3563_PI422575199	AGAP001949		glycoprotein gp2	-1.01515	-1.02839	3.95112e-06	3.54772e-06	1.47197e-05	1.12428e-05
CUST_11066_PI422575199	AGAP007771		n/a	-0.801103	-0.880722	4.97742e-06	2.26011e-06	1.73577e-05	8.64506e-06
CUST_2855_PI422575199	AGAP007304		hemolymph protein	1.45454	1.31826	2.48237e-06	5.62551e-06	1.0859e-05	1.52621e-05
CUST_1230_PI422575199	AGAP005764		n/a	1.49252	1.36783	2.65252e-06	5.47793e-06	1.12381e-05	1.50152e-05
CUST_10617_PI422575199	AGAP012059		af134113_1wrapper protein	0.470414	0.368234	1.05883e-06	8.17468e-06	6.56021e-06	1.97551e-05
CUST_12361_PI422575199	AGAP009130		zinc finger protein	-0.55955	-0.51275	2.67004e-06	5.51859e-06	1.12684e-05	1.50749e-05
CUST_12658_PI422575199	AGAP009436		valacyclovir hydrolase	0.522158	0.472651	2.50342e-06	5.73067e-06	1.09193e-05	1.54447e-05
CUST_10492_PI422575199	AGAP011928		f-box lrr protein	1.94329	2.13301	5.06057e-06	2.32948e-06	1.75492e-05	8.84136e-06
CUST_4779_PI422575199	AGAP002805		dna repair endonuclease xp-f mei-9 rad1	-0.360251	-0.342398	3.15217e-06	4.80907e-06	1.26505e-05	1.37599e-05
CUST_9588_PI422575199	AGAP010972		AGAP010972-PA [Anopheles gambiae str. PEST]	-0.690018	-1.25335	8.84543e-06	5.53771e-08	2.54731e-05	9.60846e-07
DETOX_28_PI422610884	AGAP008437	ABCC9	ABCC8 - ABC transporte; target probed by LSTM-AGAM-DETOX V3 probe agam-detox-1O5	0.649253	0.536638	1.52051e-06	7.43129e-06	8.15378e-06	1.84644e-05
CUST_173_PI422575199	AGAP004825		spindle defective 2	-1.00333	-1.31096	7.2913e-06	7.76453e-07	2.22247e-05	4.46289e-06
CUST_7940_PI422575199	AGAP000735		histidyl-trna synthetase	-0.475298	-0.736397	8.46408e-06	2.10363e-07	2.47161e-05	2.10534e-06
CUST_4837_PI422575199	AGAP002868	CYP6P1	cytochrome p450	0.852367	0.962121	5.59187e-06	2.03865e-06	1.87201e-05	8.11265e-06
CUST_2947_PI422575199	AGAP007392		peptidyl-prolyl cis-trans isomerase h	-0.705341	-0.456788	2.76299e-07	1.06576e-05	3.12881e-06	2.38049e-05
CUST_7685_PI422575199	AGAP003439		tpa: mod -	-0.391218	-0.377297	3.48008e-06	4.70187e-06	1.34549e-05	1.35035e-05
CUST_5000_PI422575199	AGAP002982		n/a	-0.530471	-0.457571	1.99714e-06	6.82898e-06	9.53171e-06	1.74849e-05
CUST_5447_PI422575199	AGAP003308	CPAP3-C	isoform b	1.6989	1.82027	4.97283e-06	2.80125e-06	1.73401e-05	9.84656e-06
DETOX_453_PI422610884	AGAP008206	CYP6N2	CYP6N2 - Cytochrome P450 monooxygenase; target probed by LSTM-AGAM-DETOX V3 probe agam-detox-1F22; alternative detox probe for AG_DETOX_P151	1.90479	1.94521	4.34489e-06	3.64942e-06	1.57703e-05	1.14273e-05
CUST_11575_PI422575199	AGAP008298		thioredoxin-like protein 4a	-0.686043	-0.623291	2.7097e-06	6.0102e-06	1.13551e-05	1.58892e-05
CUST_12376_PI422575199	AGAP009146		AGAP009146-PA [Anopheles gambiae str. PEST]	-1.8355	-2.01582	5.42741e-06	2.48902e-06	1.83953e-05	9.18545e-06
CUST_10790_PI422575199	AGAP012235		prefoldin subunit 6	-0.852138	-0.905534	4.9578e-06	2.99151e-06	1.73224e-05	1.02641e-05
CUST_2073_PI422575199	AGAP006584		cysteine-rich venom	1.55033	1.48629	3.51413e-06	4.98723e-06	1.34964e-05	1.41526e-05
CUST_9409_PI422575199	AGAP010766		juvenile hormone-inducible	2.57383	2.28392	2.45168e-06	6.61382e-06	1.07951e-05	1.69742e-05
DETOX_491_PI422610884	AGAP008217	CYP6Z3	CYP6Z3 - Cytochrome P450 monooxygenase; target probed by LSTM-AGAM-DETOX V3 probe agam-detox-1O18	2.17757	2.57638	6.58143e-06	1.6204e-06	2.07276e-05	7.10797e-06
CUST_5162_PI422575199	AGAP003092		rho gtpase	0.446571	0.419524	3.25459e-06	5.4659e-06	1.28638e-05	1.50002e-05
CUST_7183_PI422575199	AGAP004548		ajuba lim isoform b	-0.62057	-0.619428	4.181e-06	4.2454e-06	1.53321e-05	1.25704e-05
CUST_807_PI422575199	AGAP005375		nonsense-mediated mrna decay protein	-0.377848	-0.277275	7.48619e-07	9.93047e-06	5.43204e-06	2.25152e-05
CUST_10594_PI422575199	AGAP012036		serine protease	1.58931	2.08742	7.84198e-06	8.01217e-07	2.34324e-05	4.52806e-06
CUST_5558_PI422575199	AGAP003398		inorganic pyrophosphatase	-1.03624	-1.10357	5.15181e-06	3.05361e-06	1.77032e-05	1.03415e-05
CUST_10092_PI422575199	AGAP011496		lem domain protein family member (lem-3)-like	-0.350962	-0.343016	3.88546e-06	4.69846e-06	1.4558e-05	1.35035e-05
CUST_3742_PI422575199	AGAP001228		dna-directed rna polymerase ii 16 kda polypeptide	-0.563942	-0.768993	8.26203e-06	6.14392e-07	2.42735e-05	3.92404e-06
CUST_1410_PI422575199	AGAP005939		terminal deoxycytidyl transferase rev1	-0.538052	-0.7064	7.99407e-06	8.20157e-07	2.36987e-05	4.58849e-06
CUST_13279_PI422575199	AGAP010053		AGAP010053-PA [Anopheles gambiae str. PEST]	-0.620069	-0.506866	1.5792e-06	8.44269e-06	8.26058e-06	2.01288e-05
CUST_5884_PI422575199	AGAP003612		isoform b	-0.610603	-0.471033	1.095e-06	9.51579e-06	6.71289e-06	2.17794e-05
CUST_1938_PI422575199	AGAP006456		nadh dehydrogenase iron-sulfur protein mitochondrial	0.950189	1.17135	7.36161e-06	1.28516e-06	2.23603e-05	6.16643e-06
CUST_3476_PI422575199	AGAP001884		aspartate ammonia lyase	1.50099	2.01151	8.31716e-06	7.17517e-07	2.4368e-05	4.23974e-06
CUST_4226_PI422575199	AGAP002428		isoform b	0.719231	1.07823	9.21698e-06	3.05726e-07	2.60668e-05	2.57933e-06
CUST_2127_PI422575199	AGAP006630		accessory gland protein	1.26323	0.997577	1.2802e-06	9.13737e-06	7.43569e-06	2.12327e-05
CUST_3794_PI422575199	AGAP002128		brca1-associated protein	1.0063	1.4602	9.0062e-06	3.94908e-07	2.56804e-05	2.99429e-06
DETOX_583_PI422610884	AGAP004378	GSTD11	GSTD11 - Glutathion S-transferase; target probed by LSTM-AGAM-DETOX V3 probe agam-detox-1N7	-1.21559	-1.34957	5.97198e-06	2.50454e-06	1.95442e-05	9.21208e-06
CUST_3201_PI422575199	AGAP007642	Pfk	isoform b	1.47699	2.17897	9.16441e-06	3.48887e-07	2.59811e-05	2.79256e-06
CUST_5865_PI422575199	AGAP003621		cg4593-pa	-0.42957	-0.720323	9.85944e-06	1.24687e-07	2.72602e-05	1.51679e-06
CUST_11118_PI422575199	AGAP007823		isoform a	-0.815253	-0.54269	3.77655e-07	1.14507e-05	3.6986e-06	2.50959e-05
CUST_13056_PI422575199	AGAP009826		myotubularin related protein 14	1.06373	0.847473	1.36076e-06	9.01788e-06	7.73369e-06	2.10721e-05
CUST_12305_PI422575199	AGAP009072		nadh dehydrogenase	1.30908	1.66026	7.84269e-06	1.07866e-06	2.34324e-05	5.47045e-06
CUST_12143_PI422575199	AGAP008909		phosphatidylethanolamine-binding protein	-0.797352	-0.816766	4.81585e-06	3.94478e-06	1.69518e-05	1.19632e-05
CUST_1055_PI422575199	AGAP005603		hypothetical conserved protein	-0.720809	-0.910838	7.80051e-06	1.10645e-06	2.33527e-05	5.58823e-06
CUST_3295_PI422575199	AGAP007722	Adk2	adenylate kinase	-0.495462	-0.481393	3.96857e-06	5.0389e-06	1.47785e-05	1.42293e-05
CUST_2745_PI422575199	AGAP007202		AGAP007202-PA [Anopheles gambiae str. PEST]	-1.43394	-0.857487	1.63957e-07	1.24661e-05	2.3448e-06	2.67323e-05
CUST_5387_PI422575199	AGAP003262		integrator complex subunit 10	-0.478012	-0.516963	5.74422e-06	2.99812e-06	1.91068e-05	1.02665e-05
CUST_8692_PI422575199	AGAP000344	CPR127	cuticular protein rr-1 family (agap000344-pa)	1.35383	0.861631	2.73795e-07	1.21723e-05	3.11622e-06	2.62602e-05
CUST_3359_PI422575199	AGAP001783		aaa atpase	-0.817194	-0.686322	1.96698e-06	8.37524e-06	9.42722e-06	2.00434e-05
CUST_1192_PI422575199	AGAP005731		transcription initiation factor tfiid subunit 2	-0.315316	-0.460056	9.47507e-06	3.97387e-07	2.64813e-05	2.99573e-06
CUST_7026_PI422575199	AGAP004437		glycerol-3-phosphate dehydrogenase	2.14675	3.83419	1.04598e-05	7.67324e-08	2.838e-05	1.15642e-06
DETOX_651_PI422610884	AGAP010404	GSTS1	GSTS1_2 - Glutathion S-transferase; target probed by LSTM-AGAM-DETOX V3 probe agam-detox-1C14; alternative detox probe for AG_DETOX_P217	1.02248	1.1042	5.83494e-06	3.08304e-06	1.9266e-05	1.03795e-05
CUST_7467_PI422575199	AGAP001653		nadh-ubiquinone oxidoreductase 75 kda subunit	0.925586	1.65828	1.05622e-05	7.54683e-08	2.85402e-05	1.14728e-06
DETOX_812_PI422610884	AGAP007020	TPX5	TPX5 - Thioredoxin dependent peroxidase; target probed by LSTM-AGAM-DETOX V3 probe agam-detox-1B14	-1.15916	-1.15732	4.60094e-06	4.66189e-06	1.64255e-05	1.34235e-05
CUST_7569_PI422575199	AGAP001697		cg11981-pa	-0.516477	-0.428412	1.86848e-06	8.81877e-06	9.16144e-06	2.07955e-05
CUST_11577_PI422575199	AGAP008300		elongator complex protein 3	0.509195	0.525368	5.21097e-06	4.02163e-06	1.78224e-05	1.21394e-05
CUST_134_PI422575199	AGAP004790		stretch regulated skeletal muscle	1.27001	1.3581	5.82353e-06	3.3396e-06	1.92511e-05	1.08155e-05
CUST_5291_PI422575199	AGAP013292		rho gtpase-activating protein 11a	-0.785224	-1.0898	9.31323e-06	5.98868e-07	2.62155e-05	3.8984e-06
CUST_391_PI422575199	AGAP005025		histone h3	-1.11933	-1.15223	5.23199e-06	4.11589e-06	1.78734e-05	1.23178e-05
CUST_11960_PI422575199	AGAP008719		s-phase kinase-associated protein 1	0.62274	0.673693	6.08089e-06	3.16784e-06	1.9775e-05	1.04907e-05
CUST_13265_PI422575199	AGAP010039	NADH_dehyd	nadh dehydrogenase	0.809647	1.6776	1.12338e-05	2.2602e-08	2.97441e-05	5.63647e-07
CUST_3627_PI422575199	AGAP013483		n/a	0.428981	0.454611	5.74558e-06	3.55201e-06	1.91068e-05	1.12428e-05
CUST_1611_PI422575199	AGAP006121		hypothetical conserved protein	-0.81081	-1.05272	8.71931e-06	9.86612e-07	2.52024e-05	5.16524e-06
CUST_10852_PI422575199	AGAP012297		dna polymerase theta	-0.434451	-0.562477	8.74243e-06	1.01342e-06	2.52186e-05	5.25242e-06
CUST_13315_PI422575199	AGAP010089	GPROP9	blue-sensitive visual pigment	1.38063	1.32823	4.11331e-06	5.66587e-06	1.51547e-05	1.53454e-05
CUST_2592_PI422575199	AGAP007064		AGAP007064-PA [Anopheles gambiae str. PEST]	-2.21092	-2.41523	6.31251e-06	3.03328e-06	2.01808e-05	1.03371e-05
CUST_6799_PI422575199	AGAP004266		mitochondrial chaperone bcs1	0.618973	0.401203	3.34073e-07	1.26595e-05	3.49245e-06	2.70378e-05
CUST_12413_PI422575199	AGAP009185		trna-specific adenosine deaminase	-0.466096	-0.37015	1.46267e-06	9.92601e-06	8.04126e-06	2.25152e-05
CUST_619_PI422575199	AGAP005213		myosin xv	0.452236	0.458429	5.03818e-06	4.50161e-06	1.75145e-05	1.30534e-05
CUST_2861_PI422575199	AGAP007310		isoform b	-0.966288	-0.781179	1.66091e-06	9.70509e-06	8.48879e-06	2.21072e-05
CUST_12564_PI422575199	AGAP009343		AGAP009343-PA [Anopheles gambiae str. PEST]	-0.313334	-0.348291	6.64631e-06	2.76415e-06	2.08357e-05	9.80351e-06
CUST_7023_PI422575199	AGAP004437		glycerol-3-phosphate dehydrogenase	2.1037	3.79678	1.1118e-05	7.47849e-08	2.95682e-05	1.14188e-06
CUST_2590_PI422575199	AGAP007064		n/a	-2.55858	-2.78405	6.39202e-06	3.17446e-06	2.03569e-05	1.04907e-05
CUST_463_PI422575199	AGAP005079		gtp-binding protein alpha gna	1.12505	1.16592	5.51909e-06	4.10746e-06	1.85745e-05	1.22991e-05
CUST_6966_PI422575199	AGAP004378	GSTD11	glutathione s-transferase	-1.19375	-1.3316	6.81346e-06	2.7528e-06	2.11854e-05	9.78499e-06
CUST_10989_PI422575199	AGAP010517	MnSOD1	superoxide mn	0.658828	1.03957	1.06538e-05	2.29185e-07	2.87873e-05	2.20844e-06
CUST_7658_PI422575199	AGAP004541		n/a	-0.742729	-0.865159	7.56078e-06	2.12971e-06	2.279e-05	8.35027e-06
CUST_10744_PI422575199	AGAP012188		cg3560	1.2211	1.44795	7.85435e-06	1.90661e-06	2.34423e-05	7.81135e-06
CUST_5181_PI422575199	AGAP003108		tyrosine-protein kinase	0.493841	0.555667	7.06368e-06	2.65588e-06	2.17507e-05	9.55715e-06
CUST_7834_PI422575199	AGAP000669		isoform a	1.209	1.9109	1.0881e-05	2.30993e-07	2.91909e-05	2.21163e-06
DETOX_639_PI422610884	AGAP000163	GSTMS2	GSTMS2 - Glutathion S-transferase; target probed by LSTM-AGAM-DETOX V3 probe agam-detox-1C6; alternative detox probe for AG_DETOX_P213	0.93106	0.922872	4.82285e-06	5.18843e-06	1.69518e-05	1.44598e-05
CUST_12863_PI422575199	AGAP009641		actin binding protein	-0.282819	-0.30602	6.48564e-06	3.37578e-06	2.05179e-05	1.09024e-05
CUST_1796_PI422575199	AGAP006281		isoform b	-0.432692	-0.56937	9.42981e-06	9.55177e-07	2.64397e-05	5.03757e-06
CUST_6300_PI422575199	AGAP003939		pdz and lim domain protein 1	1.24597	2.07585	1.13295e-05	1.52906e-07	2.98063e-05	1.70652e-06
CUST_14039_PI422575199	AGAP012938		serpin 9 inhibitory serine protease inhibitor	0.88509	1.06201	8.18152e-06	1.79972e-06	2.41193e-05	7.55741e-06
CUST_9201_PI422575199	AGAP010543		protein yellow	0.509941	0.49029	4.35373e-06	6.02504e-06	1.57903e-05	1.59166e-05
CUST_6972_PI422575199	AGAP004395		nucleoplasmin-like protein	-1.14169	-1.19308	5.91658e-06	4.10995e-06	1.94533e-05	1.22991e-05
CUST_6200_PI422575199	AGAP003874		uridine cytidine kinase i	1.12618	1.94402	1.15777e-05	1.15044e-07	3.03917e-05	1.44302e-06
CUST_7880_PI422575199	AGAP000708		phosphorylase b kinase	-0.465161	-0.574245	8.68407e-06	1.50577e-06	2.51491e-05	6.77794e-06
CUST_12390_PI422575199	AGAP009161		deoxyribose-phosphate aldolase	-0.641612	-0.753319	7.99487e-06	2.1099e-06	2.36987e-05	8.30133e-06
CUST_4962_PI422575199	AGAP002958		tfiia large subunit	-0.49531	-0.554794	7.26349e-06	2.83819e-06	2.2183e-05	9.92402e-06
CUST_5806_PI422575199	AGAP001403		pmp22 peroxisomal membrane	0.558622	0.764434	1.02398e-05	7.45979e-07	2.78485e-05	4.35079e-06
CUST_2436_PI422575199	AGAP006916	mRpL54	mitochondrial ribosomal	-1.11845	-0.836277	1.05938e-06	1.18856e-05	6.56021e-06	2.5782e-05
CUST_9243_PI422575199	AGAP010586	AIMP1	aminoacyl-trna synthetase auxiliary	-0.345858	-0.397911	7.77445e-06	2.43109e-06	2.33027e-05	9.07528e-06
CUST_13520_PI422575199	AGAP010295		ca	0.462984	0.418189	3.38836e-06	7.8573e-06	1.32237e-05	1.91876e-05
DETOX_759_PI422610884	AGAP010517	MnSOD1	SOD1 - Superoxide dismutase; target probed by LSTM-AGAM-DETOX V3 probe agam-detox-1J24; alternative detox probe for AG_DETOX_P254	0.667312	0.887987	1.00073e-05	9.2397e-07	2.75169e-05	4.95027e-06
CUST_8083_PI422575199	AGAP000849		nadh dehydrogenase	1.17413	1.18623	5.4564e-06	5.01325e-06	1.84772e-05	1.41729e-05
CUST_5160_PI422575199	AGAP003092		rho gtpase	0.479567	0.419467	2.90313e-06	8.78347e-06	1.1937e-05	2.07603e-05
CUST_8379_PI422575199	AGAP000143		isoform a	0.942969	0.79052	2.28701e-06	9.8429e-06	1.03639e-05	2.23418e-05
CUST_13422_PI422575199	AGAP010198		ribonucleoside-diphosphate reductase large subunit	-0.68643	-1.10435	1.17567e-05	2.15185e-07	3.06407e-05	2.13657e-06
CUST_8862_PI422575199	AGAP000473		amino acid transporter	-0.350104	-0.465009	1.01657e-05	9.54278e-07	2.78485e-05	5.03757e-06
CUST_12417_PI422575199	AGAP009189		epidermal growth factor receptor pathway substrate clone isoform a	-0.881341	-0.782534	3.18312e-06	8.5035e-06	1.2716e-05	2.02137e-05
CUST_132_PI422575199	AGAP004788		stretch regulated skeletal muscle	1.22534	1.35698	7.42405e-06	3.19087e-06	2.24646e-05	1.05148e-05
CUST_6409_PI422575199	AGAP004038	HPX8	chorion peroxidase	-1.74493	-2.11928	8.98598e-06	1.78975e-06	2.56651e-05	7.52496e-06
CUST_11111_PI422575199	AGAP007816		kinesin family member 21a	-0.23378	-0.276462	8.55346e-06	2.12878e-06	2.48753e-05	8.35027e-06
CUST_324_PI422575199	AGAP004963		cyclin b	-1.90109	-2.21419	8.3023e-06	2.3462e-06	2.43502e-05	8.88671e-06
DETOX_525_PI422610884	AGAP007121		Cytochrome_b5 - Cytochrome b5; target probed by LSTM-AGAM-DETOX V3 probe agam-detox-1M8; alternative detox probe for AG_DETOX_P175	0.692917	0.49759	8.33546e-07	1.31193e-05	5.67105e-06	2.7588e-05
CUST_10723_PI422575199	AGAP012167	Pgi	phosphoglucose isomerase	1.2474	1.66969	1.05064e-05	9.24691e-07	2.838e-05	4.95027e-06
CUST_3849_PI422575199	AGAP002175		isoform b	-0.450706	-0.49703	7.45754e-06	3.32008e-06	2.25662e-05	1.07718e-05
CUST_10393_PI422575199	AGAP011816		lyr motif-containing protein 2	0.603971	0.47588	1.59522e-06	1.15068e-05	8.3155e-06	2.50959e-05
CUST_11082_PI422575199	AGAP007787		AGAP007787-PA [Anopheles gambiae str. PEST]	-0.748003	-0.798308	6.90774e-06	4.03441e-06	2.13826e-05	1.21474e-05
DETOX_754_PI422610884	AGAP012100	RpS26	RPS26 - House-keeping gene; target probed by LSTM-AGAM-DETOX V3 probe agam-detox-1B2	-1.08551	-0.891842	2.09491e-06	1.06544e-05	9.77446e-06	2.38049e-05
CUST_6356_PI422575199	AGAP001426		rpii140-upstream gene protein	0.453507	0.858741	1.29272e-05	5.78575e-08	3.26028e-05	9.98975e-07
CUST_3390_PI422575199	AGAP001803		pre-mrna-splicing factor	-0.611261	-0.605946	5.35262e-06	5.75274e-06	1.8177e-05	1.5486e-05
CUST_6531_PI422575199	AGAP001141		relative of isoform a	-0.480353	-0.52699	7.51257e-06	3.4923e-06	2.26588e-05	1.1138e-05
CUST_6919_PI422575199	AGAP004366		pyrroline-5-carboxylate dehydrogenase	2.03855	1.9043	4.22943e-06	7.42082e-06	1.54831e-05	1.84644e-05
CUST_6302_PI422575199	AGAP003939		pdz and lim domain protein 1	1.31788	2.19566	1.26598e-05	1.72121e-07	3.22603e-05	1.838e-06
CUST_5063_PI422575199	AGAP003027		isoform c	2.01584	1.30222	3.84913e-07	1.48659e-05	3.7152e-06	3.0412e-05
CUST_1740_PI422575199	AGAP006231		dullard protein	-0.559262	-0.775678	1.13481e-05	7.40727e-07	2.98063e-05	4.32925e-06
CUST_12186_PI422575199	AGAP008951		myosin i	-0.428868	-0.500781	8.70913e-06	2.41179e-06	2.52024e-05	9.04136e-06
CUST_6646_PI422575199	AGAP004177		cell division protein ftsj	1.11875	1.13096	5.88914e-06	5.38468e-06	1.93911e-05	1.48642e-05
CUST_6490_PI422575199	AGAP004109		xaa-pro aminopeptidase	0.440696	0.93968	1.36189e-05	2.16452e-08	3.37629e-05	5.59012e-07
CUST_2114_PI422575199	AGAP006616		presequence mitochondrial	-0.384479	-0.388749	5.94041e-06	5.42303e-06	1.94824e-05	1.49373e-05
DETOX_648_PI422610884	AGAP010404	GSTS1	GSTS1_1 - Glutathion S-transferase; target probed by LSTM-AGAM-DETOX V3 probe agam-detox-1B1; alternative detox probe for AG_DETOX_P216	3.09189	4.38752	1.17029e-05	6.29497e-07	3.05395e-05	3.92404e-06
CUST_9194_PI422575199	AGAP010536		noc2l protein	-0.56731	-0.684169	9.48794e-06	2.00864e-06	2.64881e-05	8.09047e-06
CUST_6985_PI422575199	AGAP004392		dna polymerase subunit alpha b	-0.880898	-0.730464	2.31452e-06	1.0884e-05	1.04007e-05	2.41849e-05
CUST_3727_PI422575199	AGAP001213		sarcomere length isoform d	0.884047	0.909882	6.41369e-06	5.05709e-06	2.03569e-05	1.42293e-05
CUST_3559_PI422575199	AGAP001956		niemann-pick type c-	1.90803	2.18238	8.53463e-06	2.80852e-06	2.48377e-05	9.86079e-06
CUST_5729_PI422575199	AGAP003540		paraflagellar rod	-1.97657	-1.24184	3.20213e-07	1.56527e-05	3.40708e-06	3.15588e-05
CUST_4160_PI422575199	AGAP002387		acid phosphatase-1	-0.885942	-1.92374	1.40005e-05	1.9011e-08	3.44871e-05	5.12929e-07
DETOX_492_PI422610884	AGAP008217	CYP6Z3	CYP6Z3 - Cytochrome P450 monooxygenase; target probed by LSTM-AGAM-DETOX V3 probe agam-detox-1O18; alternative detox probe for AG_DETOX_P164	1.42431	2.08895	1.23581e-05	5.0282e-07	3.17747e-05	3.48592e-06
CUST_9445_PI422575199	AGAP010802		bm8 interacting protein 2d-2	-0.740753	-0.91713	1.02552e-05	1.74465e-06	2.80341e-05	7.39928e-06
CUST_12189_PI422575199	AGAP008954		set and mynd domain-containing protein 3	0.407047	0.499778	1.01891e-05	1.85922e-06	2.78485e-05	7.67317e-06
CUST_7162_PI422575199	AGAP004559		ras-related protein rab-11a	-0.471422	-0.439745	4.50205e-06	7.98691e-06	1.61673e-05	1.94191e-05
CUST_7826_PI422575199	AGAP000666		isoform a	-0.688994	-0.853148	1.05317e-05	1.79153e-06	2.838e-05	7.52496e-06
CUST_13771_PI422575199	AGAP012646		hd domain-containing protein 3	0.277243	0.403057	1.27025e-05	5.5804e-07	3.22603e-05	3.69693e-06
CUST_8283_PI422575199	AGAP000998		lysosomal enzyme receptor isoform d	0.758289	0.604734	1.91864e-06	1.24629e-05	9.29932e-06	2.67323e-05
CUST_5669_PI422575199	AGAP003494		sugar transporter	0.80652	0.917305	8.99122e-06	3.10487e-06	2.56651e-05	1.03835e-05
CUST_8962_PI422575199	AGAP000545		cg12149-pa isoform 5	0.553846	0.568928	6.77417e-06	5.42886e-06	2.11549e-05	1.49524e-05
CUST_13745_PI422575199	AGAP012613		anopheles gambiae pest agap012926-pa	0.754105	0.6543	3.23447e-06	1.04265e-05	1.28136e-05	2.33255e-05
CUST_5964_PI422575199	AGAP003700		methionine aminopeptidase	-0.984608	-0.993779	6.41411e-06	5.94253e-06	2.03569e-05	1.57923e-05
CUST_1850_PI422575199	AGAP006375		AGAP006375-PA [Anopheles gambiae str. PEST]	-0.351959	-0.36599	7.10888e-06	5.15109e-06	2.18395e-05	1.43847e-05
CUST_8503_PI422575199	AGAP000163	GSTMS2	microsomal glutathione s-transferase	0.904625	0.903849	6.19999e-06	6.24401e-06	1.99753e-05	1.62636e-05
CUST_469_PI422575199	AGAP005079		gtp-binding protein alpha gna	1.08149	1.17132	8.13286e-06	4.21233e-06	2.40123e-05	1.25079e-05
CUST_12076_PI422575199	AGAP008843	AQP1	aquaporin	-2.0313	-2.04911	6.51117e-06	6.05952e-06	2.05441e-05	1.59831e-05
CUST_4877_PI422575199	AGAP013090		AGAP013090-PA [Anopheles gambiae str. PEST]	-0.275162	-0.34663	1.11302e-05	1.64116e-06	2.95682e-05	7.14838e-06
CUST_10805_PI422575199	AGAP012250		u11 u12 snrnp 35k	-0.657204	-0.668563	6.74077e-06	5.85369e-06	2.108e-05	1.56535e-05
CUST_6573_PI422575199	AGAP013376	mRpL41	mitochondrial ribosomal	0.588646	0.513737	3.42469e-06	1.05123e-05	1.32668e-05	2.3502e-05
CUST_4824_PI422575199	AGAP013128	CYP6AA2	cytochrome p450	1.6899	1.92678	9.40868e-06	3.18598e-06	2.64121e-05	1.05148e-05
DETOX_727_PI422610884	AGAP010810	HPX14	PX4A - Peroxidase; target probed by LSTM-AGAM-DETOX V3 probe agam-detox-1J13	-0.98626	-0.790741	2.07417e-06	1.28681e-05	9.74599e-06	2.72882e-05
CUST_392_PI422575199	AGAP005026		b chain crystallographic studies of nucleosome core particles containing histone sin mutants	-1.45147	-0.915325	3.5951e-07	1.69309e-05	3.63339e-06	3.34433e-05
CUST_10840_PI422575199	AGAP012285		AGAP012285-PA [Anopheles gambiae str. PEST]	-0.702957	-0.541117	1.59214e-06	1.38735e-05	8.28812e-06	2.88328e-05
CUST_4519_PI422575199	AGAP002654		poly -binding protein	-1.74786	-1.75859	6.61886e-06	6.29372e-06	2.07789e-05	1.6381e-05
CUST_9856_PI422575199	AGAP011246		origin recognition complex subunit 6	-0.557767	-0.847131	1.38335e-05	4.1994e-07	3.40903e-05	3.07814e-06
CUST_4869_PI422575199	AGAP002892		g-rich sequence factor-	-0.386259	-0.651746	1.45081e-05	1.78419e-07	3.52968e-05	1.87788e-06
CUST_4096_PI422575199	AGAP001268		transcription factor	-0.445233	-0.45436	6.99858e-06	5.9221e-06	2.1642e-05	1.57645e-05
CUST_1026_PI422575199	AGAP005576		aspartyl-trna synthetase	-0.81615	-0.837673	7.15295e-06	5.77355e-06	2.19123e-05	1.55147e-05
CUST_13659_PI422575199	AGAP012516		enhancer of ezh	-0.874404	-1.16455	1.24428e-05	1.15152e-06	3.17747e-05	5.72867e-06
CUST_6218_PI422575199	AGAP001423		bifunctional purine biosynthesis protein	-1.34462	-1.70501	1.17502e-05	1.64272e-06	3.06407e-05	7.14838e-06
CUST_2596_PI422575199	AGAP007069		AGAP007069-PA [Anopheles gambiae str. PEST]	0.562267	0.668981	1.06204e-05	2.52673e-06	2.85402e-05	9.27106e-06
CUST_8158_PI422575199	AGAP000924		polymerase delta-interacting protein 3	-0.841048	-0.878392	7.68639e-06	5.37579e-06	2.3142e-05	1.48642e-05
CUST_11491_PI422575199	AGAP008206	CYP6N2	cytochrome p450	1.56187	1.60301	7.41897e-06	5.99068e-06	2.24646e-05	1.58616e-05
CUST_2207_PI422575199	AGAP006701		zinc finger protein	-0.312796	-0.331707	8.24388e-06	5.08574e-06	2.42351e-05	1.42773e-05
CUST_14014_PI422575199	AGAP012911		anopheles gambiae pest agap012911-pa	-0.332888	-0.376306	9.91552e-06	3.6105e-06	2.73828e-05	1.13353e-05
CUST_6171_PI422575199	AGAP003843		cytochrome c-type heme lyase	0.740353	0.942577	1.22901e-05	1.66364e-06	3.1611e-05	7.21657e-06
CUST_6986_PI422575199	AGAP004392		dna polymerase subunit alpha b	-0.927226	-0.77661	2.9175e-06	1.25626e-05	1.19912e-05	2.68767e-05
CUST_8406_PI422575199	AGAP013021		beat vii	1.01943	1.10985	9.06755e-06	4.50532e-06	2.58094e-05	1.3071e-05
CUST_5379_PI422575199	AGAP003263		cdc42 small effector 2-like protein	-1.28137	-1.06485	2.80082e-06	1.28663e-05	1.16073e-05	2.72882e-05
CUST_513_PI422575199	AGAP005123		nucleoside diphosphate kinase 6-like	-1.10477	-1.37498	1.19659e-05	1.9588e-06	3.09535e-05	7.96665e-06
CUST_11217_PI422575199	AGAP007921		nonspecific lipid-transfer protein	0.368327	0.478641	1.26908e-05	1.44705e-06	3.22603e-05	6.66208e-06
CUST_970_PI422575199	AGAP005528		nmda receptor glutamate-binding chain	1.89923	1.48654	1.91892e-06	1.45041e-05	9.29932e-06	2.97791e-05
CUST_2178_PI422575199	AGAP006670		gamma-glutamyl hydrolase	-1.11251	-1.07674	6.08652e-06	7.96115e-06	1.97891e-05	1.93604e-05
CUST_7881_PI422575199	AGAP000708		phosphorylase b kinase	-0.501585	-0.599093	1.12644e-05	2.59911e-06	2.98063e-05	9.41304e-06
CUST_12799_PI422575199	AGAP009579		dihydropyridine-sensitive l-type calcium channel	0.410198	0.31337	1.64521e-06	1.52217e-05	8.46236e-06	3.08722e-05
CUST_8395_PI422575199	AGAP001052		ubiquitin specific protease	1.06468	0.8628	2.43557e-06	1.3778e-05	1.07646e-05	2.86613e-05
CUST_871_PI422575199	AGAP005434		retinoid-inducible serine carboxypeptidase (serine carboxypeptidase	0.814405	0.672117	2.74913e-06	1.33663e-05	1.14542e-05	2.8077e-05
CUST_10526_PI422575199	AGAP011966		transcription termination factor 2	-0.62374	-0.687696	9.7099e-06	4.34949e-06	2.69305e-05	1.27636e-05
DETOX_154_PI422610884	AGAP006726	COEAE5G	COEAE5G - Carboxylesterase; target probed by LSTM-AGAM-DETOX V3 probe agam-detox-1K6	0.595269	0.617501	8.09281e-06	5.98769e-06	2.39143e-05	1.58616e-05
CUST_11261_PI422575199	AGAP007966		atp synthase gamma mitochondrial	1.27637	1.94779	1.53445e-05	4.50021e-07	3.65334e-05	3.2548e-06
CUST_4227_PI422575199	AGAP002426		protein opi10-like protein	-0.970206	-1.15101	1.14204e-05	2.78937e-06	2.99798e-05	9.83227e-06
CUST_11093_PI422575199	AGAP007798		mitosis inhibitor protein kinase	-0.417482	-0.584306	1.43854e-05	8.79722e-07	3.51022e-05	4.80254e-06
CUST_462_PI422575199	AGAP005079		gtp-binding protein alpha gna	1.08567	1.16667	9.07413e-06	5.02235e-06	2.58094e-05	1.41891e-05
CUST_6826_PI422575199	AGAP004283		clathrin coat assembly protein ap19	-0.581839	-0.789394	1.39543e-05	1.10966e-06	3.44871e-05	5.58823e-06
CUST_8745_PI422575199	AGAP000385		AGAP000385-PA [Anopheles gambiae str. PEST]	0.509296	0.39869	1.9924e-06	1.50189e-05	9.50993e-06	3.05973e-05
CUST_661_PI422575199	AGAP005245		lola	-0.34076	-0.398445	1.12649e-05	3.1044e-06	2.98063e-05	1.03835e-05
CUST_4956_PI422575199	AGAP002959		squamous cell carcinoma antigen recognized by t-cells 3	-0.507387	-0.43837	3.65923e-06	1.21739e-05	1.39355e-05	2.62602e-05
CUST_7388_PI422575199	AGAP001585		a chain structural studies of nucleoside analog and feedback inhibitor binding to drosophila melanogaster multisubstrate deoxyribonucleoside kinase	-0.503002	-0.407824	2.5171e-06	1.41676e-05	1.0952e-05	2.92901e-05
CUST_8396_PI422575199	AGAP001052		ubiquitin specific protease	1.01158	0.783607	1.86817e-06	1.53702e-05	9.16144e-06	3.11828e-05
CUST_2786_PI422575199	AGAP007238		thioesterase superfamily member 2	1.05278	1.46654	1.46144e-05	9.30977e-07	3.54663e-05	4.97434e-06
CUST_2616_PI422575199	AGAP007088		peptidyl-prolyl cis-trans isomerase	-0.864506	-0.648315	1.50052e-06	1.61858e-05	8.15378e-06	3.24065e-05
CUST_13694_PI422575199	AGAP012553		anopheles gambiae pest agap012553-pa	-1.99272	-2.36207	1.17395e-05	2.89009e-06	3.05395e-05	1.00247e-05
CUST_6136_PI422575199	AGAP003809		isoform a	0.39369	0.466914	1.17741e-05	2.88572e-06	3.06407e-05	1.00247e-05
CUST_13239_PI422575199	AGAP010014		AGAP010014-PA [Anopheles gambiae str. PEST]	1.15095	1.09952	6.11809e-06	8.90281e-06	1.98131e-05	2.09246e-05
CUST_6340_PI422575199	AGAP003997		casein kinase	-0.335139	-0.389196	1.13827e-05	3.3223e-06	2.99798e-05	1.07718e-05
CUST_1800_PI422575199	AGAP006323		AGAP006323-PA [Anopheles gambiae str. PEST]	-0.463353	-0.626305	1.43328e-05	1.17782e-06	3.49313e-05	5.82555e-06
CUST_3178_PI422575199	AGAP007623		clip-associating protein	-0.616541	-0.459745	1.4577e-06	1.64808e-05	8.04126e-06	3.28282e-05
CUST_12771_PI422575199	AGAP009551		sulfotransferase	1.0066	1.02031	7.75509e-06	6.9399e-06	2.32927e-05	1.76303e-05
CUST_11683_PI422575199	AGAP008417		cyclin h	-0.74507	-0.803204	9.58021e-06	5.16847e-06	2.66121e-05	1.44284e-05
CUST_982_PI422575199	AGAP005538		translin	-0.809901	-1.06992	1.40589e-05	1.40135e-06	3.4636e-05	6.47728e-06
CUST_468_PI422575199	AGAP005079		gtp-binding protein alpha gna	1.07102	1.13741	9.18835e-06	5.60736e-06	2.6003e-05	1.526e-05
CUST_9118_PI422575199	AGAP010451		atp-dependent lon	-0.768507	-0.573672	1.49349e-06	1.6723e-05	8.1298e-06	3.31465e-05
CUST_14048_PI422575199	AGAP012591	CLIPA3	serine proteinase stubble	0.267566	0.272256	7.97926e-06	6.91894e-06	2.36987e-05	1.76065e-05
CUST_1300_PI422575199	AGAP005832		aspartyl hydroxylase	0.980854	1.19497	1.26065e-05	2.473e-06	3.21695e-05	9.15876e-06
CUST_4047_PI422575199	AGAP013459		AGAP013459-PA [Anopheles gambiae str. PEST]	-2.15173	-1.44753	6.97469e-07	1.87604e-05	5.2319e-06	3.61032e-05
CUST_11083_PI422575199	AGAP007788		n/a	0.648843	0.65514	7.78853e-06	7.19524e-06	2.33427e-05	1.80828e-05
CUST_13860_PI422575199	AGAP012743		dna replication complex gins protein psf2	-1.24939	-1.46953	1.20457e-05	3.16596e-06	3.09535e-05	1.04907e-05
CUST_13463_PI422575199	AGAP010239		dna-j hsp40	0.589529	0.515344	4.09542e-06	1.23555e-05	1.51337e-05	2.66043e-05
CUST_9782_PI422575199	AGAP011168		isoform a	0.418213	0.410152	7.12091e-06	8.35288e-06	2.18395e-05	2.001e-05
CUST_3056_PI422575199	AGAP007510		protein saal1	-0.566797	-0.47463	3.28145e-06	1.41038e-05	1.28951e-05	2.91019e-05
CUST_13765_PI422575199	AGAP012638		anopheles gambiae pest agap012638-pa	-0.808082	-1.28186	1.71209e-05	3.62715e-07	3.96162e-05	2.87679e-06
CUST_9680_PI422575199	AGAP011065		six sine homebox transcription factors	-1.45816	-2.04883	1.59087e-05	9.46114e-07	3.75564e-05	5.00604e-06
CUST_792_PI422575199	AGAP005360		pq loop repeat-containing protein 3	0.518212	0.596104	1.19735e-05	3.78732e-06	3.09535e-05	1.17118e-05
CUST_10451_PI422575199	AGAP011887		nucleoporin nup37	-0.574933	-0.509682	4.58069e-06	1.23033e-05	1.63874e-05	2.64068e-05
CUST_9471_PI422575199	AGAP010839		AGAP010839-PA [Anopheles gambiae str. PEST]	-0.262248	-0.28313	1.02374e-05	5.4605e-06	2.78485e-05	1.49976e-05
CUST_5568_PI422575199	AGAP013215		zinc finger protein 313	-1.14054	-1.44573	1.42431e-05	2.01201e-06	3.48084e-05	8.09047e-06
CUST_4997_PI422575199	AGAP002968		thiamin pyrophosphokinase 1	0.640568	0.781493	1.33873e-05	2.60078e-06	3.35278e-05	9.41304e-06
CUST_12010_PI422575199	AGAP008769		acyl-coa dehydrogenase	1.84931	1.42762	2.0018e-06	1.68833e-05	9.53171e-06	3.34433e-05
CUST_12901_PI422575199	AGAP009681	Drep4	caspase-activated nuclease	-0.364343	-0.402106	1.09405e-05	4.86996e-06	2.91909e-05	1.38955e-05
CUST_6454_PI422575199	AGAP004092	APG2	n/a	1.6096	1.0906	7.8305e-07	1.97517e-05	5.5861e-06	3.76526e-05
CUST_8979_PI422575199	AGAP010313		esr1 protein	-0.929829	-1.20476	1.4789e-05	1.74001e-06	3.58775e-05	7.39928e-06
CUST_12676_PI422575199	AGAP009457		gtp-binding protein alpha gna	-0.27952	-0.345666	1.39439e-05	2.42178e-06	3.4289e-05	9.04814e-06
CUST_9682_PI422575199	AGAP011067		six sine homebox transcription factors	-0.772654	-0.934251	1.33506e-05	2.79469e-06	3.35278e-05	9.83227e-06
CUST_1982_PI422575199	AGAP006499		n/a	0.340589	0.272473	2.57942e-06	1.61592e-05	1.10754e-05	3.24065e-05
CUST_2132_PI422575199	AGAP006633		syntrophin-like isoform a	-0.212841	-0.205633	7.12303e-06	9.44413e-06	2.18395e-05	2.16492e-05
CUST_13507_PI422575199	AGAP010282		dna mismatch repair protein spellchecker 1	-0.959533	-1.52822	1.7758e-05	3.64404e-07	4.07261e-05	2.87783e-06
CUST_6854_PI422575199	AGAP004311		phosphopantothenate--cysteine ligase	-0.4778	-0.487967	8.77467e-06	7.38456e-06	2.52844e-05	1.83954e-05
CUST_6337_PI422575199	AGAP003992		nucleolar protein 6	-0.633405	-0.866911	1.61234e-05	1.19908e-06	3.79011e-05	5.87178e-06
CUST_1617_PI422575199	AGAP006126	GPROP8	ultraviolet-sensitive opsin	0.483502	0.474226	7.62469e-06	8.93498e-06	2.29511e-05	2.09653e-05
CUST_5287_PI422575199	AGAP003171		rna-binding protein 34	-2.47334	-1.91271	2.10225e-06	1.74457e-05	9.78205e-06	3.41471e-05
CUST_12519_PI422575199	AGAP009291		coatomer subunit gamma	0.748105	0.675193	5.28609e-06	1.22425e-05	1.80256e-05	2.62602e-05
CUST_6849_PI422575199	AGAP013415		zinc metalloprotease	-0.361806	-0.21691	3.11348e-07	2.22104e-05	3.34173e-06	4.09928e-05
CUST_11759_PI422575199	AGAP008496	Med30	thyroid hormone receptor-associated protein 6	-0.315767	-0.251172	2.55935e-06	1.67955e-05	1.10436e-05	3.33051e-05
CUST_12112_PI422575199	AGAP008879		AGAP008879-PC [Anopheles gambiae str. PEST]	-0.896832	-1.00006	1.17543e-05	4.80996e-06	3.06407e-05	1.37599e-05
CUST_9895_PI422575199	AGAP011298	RpL10a	60s ribosomal protein l10a	-0.392961	-0.328807	3.53387e-06	1.52498e-05	1.35435e-05	3.08722e-05
DETOX_443_PI422610884	AGAP008213	CYP6M3	CYP6M3 - Cytochrome P450 monooxygenase; target probed by LSTM-AGAM-DETOX V3 probe agam-detox-1F17	2.02792	2.9376	1.73107e-05	7.98154e-07	3.99211e-05	4.52655e-06
CUST_9867_PI422575199	AGAP011257		anopheles gambiae pest agap012638-pa	-1.71313	-1.81471	1.02848e-05	6.41697e-06	2.80341e-05	1.66151e-05
CUST_1923_PI422575199	AGAP006441		gtp cyclohydrolase i	-1.03632	-1.3093	1.50503e-05	2.19063e-06	3.63282e-05	8.50392e-06
CUST_2112_PI422575199	AGAP006614		transcription factor btf3	0.92903	0.886736	7.02412e-06	1.02835e-05	2.16846e-05	2.31797e-05
CUST_5977_PI422575199	AGAP003692		alanyl aminopeptidase	-1.36016	-1.83629	1.65126e-05	1.38032e-06	3.86092e-05	6.41161e-06
CUST_4739_PI422575199	AGAP001312		succinyl- synthetase small	1.16154	1.48846	1.54998e-05	2.00519e-06	3.69354e-05	8.09047e-06
CUST_5742_PI422575199	AGAP003545	Osk	oskar	-2.50424	-2.3451	6.53171e-06	1.11758e-05	2.05886e-05	2.47181e-05
CUST_353_PI422575199	AGAP004989		proto-oncogene tyrosine-protein kinase abl1	-0.316047	-0.356934	1.25251e-05	4.6192e-06	3.19842e-05	1.33431e-05
DETOX_621_PI422610884	AGAP009197	GSTE3	GSTE3 - Glutathion S-transferase; target probed by LSTM-AGAM-DETOX V3 probe agam-detox-1N12; alternative detox probe for AG_DETOX_P207	-0.669723	-0.828589	1.48731e-05	2.57927e-06	3.59954e-05	9.37135e-06
CUST_1695_PI422575199	AGAP006187		g12	-0.619151	-0.460189	1.67572e-06	1.93202e-05	8.55361e-06	3.69136e-05
CUST_12824_PI422575199	AGAP009602		lethal 35di	1.55187	1.67076	1.11887e-05	6.11449e-06	2.97441e-05	1.6051e-05
CUST_11572_PI422575199	AGAP008295	TRYP2	trypsin	3.4778	2.34546	8.39104e-07	2.18803e-05	5.67363e-06	4.06656e-05
CUST_4391_PI422575199	AGAP002569		membrane protein tms1d	0.371946	0.376447	9.30647e-06	8.43505e-06	2.62155e-05	2.01288e-05
CUST_9161_PI422575199	AGAP010494		par-6 gamma	-0.357161	-0.357349	8.98217e-06	8.94375e-06	2.56651e-05	2.09739e-05
CUST_6729_PI422575199	AGAP001480		isoform a	0.41157	0.508385	1.55263e-05	2.73316e-06	3.69354e-05	9.75574e-06
CUST_9346_PI422575199	AGAP010699		swi snf matrix actin dependent regulator of subfamily member 1	-0.448056	-0.585898	1.68326e-05	1.84345e-06	3.90762e-05	7.64781e-06
CUST_7610_PI422575199	AGAP001763	Fatp	amp dependent ligase	0.591146	0.775764	1.68787e-05	1.79421e-06	3.92827e-05	7.52496e-06
CUST_9356_PI422575199	AGAP010711		importin (ran-binding protein)	-0.67052	-0.836275	1.58372e-05	2.57369e-06	3.74972e-05	9.36584e-06
CUST_7266_PI422575199	AGAP004615		dna polymerase epsilon	-0.774304	-1.04136	1.75384e-05	1.51886e-06	4.02237e-05	6.80439e-06
CUST_5724_PI422575199	AGAP003517		phenylalanyl-trna synthetase beta chain	-0.548428	-0.380339	1.05778e-06	2.17631e-05	6.56021e-06	4.05481e-05
CUST_6632_PI422575199	AGAP004150		hypothetical conserved protein	-0.216643	-0.324317	1.93045e-05	6.76991e-07	4.31712e-05	4.07019e-06
CUST_2439_PI422575199	AGAP006920		n/a	-0.218416	-0.219773	9.45176e-06	8.9855e-06	2.64397e-05	2.10317e-05
CUST_13243_PI422575199	AGAP010018		dna replication complex gins protein psf2	-1.35763	-1.55538	1.39075e-05	4.56622e-06	3.4289e-05	1.32333e-05
CUST_8597_PI422575199	AGAP000260	ATPsynepsilon	atp synthase subunit mitochondrial	1.24375	1.2524	9.51809e-06	8.99462e-06	2.65085e-05	2.10317e-05
CUST_402_PI422575199	AGAP005033		n/a	-0.812077	-0.767375	7.33609e-06	1.16481e-05	2.23382e-05	2.52476e-05
DETOX_376_PI422610884	AGAP008358	CYP4H17	CYP4H17 - Cytochrome P450 monooxygenase; target probed by LSTM-AGAM-DETOX V3 probe agam-detox-1F14	0.838939	0.796934	7.51404e-06	1.14294e-05	2.26588e-05	2.50427e-05
DETOX_637_PI422610884	AGAP000163	GSTMS2	GSTMS2 - Glutathion S-transferase; target probed by LSTM-AGAM-DETOX V3 probe agam-detox-1C6	0.89352	0.892295	9.26912e-06	9.37352e-06	2.6187e-05	2.15703e-05
CUST_517_PI422575199	AGAP005125		isoform a	-0.58324	-0.642356	1.27201e-05	5.7753e-06	3.22603e-05	1.55289e-05
CUST_11708_PI422575199	AGAP008444	CPLCG1	cuticle protein	1.32424	1.67004	1.66454e-05	2.4697e-06	3.87655e-05	9.15876e-06
CUST_5306_PI422575199	AGAP003194	SRPN8	serpin 8 inhibitory serine protease inhibitor	0.55875	0.626495	1.33717e-05	5.24226e-06	3.35278e-05	1.45869e-05
CUST_11380_PI422575199	AGAP008090		nuclear pore complex protein nup205	-0.995885	-1.0617	1.16885e-05	6.92916e-06	3.05395e-05	1.76184e-05
CUST_9590_PI422575199	AGAP010974		potassium-dependent sodium-calcium	-0.28189	-0.284276	9.75996e-06	9.11095e-06	2.7005e-05	2.12076e-05
CUST_4740_PI422575199	AGAP001312		succinyl- synthetase small	1.16995	1.4957	1.71975e-05	2.27942e-06	3.9769e-05	8.70147e-06
CUST_8595_PI422575199	AGAP000260	ATPsynepsilon	atp synthase subunit mitochondrial	1.30813	1.34238	1.05075e-05	8.5095e-06	2.838e-05	2.02229e-05
CUST_12293_PI422575199	AGAP009060		probable atp-dependent dna helicase hfm1	-0.316389	-0.284839	5.98713e-06	1.41173e-05	1.95549e-05	2.91019e-05
CUST_13211_PI422575199	AGAP009986		iroquois family related homeobox	0.778244	0.828665	1.19139e-05	7.13544e-06	3.07862e-05	1.7973e-05
CUST_10573_PI422575199	AGAP012017		AGAP012017-PA [Anopheles gambiae str. PEST]	-0.985525	-1.04178	1.17249e-05	7.4524e-06	3.05395e-05	1.85003e-05
DETOX_156_PI422610884	AGAP006726	COEAE5G	COEAE5G - Carboxylesterase; target probed by LSTM-AGAM-DETOX V3 probe agam-detox-1K6; alternative detox probe for AG_DETOX_P052	0.530616	0.601832	1.42718e-05	5.095e-06	3.49313e-05	1.42773e-05
CUST_8633_PI422575199	AGAP000288		alcohol dehydrogenase	1.06829	1.04674	8.95731e-06	1.05767e-05	2.56422e-05	2.3646e-05
CUST_7074_PI422575199	AGAP004458		internalin a	1.03235	0.514697	7.88848e-08	2.72894e-05	1.47796e-06	4.79003e-05
CUST_5741_PI422575199	AGAP003545	Osk	oskar	-2.51903	-2.35031	7.26893e-06	1.2796e-05	2.2183e-05	2.71983e-05
CUST_4225_PI422575199	AGAP002428		isoform b	0.714647	1.08283	2.0589e-05	6.54099e-07	4.5498e-05	3.9825e-06
CUST_9231_PI422575199	AGAP010573		AGAP010573-PA [Anopheles gambiae str. PEST]	0.731562	0.868222	1.59444e-05	3.92105e-06	3.75564e-05	1.19353e-05
CUST_745_PI422575199	AGAP005319		adenylate cyclase	1.31465	1.17809	5.98138e-06	1.46416e-05	1.95549e-05	2.99659e-05
CUST_2003_PI422575199	AGAP006520		isoform a	-0.337143	-0.229112	9.81364e-07	2.38501e-05	6.24791e-06	4.33585e-05
CUST_13920_PI422575199	AGAP012814		isoform c	0.694691	0.720331	1.11927e-05	8.32771e-06	2.97441e-05	1.99815e-05
CUST_5027_PI422575199	AGAP002996		atp-dependent clp protease atp-binding subunit clpx	0.884743	0.642502	1.62712e-06	2.26233e-05	8.43388e-06	4.15231e-05
DETOX_532_PI422610884	AGAP007249	Flightin	Flightin - Flightin, matches also transcript ens|AGAP007249-RB; target probed by LSTM-AGAM-DETOX V3 probe agam-detox-2C1	1.7401	3.06001	2.23844e-05	1.99045e-07	4.79322e-05	2.05365e-06
CUST_8267_PI422575199	AGAP000991		seryl-trna synthetase	0.402621	0.37927	7.71565e-06	1.2559e-05	2.32124e-05	2.68767e-05
CUST_1278_PI422575199	AGAP005811		oxt	-0.417826	-0.554495	1.8847e-05	1.83267e-06	4.25417e-05	7.63498e-06
CUST_12279_PI422575199	AGAP009045		isoform a	0.792745	1.01294	1.80872e-05	2.41305e-06	4.11705e-05	9.04136e-06
CUST_11333_PI422575199	AGAP008040		AGAP008040-PA [Anopheles gambiae str. PEST]	-1.16056	-1.38507	1.64005e-05	3.85394e-06	3.84265e-05	1.18419e-05
CUST_5307_PI422575199	AGAP003194	SRPN8	serpin 8 inhibitory serine protease inhibitor	0.536278	0.652762	1.69863e-05	3.39154e-06	3.94367e-05	1.09134e-05
CUST_8499_PI422575199	AGAP000170		nadh dehydrogenase iron-sulfur protein mitochondrial	0.887688	1.72874	2.31843e-05	8.53257e-08	4.91042e-05	1.24918e-06
CUST_6098_PI422575199	AGAP003790	ANXB9	annexin	0.402498	0.75548	2.3353e-05	1.18488e-07	4.93189e-05	1.46402e-06
CUST_11758_PI422575199	AGAP008495		bis(5 -nucleosyl)-tetraphosphatase	0.716374	0.760977	1.25218e-05	7.65144e-06	3.19842e-05	1.88415e-05
CUST_10771_PI422575199	AGAP012216		sterol o-acyltransferase 1	-0.795731	-1.26866	2.21954e-05	4.58589e-07	4.7679e-05	3.28404e-06
CUST_7941_PI422575199	AGAP000735		histidyl-trna synthetase	-0.46193	-0.721172	2.19774e-05	5.43098e-07	4.73657e-05	3.64125e-06
CUST_7566_PI422575199	AGAP001701		ubiquitin-like protein smt3	-0.719491	-0.702004	9.27636e-06	1.13353e-05	2.61942e-05	2.48395e-05
CUST_12348_PI422575199	AGAP009117		isoform b	0.516378	0.311534	4.05993e-07	2.70162e-05	3.82306e-06	4.74745e-05
CUST_4789_PI422575199	AGAP002836		dicer-1	-0.245403	-0.219503	6.25101e-06	1.55189e-05	2.00671e-05	3.12516e-05
CUST_1077_PI422575199	AGAP005623		uncharacterized protein	-0.280355	-0.251667	6.41033e-06	1.5453e-05	2.03569e-05	3.12516e-05
CUST_10031_PI422575199	AGAP011435		zinc carboxypeptidase a 1	1.89778	1.34231	1.40502e-06	2.43032e-05	7.94067e-06	4.39398e-05
CUST_6824_PI422575199	AGAP004286		cg2446	-0.940097	-1.44353	2.24005e-05	6.3879e-07	4.79322e-05	3.94948e-06
CUST_5578_PI422575199	AGAP003409		isoform b	0.286589	0.239062	4.30336e-06	1.89184e-05	1.56738e-05	3.62532e-05
CUST_7451_PI422575199	AGAP001634		sodium solute symporter	0.528045	0.584774	1.46442e-05	6.37066e-06	3.54663e-05	1.65503e-05
CUST_13292_PI422575199	AGAP010066		mpv17-like protein	1.71745	2.66878	2.25565e-05	5.81253e-07	4.82423e-05	3.82636e-06
CUST_10606_PI422575199	AGAP012048		citrate synthase	1.966	2.11645	1.35569e-05	7.433e-06	3.37629e-05	1.84644e-05
CUST_8724_PI422575199	AGAP000375		lethal 03670	0.950218	1.15356	1.78952e-05	3.65915e-06	4.09015e-05	1.14273e-05
CUST_8208_PI422575199	AGAP000939		platelet-activating factor acetylhydrolase alpha subunit-like protein	-0.729328	-1.05243	2.18282e-05	1.05452e-06	4.70507e-05	5.38436e-06
CUST_3416_PI422575199	AGAP001821		AGAP001821-PA [Anopheles gambiae str. PEST]	0.587575	0.858832	2.21558e-05	9.60695e-07	4.7679e-05	5.06116e-06
DETOX_803_PI422610884	AGAP011054	TPX2	TPX2 - Thioredoxin dependent peroxidase; target probed by LSTM-AGAM-DETOX V3 probe agam-detox-1B10	0.913451	0.90636	1.04186e-05	1.11007e-05	2.81968e-05	2.45957e-05
CUST_12407_PI422575199	AGAP009179		exu-associated protein	-0.362217	-0.475432	2.01165e-05	2.15258e-06	4.45905e-05	8.38896e-06
CUST_5723_PI422575199	AGAP003517		phenylalanyl-trna synthetase beta chain	-0.604793	-0.40756	1.01564e-06	2.63342e-05	6.41466e-06	4.65899e-05
DETOX_685_PI422610884	AGAP012801	NIT8503	NIT8503 - Nitrilase; target probed by LSTM-AGAM-DETOX V3 probe agam-detox-2B2	0.859127	0.786025	7.30848e-06	1.50749e-05	2.22663e-05	3.07445e-05
CUST_7283_PI422575199	AGAP004616	ATPsynCF6	mitochondrial atp synthase coupling factor 6	1.21951	1.30056	1.36335e-05	8.07387e-06	3.37629e-05	1.95418e-05
CUST_6195_PI422575199	AGAP013233		ring finger and wd repeat domain 2	-0.547283	-0.553683	1.14042e-05	1.03749e-05	2.99798e-05	2.33255e-05
CUST_3958_PI422575199	AGAP002247	Med21	srb7p: rna polymerase ii holoenzyme	-0.531384	-0.660133	1.89509e-05	3.20529e-06	4.27733e-05	1.05388e-05
CUST_499_PI422575199	AGAP006579		AGAP006579-PB [Anopheles gambiae str. PEST]	-0.525529	-0.761358	2.23824e-05	1.0471e-06	4.79322e-05	5.38436e-06
CUST_4662_PI422575199	AGAP002730		iron-sulfur cluster assembly 1 mitochondrial-like	0.90414	1.5242	2.4396e-05	3.14452e-07	5.07848e-05	2.5875e-06
CUST_4610_PI422575199	AGAP013087		AGAP013087-PA [Anopheles gambiae str. PEST]	-0.159562	-0.138263	5.54958e-06	1.78391e-05	1.86396e-05	3.47673e-05
CUST_8370_PI422575199	AGAP000135		AGAP000135-PA [Anopheles gambiae str. PEST]	-0.688953	-0.710051	1.22883e-05	9.61416e-06	3.1611e-05	2.19398e-05
CUST_11410_PI422575199	AGAP008124		chitinase domain-containing protein 1	-0.304239	-0.399056	2.03845e-05	2.19539e-06	4.51417e-05	8.50392e-06
CUST_6482_PI422575199	AGAP004107		mfs transporter	1.02031	1.06019	1.27089e-05	9.30365e-06	3.22603e-05	2.14539e-05
CUST_649_PI422575199	AGAP005243		dynein light chain axonemal	0.988951	1.42116	2.25004e-05	1.128e-06	4.80875e-05	5.67168e-06
CUST_11022_PI422575199	AGAP011783	CLIPA13	serine protease	-0.852733	-1.07533	1.96147e-05	2.93168e-06	4.37305e-05	1.01e-05
CUST_5571_PI422575199	AGAP003417		tbc1 domain family member 5	-0.252204	-0.398103	2.40537e-05	5.44509e-07	5.03699e-05	3.64728e-06
DETOX_155_PI422610884	AGAP006726	COEAE5G	COEAE5G - Carboxylesterase; target probed by LSTM-AGAM-DETOX V3 probe agam-detox-1K6	0.545387	0.598411	1.51336e-05	7.10882e-06	3.63282e-05	1.79111e-05
CUST_2950_PI422575199	AGAP007393		disulfide isomerase	-0.568176	-0.419786	2.07322e-06	2.48056e-05	9.74599e-06	4.45763e-05
CUST_3334_PI422575199	AGAP002474		cleavage and polyadenylation specificity factor subunit 2	-0.559368	-0.623037	1.58586e-05	6.5904e-06	3.75564e-05	1.6936e-05
CUST_11247_PI422575199	AGAP007952		ubiquitin-conjugating enzyme e2-24 kda	-0.880837	-0.920772	1.32452e-05	9.23548e-06	3.31695e-05	2.1375e-05
CUST_1825_PI422575199	AGAP006355		general transcription factor iie subunit 1	-1.28727	-1.33969	1.30835e-05	9.45734e-06	3.29893e-05	2.16571e-05
CUST_8856_PI422575199	AGAP000469		uncharacterized protein c6orf106-like protein	-0.793712	-0.880079	1.57402e-05	6.78715e-06	3.72852e-05	1.74094e-05
CUST_2948_PI422575199	AGAP007393		disulfide isomerase	-0.624954	-0.52078	4.58906e-06	2.02974e-05	1.64065e-05	3.8383e-05
CUST_8917_PI422575199	AGAP000523	ATPsynC	atp synthase lipid-binding mitochondrial precursor	2.079	2.22231	1.43216e-05	8.32722e-06	3.49313e-05	1.99815e-05
CUST_8064_PI422575199	AGAP000839		AGAP000839-PA [Anopheles gambiae str. PEST]	-0.334746	-0.248172	2.17092e-06	2.52129e-05	9.98857e-06	4.51727e-05
CUST_9886_PI422575199	AGAP011288		dph3_drome ame: full=dph3 homolog	1.1923	0.49393	1.90007e-08	3.26254e-05	7.00581e-07	5.44868e-05
CUST_7377_PI422575199	AGAP001569		myosin light chain	1.02811	0.979788	9.45269e-06	1.39778e-05	2.64397e-05	2.90039e-05
CUST_6836_PI422575199	AGAP004297		nad dependent epimerase dehydratase	-1.68301	-1.52221	7.36471e-06	1.66637e-05	2.23603e-05	3.31465e-05
CUST_8150_PI422575199	AGAP000901		alanine aminotransferase	0.652186	0.523809	3.76752e-06	2.25371e-05	1.42613e-05	4.13623e-05
CUST_120_PI422575199	AGAP004775		xaa-pro dipeptidase	3.79061	1.74948	4.88878e-08	3.25736e-05	1.14195e-06	5.44868e-05
CUST_2848_PI422575199	AGAP007297		lethal neo18	0.853032	0.881607	1.30639e-05	9.99513e-06	3.29893e-05	2.2643e-05
CUST_6336_PI422575199	AGAP003987		cg6459-pa	-0.569324	-0.354568	5.90319e-07	2.96973e-05	4.72096e-06	5.09245e-05
CUST_6078_PI422575199	AGAP003768	RpS2	40s ribosomal protein s2	-0.361072	-0.598195	2.5795e-05	3.87846e-07	5.26968e-05	2.96839e-06
CUST_7841_PI422575199	AGAP000681		coiled-coil domain-containing protein 76	-0.603639	-0.772758	2.09856e-05	2.77404e-06	4.60044e-05	9.80351e-06
CUST_11062_PI422575199	AGAP007767		AGAP007767-PA [Anopheles gambiae str. PEST]	-2.19445	-2.54936	1.81166e-05	5.33775e-06	4.11705e-05	1.4803e-05
CUST_10056_PI422575199	AGAP011460		salivary cysteine-rich peptide	3.53674	1.9126	1.88631e-07	3.17662e-05	2.53659e-06	5.35278e-05
CUST_540_PI422575199	AGAP005147		activating transcription factor 7-interacting protein 1	-0.719073	-0.703964	1.08319e-05	1.28702e-05	2.90118e-05	2.72882e-05
CUST_11710_PI422575199	AGAP008446	CPLCG3	cuticle protein	0.992622	1.33149	2.27389e-05	2.03991e-06	4.83674e-05	8.11265e-06
CUST_3283_PI422575199	AGAP007714		basic fgf-repressed zic-binding protein	0.823256	1.00583	2.01488e-05	3.92417e-06	4.45905e-05	1.19353e-05
CUST_5167_PI422575199	AGAP003106	Nep4	endothelin-converting enzyme 1	1.04158	0.86104	4.58476e-06	2.162e-05	1.63874e-05	4.02438e-05
CUST_9925_PI422575199	AGAP011327		cerebral protein 1	1.10244	1.24779	1.74156e-05	6.35516e-06	4.00991e-05	1.65373e-05
CUST_3288_PI422575199	AGAP007717		isoform r	1.21484	1.01045	4.77271e-06	2.14003e-05	1.68436e-05	3.99386e-05
CUST_5658_PI422575199	AGAP013419		mesenchymal stem cell protein dscd75	-1.28593	-1.59842	2.0735e-05	3.50281e-06	4.56613e-05	1.11591e-05
CUST_13166_PI422575199	AGAP009941		uncharacterized secreted conserved protein	-0.443894	-0.59006	2.27636e-05	2.20381e-06	4.84331e-05	8.50392e-06
CUST_7124_PI422575199	AGAP004524		93b cg3421-pa	-1.07642	-0.976744	7.74496e-06	1.70548e-05	2.32526e-05	3.37383e-05
DETOX_755_PI422610884	AGAP012100	RpS26	RPS26 - House-keeping gene; target probed by LSTM-AGAM-DETOX V3 probe agam-detox-1B2	-1.19732	-1.02098	5.5626e-06	2.03365e-05	1.86553e-05	3.8383e-05
DETOX_64_PI422610884	AGAP006226	Aldehyde_oxidase	Aldehyde_oxidase - Aldehyde oxidase; target probed by LSTM-AGAM-DETOX V3 probe agam-detox-1B18	0.724138	1.00014	2.37804e-05	1.67248e-06	4.99516e-05	7.24103e-06
CUST_8801_PI422575199	AGAP000420		AGAP000420-PA [Anopheles gambiae str. PEST]	1.16007	0.783604	1.15396e-06	2.91261e-05	6.95741e-06	5.02599e-05
CUST_7971_PI422575199	AGAP000768		septin isoform g	0.691792	0.859197	2.10142e-05	3.57621e-06	4.60044e-05	1.12839e-05
CUST_10527_PI422575199	AGAP011967		iq and aaa domain-containing protein	-0.194069	-0.167353	5.98756e-06	1.99669e-05	1.95549e-05	3.79458e-05
CUST_13724_PI422575199	AGAP012589		alkaline phosphatase	-0.378619	-0.532432	2.45259e-05	1.48449e-06	5.08721e-05	6.71609e-06
CUST_1528_PI422575199	AGAP006044		serine threonine-protein kinase 3	-0.336578	-0.280255	4.90626e-06	2.17869e-05	1.71993e-05	4.05481e-05
CUST_6671_PI422575199	AGAP004194		150 kda dynein-associated polypeptide	-0.191603	-0.224307	1.92335e-05	5.32777e-06	4.30024e-05	1.47877e-05
CUST_3117_PI422575199	AGAP007566		dna-repair protein complementing xp-a	-0.378406	-0.651256	2.75861e-05	3.00574e-07	5.53724e-05	2.56327e-06
CUST_431_PI422575199	AGAP005057		receptor associated protein ric-3	1.07724	0.830493	3.06355e-06	2.56253e-05	1.24205e-05	4.56919e-05
CUST_36_PI422575199	AGAP004703		polymerase iii (dna directed) polypeptide 155kda	-0.369518	-0.547506	2.59268e-05	1.01187e-06	5.28702e-05	5.25242e-06
CUST_9291_PI422575199	AGAP010633		myosin light chain kinase	0.520913	0.728827	2.4916e-05	1.57554e-06	5.13073e-05	6.96012e-06
CUST_7117_PI422575199	AGAP004516		isoform a	-0.55109	-0.599002	1.63693e-05	8.31744e-06	3.84265e-05	1.99815e-05
CUST_3360_PI422575199	AGAP001783		aaa atpase	-0.816566	-0.699576	5.93881e-06	2.08709e-05	1.94824e-05	3.92487e-05
CUST_3278_PI422575199	AGAP007712		rho guanyl-nucleotide exchange factor	-0.226771	-0.268896	2.00697e-05	5.00838e-06	4.45905e-05	1.41729e-05
CUST_11285_PI422575199	AGAP007990		glucosyl glucuronosyl transferases	3.13165	4.2739	2.46305e-05	1.91942e-06	5.10192e-05	7.84256e-06
CUST_5171_PI422575199	AGAP003091		sterol carrier protein 2	-0.70012	-0.72193	1.40569e-05	1.09607e-05	3.4636e-05	2.43904e-05
CUST_10667_PI422575199	AGAP012108		ral	-0.592449	-0.392244	1.04045e-06	3.09898e-05	6.4938e-06	5.26089e-05
CUST_4051_PI422575199	AGAP002333		upf0399 protein c6orf153-like protein	-0.860373	-0.673125	3.48862e-06	2.58053e-05	1.34638e-05	4.59499e-05
CUST_2702_PI422575199	AGAP007165		serine protease1 2	-1.70583	-1.50365	7.11638e-06	1.98127e-05	2.18395e-05	3.76526e-05
CUST_8639_PI422575199	AGAP000044		protein disulfide isomerase	-0.640381	-0.889125	2.53837e-05	1.71434e-06	5.21535e-05	7.36626e-06
CUST_8693_PI422575199	AGAP000344	CPR127	cuticular protein rr-1 family (agap000344-pa)	1.39505	0.884803	7.54413e-07	3.22745e-05	5.44575e-06	5.41767e-05
CUST_7851_PI422575199	AGAP000675		isoform b	-0.979183	-0.934454	1.06406e-05	1.55418e-05	2.85402e-05	3.12516e-05
CUST_5240_PI422575199	AGAP003142		sulfide quinone reductase	-1.31738	-1.82885	2.57073e-05	1.73945e-06	5.25538e-05	7.39928e-06
CUST_5525_PI422575199	AGAP003371		isoform b	1.39073	1.69095	2.17822e-05	4.42886e-06	4.70507e-05	1.29182e-05
CUST_9202_PI422575199	AGAP010544		mitotic checkpoint protein bub3	-0.63855	-0.653834	1.41374e-05	1.16716e-05	3.4636e-05	2.54152e-05
CUST_11690_PI422575199	AGAP008426		swi snf-related matrix-associated actin-dependent regulator of chromatin subfamily a-like protein 1-like	-0.916604	-0.924053	1.33435e-05	1.24965e-05	3.33729e-05	2.67323e-05
CUST_10659_PI422575199	AGAP012100	RpS26	ribosomal protein s26	-1.22151	-1.02139	5.36042e-06	2.29483e-05	1.81934e-05	4.1958e-05
CUST_9257_PI422575199	AGAP010600		insulin-like peptide 2 precursor	0.416842	0.510881	2.22292e-05	4.23396e-06	4.7679e-05	1.25561e-05
CUST_6746_PI422575199	AGAP001466		tumor protein p53 binding protein 1	-0.486937	-0.647008	2.47916e-05	2.41915e-06	5.11916e-05	9.04814e-06
CUST_2400_PI422575199	AGAP006885		pre-mrna splicing factor prp8	-1.90644	-2.37241	2.27904e-05	3.82856e-06	4.84331e-05	1.18133e-05
CUST_7153_PI422575199	AGAP004559		ras-related protein rab-11a	-0.472787	-0.434132	8.94366e-06	1.78555e-05	2.56268e-05	3.48394e-05
CUST_8453_PI422575199	AGAP001087		anopheles gambiae pest agap012762-pa	0.738578	0.725254	1.22096e-05	1.41492e-05	3.14e-05	2.91019e-05
CUST_3092_PI422575199	AGAP007543	TPX3	peroxiredoxin-4	-0.612649	-0.694041	1.90723e-05	6.92396e-06	4.29157e-05	1.76065e-05
CUST_12878_PI422575199	AGAP009656		zinc finger protein 3	-1.24234	-1.5582	2.32877e-05	3.66786e-06	4.91377e-05	1.1437e-05
CUST_2163_PI422575199	AGAP006659		monkey king protein	-0.173698	-0.252398	2.7149e-05	1.2537e-06	5.45881e-05	6.0716e-06
CUST_6399_PI422575199	AGAP004008		asparagine-rich protein	-0.646244	-0.796742	2.27529e-05	4.12953e-06	4.84331e-05	1.23366e-05
CUST_2973_PI422575199	AGAP005205	PGRPLA	pgrp-la	2.22481	1.62057	2.20723e-06	2.94643e-05	1.01063e-05	5.06865e-05
CUST_10060_PI422575199	AGAP011465		lethal k09913 cg3082-pc	1.37176	0.988561	2.05224e-06	2.99429e-05	9.71713e-06	5.11879e-05
CUST_195_PI422575199	AGAP004844		suppressor of cytokine signaling 6	-0.878422	-0.855356	1.19424e-05	1.48134e-05	3.07862e-05	3.02825e-05
CUST_1414_PI422575199	AGAP005942		AGAP005942-PA [Anopheles gambiae str. PEST]	-3.39013	-3.64742	1.70203e-05	9.40705e-06	3.94367e-05	2.16323e-05
CUST_13764_PI422575199	AGAP012637		anopheles gambiae pest agap012637-pa	0.838552	0.840668	1.33712e-05	1.31011e-05	3.35278e-05	2.7588e-05
CUST_11421_PI422575199	AGAP008135		gonadotropin inducible transcription factor	-0.376747	-0.512663	2.60885e-05	2.09033e-06	5.3062e-05	8.23242e-06
DETOX_647_PI422610884	AGAP010404	GSTS1	GSTS1_1 - Glutathion S-transferase; target probed by LSTM-AGAM-DETOX V3 probe agam-detox-1B1	2.128	2.74801	2.49674e-05	3.09375e-06	5.14528e-05	1.03815e-05
CUST_1539_PI422575199	AGAP006055		tonsl_drome ame: full=tonsoku-like protein	-0.592438	-0.600678	1.42452e-05	1.27384e-05	3.48084e-05	2.70378e-05
CUST_11809_PI422575199	AGAP008548		maltose phosphorylase	-0.978415	-0.538042	2.52196e-07	3.62929e-05	2.94244e-06	5.89171e-05
CUST_6576_PI422575199	AGAP001135		minichromosome maintenance 3	-0.612328	-0.762056	2.3666e-05	3.97917e-06	4.98313e-05	1.20516e-05
CUST_1859_PI422575199	AGAP006383		dolichyl-diphosphooligosaccharide protein glycotransferase	1.34184	1.3236	1.27965e-05	1.42951e-05	3.24437e-05	2.94596e-05
DETOX_455_PI422610884	AGAP002868	CYP6P1	CYP6P1 - Cytochrome P450 monooxygenase; target probed by LSTM-AGAM-DETOX V3 probe agam-detox-1M3	0.790809	0.922395	2.12037e-05	6.07214e-06	4.62113e-05	1.59849e-05
CUST_3377_PI422575199	AGAP001797		tropomyosin invertebrate	-1.46011	-1.14655	3.81192e-06	2.72758e-05	1.43506e-05	4.79003e-05
DETOX_676_PI422610884	AGAP010039	NADH_dehyd	NADH_dehyd - From Vontas et al. (2005)	0.792042	1.66396	3.19573e-05	6.26746e-08	6.132e-05	1.01149e-06
CUST_1325_PI422575199	AGAP005856		nodal modulator 3	-0.434565	-0.541333	2.40479e-05	4.01473e-06	5.02209e-05	1.21313e-05
CUST_676_PI422575199	AGAP005255		ras-related protein rab-	0.629042	0.328566	1.66933e-07	3.73686e-05	2.35881e-06	5.99969e-05
CUST_6751_PI422575199	AGAP001455		AGAP001455-PA [Anopheles gambiae str. PEST]	-1.00778	-1.09689	1.80817e-05	9.10102e-06	4.11705e-05	2.11992e-05
CUST_10331_PI422575199	AGAP011749		isoform b	1.47005	1.3733	1.02113e-05	1.77163e-05	2.78485e-05	3.46333e-05
DETOX_442_PI422610884	AGAP008213	CYP6M3	CYP6M3 - Cytochrome P450 monooxygenase; target probed by LSTM-AGAM-DETOX V3 probe agam-detox-1F17	1.90973	2.84159	2.8812e-05	1.09273e-06	5.69964e-05	5.51268e-06
CUST_1616_PI422575199	AGAP006126	GPROP8	ultraviolet-sensitive opsin	0.557222	0.527561	1.09037e-05	1.69743e-05	2.91909e-05	3.3601e-05
DETOX_41_PI422610884	AGAP005110	Actincytosk	Actincytosk - Actin; target probed by LSTM-AGAM-DETOX V3 probe agam-detox-1B5	-0.298077	-0.483096	3.03518e-05	5.58118e-07	5.9325e-05	3.69693e-06
CUST_9869_PI422575199	AGAP011267		anopheles gambiae pest agap012638-pa	-1.63499	-1.75007	1.74521e-05	1.00615e-05	4.02237e-05	2.28226e-05
CUST_6497_PI422575199	AGAP004108		lachesin	-0.919285	-0.77731	6.11224e-06	2.38333e-05	1.9799e-05	4.32719e-05
CUST_8404_PI422575199	AGAP001053		troponin i	0.863527	0.788362	9.31333e-06	1.94617e-05	2.62155e-05	3.71888e-05
CUST_2695_PI422575199	AGAP007160		lethal essential for life l2efl	1.34458	1.84665	2.74675e-05	2.04228e-06	5.52985e-05	8.11265e-06
CUST_1688_PI422575199	AGAP006184		isoform c	0.720565	0.539667	2.86529e-06	3.02564e-05	1.18275e-05	5.17924e-05
CUST_1387_PI422575199	AGAP005917		rothmund-thomson syndrome dna helicase recq4	-0.298397	-0.587368	3.32294e-05	1.15319e-07	6.27612e-05	1.44302e-06
CUST_3001_PI422575199	AGAP007458		AGAP007458-PA [Anopheles gambiae str. PEST]	-0.885	-1.05509	2.32943e-05	5.58655e-06	4.91377e-05	1.52284e-05
CUST_2118_PI422575199	AGAP006620		cg7974 cg7974-pa	-0.98007	-1.00187	1.56145e-05	1.30708e-05	3.70728e-05	2.7588e-05
CUST_11210_PI422575199	AGAP007914		transport and golgi organization 6	-0.534564	-0.697994	2.68885e-05	3.0491e-06	5.44671e-05	1.03415e-05
CUST_13943_PI422575199	AGAP012837	mRpL43	39s ribosomal protein l43	0.788631	0.842542	1.81209e-05	1.0615e-05	4.11705e-05	2.3646e-05
CUST_5799_PI422575199	AGAP001406	wuho	wd repeat protein 4	-0.884754	-1.39128	3.13489e-05	7.47851e-07	6.05751e-05	4.35479e-06
CUST_6303_PI422575199	AGAP003939		pdz and lim domain protein 1	2.76766	5.32317	3.37086e-05	1.43218e-07	6.35691e-05	1.6223e-06
CUST_10598_PI422575199	AGAP012040		AGAP012040-PA [Anopheles gambiae str. PEST]	-0.460194	-0.4319	1.10502e-05	1.84538e-05	2.95682e-05	3.57135e-05
CUST_4426_PI422575199	AGAP002598		novel protein	0.336506	0.431094	2.66637e-05	3.54252e-06	5.40935e-05	1.12326e-05
CUST_6453_PI422575199	AGAP004091	mRpS5	28s ribosomal protein s5	2.56369	0.999317	1.45635e-08	4.15229e-05	5.99923e-07	6.4847e-05
CUST_7972_PI422575199	AGAP000772		AGAP000772-PA [Anopheles gambiae str. PEST]	-1.31428	-1.20656	9.9983e-06	1.99589e-05	2.75169e-05	3.79458e-05
CUST_7547_PI422575199	AGAP001719		cg12811 cg12811-pa	-0.962941	-0.478236	1.17872e-07	4.05131e-05	1.87033e-06	6.37353e-05
DETOX_66_PI422610884	AGAP006226	Aldehyde_oxidase	Aldehyde_oxidase - Aldehyde oxidase; target probed by LSTM-AGAM-DETOX V3 probe agam-detox-1B18; alternative detox probe for AG_DETOX_P022	0.884719	1.18057	2.81023e-05	2.66377e-06	5.61184e-05	9.55715e-06
CUST_10138_PI422575199	AGAP011543		AGAP011543-PB [Anopheles gambiae str. PEST]	-1.12548	-0.537967	8.51248e-08	4.0782e-05	1.55624e-06	6.41465e-05
CUST_9045_PI422575199	AGAP010377		histone-lysine n-methyltransferase	0.567769	0.7863	2.92209e-05	2.03324e-06	5.76253e-05	8.11265e-06
CUST_6427_PI422575199	AGAP004055		dihydrolipoamide succinyltransferase component of 2-oxoglutarate dehydrogenase	0.875247	1.48408	3.32347e-05	4.18179e-07	6.27612e-05	3.0771e-06
CUST_3459_PI422575199	AGAP001897		t complex protein	-0.412572	-0.461275	2.09215e-05	8.47884e-06	4.59289e-05	2.01951e-05
CUST_1922_PI422575199	AGAP006441		gtp cyclohydrolase i	-1.07839	-1.43143	2.83288e-05	2.80782e-06	5.63251e-05	9.86079e-06
CUST_6501_PI422575199	AGAP004113	mRpL55	mitochondrial ribosomal	0.687598	1.02865	3.13483e-05	1.14249e-06	6.05751e-05	5.68741e-06
CUST_7468_PI422575199	AGAP001653		nadh-ubiquinone oxidoreductase 75 kda subunit	0.959722	1.68895	3.37846e-05	3.09304e-07	6.37235e-05	2.58205e-06
CUST_288_PI422575199	AGAP004929	AIMP3	eukaryotic translation elongation factor 1 epsilon-1	1.29925	1.29894	1.49152e-05	1.49443e-05	3.59954e-05	3.0412e-05
CUST_7495_PI422575199	AGAP001184		chemosensory protein a 7a	-1.41772	-0.888821	8.16438e-07	3.80441e-05	5.63361e-06	6.07828e-05
CUST_4963_PI422575199	AGAP002958		tfiia large subunit	-0.510423	-0.548355	1.89523e-05	1.06176e-05	4.27733e-05	2.3646e-05
CUST_119_PI422575199	AGAP004775		xaa-pro dipeptidase	3.93184	1.76239	5.02672e-08	4.2035e-05	1.15619e-06	6.52895e-05
DETOX_253_PI422610884	AGAP005660	CYP305A4	CYP306A1 - Cytochrome P450 monooxygenase; target probed by LSTM-AGAM-DETOX V3 probe agam-detox-1O3	-0.142538	-0.187115	2.80651e-05	3.05005e-06	5.61184e-05	1.03415e-05
CUST_5071_PI422575199	AGAP003019		suppressor of forked	-0.816088	-0.820322	1.53406e-05	1.4713e-05	3.65334e-05	3.01151e-05
CUST_11761_PI422575199	AGAP008498		pci domain-containing protein 2	-0.408112	-0.420327	1.66872e-05	1.31511e-05	3.89212e-05	2.77457e-05
DETOX_533_PI422610884	AGAP007249	Flightin	Flightin - Flightin, matches also transcript ens|AGAP007249-RB; target probed by LSTM-AGAM-DETOX V3 probe agam-detox-2C1	1.81417	3.52723	3.48121e-05	1.35095e-07	6.51181e-05	1.56916e-06
CUST_1279_PI422575199	AGAP005812		hypothetical conserved protein	-0.509879	-0.378937	2.94151e-06	3.29702e-05	1.20592e-05	5.49336e-05
CUST_1592_PI422575199	AGAP006103		farnesoic acid o-methyl transferase	-0.954998	-1.09406	2.27717e-05	7.57523e-06	4.84331e-05	1.8697e-05
CUST_6870_PI422575199	AGAP002477		single-stranded dna-binding mitochondrial	-0.553324	-0.875014	3.32152e-05	7.58697e-07	6.27612e-05	4.38798e-06
CUST_7156_PI422575199	AGAP004559		ras-related protein rab-11a	-0.463168	-0.411074	8.71811e-06	2.28691e-05	2.52024e-05	4.1958e-05
CUST_11497_PI422575199	AGAP008213	CYP6M3	cytochrome p450	1.88467	2.86834	3.24581e-05	1.02513e-06	6.18384e-05	5.323e-06
CUST_710_PI422575199	AGAP005289		myostatin	3.26763	1.71925	1.99144e-07	4.14208e-05	2.60104e-06	6.47518e-05
CUST_1658_PI422575199	AGAP006160		otu domain-containing protein 6b	-1.05933	-1.25592	2.4739e-05	6.22424e-06	5.11056e-05	1.62626e-05
CUST_3036_PI422575199	AGAP007491		sulfhydryl oxidase 1	-0.802665	-0.770951	1.29326e-05	1.79042e-05	3.26028e-05	3.48394e-05
CUST_6394_PI422575199	AGAP004018		isoform a	-1.08021	-1.02756	1.23707e-05	1.85156e-05	3.17747e-05	3.57135e-05
CUST_12889_PI422575199	AGAP009668		lysosome-associated membrane glycoprotein 1	1.15013	0.856279	3.02196e-06	3.3353e-05	1.22866e-05	5.55158e-05
CUST_3147_PI422575199	AGAP007593		glycerol-3-phosphate dehydrogenase	2.19393	2.33726	1.91082e-05	1.14627e-05	4.29157e-05	2.50959e-05
CUST_6228_PI422575199	AGAP003882		transcription initiation factor tfiid subunit 1	-0.362992	-0.385583	1.89576e-05	1.16433e-05	4.27733e-05	2.52476e-05
CUST_9509_PI422575199	AGAP010878	AQP7	isoform b	1.02974	1.45573	3.13449e-05	1.8425e-06	6.05751e-05	7.64781e-06
CUST_9130_PI422575199	AGAP010463		myo inositol monophosphatase	1.33256	1.19552	9.49921e-06	2.28161e-05	2.64949e-05	4.18674e-05
CUST_4041_PI422575199	AGAP002324		cation proton antiporter	1.47219	1.59699	2.03096e-05	1.05262e-05	4.49772e-05	2.3502e-05
CUST_2071_PI422575199	AGAP006582		cysteine-rich venom	0.248651	0.219156	8.66582e-06	2.40306e-05	2.51409e-05	4.34923e-05
CUST_12506_PI422575199	AGAP009277		AGAP009277-PA [Anopheles gambiae str. PEST]	-0.71333	-0.911271	2.85926e-05	3.90174e-06	5.67931e-05	1.19183e-05
CUST_3381_PI422575199	AGAP001797		tropomyosin invertebrate	0.926575	0.460087	1.27056e-07	4.34179e-05	1.95977e-06	6.67764e-05
CUST_6483_PI422575199	AGAP004107		mfs transporter	1.03405	1.09692	1.91965e-05	1.1922e-05	4.30024e-05	2.5782e-05
DETOX_601_PI422610884	AGAP004379	GSTD6	GSTD6 - Glutathion S-transferase; target probed by LSTM-AGAM-DETOX V3 probe agam-detox-1M24	-0.836978	-0.88466	1.89389e-05	1.21108e-05	4.26578e-05	2.61299e-05
CUST_2106_PI422575199	AGAP006609		isoform e	-1.20901	-1.4982	2.76814e-05	4.85483e-06	5.55412e-05	1.38623e-05
CUST_13002_PI422575199	AGAP009784		serine threonine-protein kinase chk2	-0.450487	-0.505233	2.29097e-05	9.07063e-06	4.86161e-05	2.11442e-05
CUST_13904_PI422575199	AGAP012796		dna-directed rna polymerase	-0.731742	-0.680922	1.18151e-05	2.11071e-05	3.06407e-05	3.95123e-05
CUST_5154_PI422575199	AGAP003087		AGAP003087-PA [Anopheles gambiae str. PEST]	-1.39977	-1.69203	2.71473e-05	5.84105e-06	5.45881e-05	1.56394e-05
DETOX_678_PI422610884	AGAP010039	NADH_dehyd	NADH_dehyd - (from Vontas 2005) ; alternative detox probe for AG_DETOX_P226	0.697895	1.50513	3.76912e-05	5.98463e-08	6.94319e-05	1.00692e-06
CUST_6752_PI422575199	AGAP001455		AGAP001455-PB [Anopheles gambiae str. PEST]	-0.765575	-0.396182	1.85734e-07	4.42773e-05	2.53518e-06	6.79089e-05
DETOX_723_PI422610884	AGAP009978	DUOX	PX2 - Peroxidase; target probed by LSTM-AGAM-DETOX V3 probe agam-detox-1J5; alternative detox probe for AG_DETOX_P241	-0.61646	-0.661469	2.04642e-05	1.15914e-05	4.53343e-05	2.52476e-05
CUST_11643_PI422575199	AGAP008373		zinc carboxypeptidase	0.591907	0.532403	1.01362e-05	2.38176e-05	2.7705e-05	4.32719e-05
CUST_5999_PI422575199	AGAP003726		isoform e	1.82571	0.914007	1.42608e-07	4.51927e-05	2.08715e-06	6.89059e-05
CUST_11685_PI422575199	AGAP008419		ras-related protein	0.548853	0.306202	3.53083e-07	4.40481e-05	3.59428e-06	6.75115e-05
CUST_3581_PI422575199	AGAP013061		takeout like protein	0.698055	1.38772	3.79354e-05	1.22458e-07	6.96538e-05	1.5024e-06
CUST_3383_PI422575199	AGAP001799		tropomyosin invertebrate	1.41856	1.18093	6.64563e-06	2.92465e-05	2.08357e-05	5.03277e-05
CUST_12677_PI422575199	AGAP009458		methyltransferase family member 2	-0.386481	-0.391678	1.72566e-05	1.54964e-05	3.99211e-05	3.12516e-05
CUST_11947_PI422575199	AGAP008706		zwilc_drome ame: full=protein zwilch	-0.258955	-0.35095	3.23101e-05	2.71141e-06	6.16252e-05	9.71572e-06
CUST_13109_PI422575199	AGAP009885		AGAP009885-PA [Anopheles gambiae str. PEST]	-0.319974	-0.31358	1.52532e-05	1.79453e-05	3.65334e-05	3.48394e-05
CUST_6003_PI422575199	AGAP003719		isoform a	-0.981054	-0.981284	1.6577e-05	1.65457e-05	3.87655e-05	3.28282e-05
CUST_2880_PI422575199	AGAP007326		lsm11 protein	-0.699763	-0.644914	1.1587e-05	2.23652e-05	3.03917e-05	4.12472e-05
CUST_13204_PI422575199	AGAP009980		chromo domain protein 1	-0.326828	-0.435921	3.21157e-05	3.07853e-06	6.14444e-05	1.03795e-05
CUST_6804_PI422575199	AGAP004255		protein fam86a	1.02718	0.881954	8.04779e-06	2.75392e-05	2.38363e-05	4.82002e-05
CUST_7678_PI422575199	AGAP003439		tpa: mod -	-0.675732	-0.759995	2.42427e-05	9.39218e-06	5.05488e-05	2.16013e-05
CUST_12600_PI422575199	AGAP009377		cellular retinaldehyde-binding protein	-1.12386	-0.937208	6.85407e-06	2.97222e-05	2.12909e-05	5.09245e-05
CUST_10334_PI422575199	AGAP011752		trna guanylyltransferase	-0.602875	-0.907387	3.56479e-05	1.24584e-06	6.62259e-05	6.0716e-06
CUST_11086_PI422575199	AGAP007791		sodium potassium-dependent atpase beta-2 subunit	0.639166	0.389516	7.43963e-07	4.36194e-05	5.40697e-06	6.70219e-05
CUST_4222_PI422575199	AGAP002425		glutamate decarboxylase	0.531009	0.685675	3.14241e-05	3.94066e-06	6.06681e-05	1.19632e-05
CUST_8226_PI422575199	AGAP000961		isoform a	-0.263409	-0.184767	2.20421e-06	3.96237e-05	1.00869e-05	6.26464e-05
CUST_12127_PI422575199	AGAP008893	CPLCP8	cuticular protein 14 from low complexity family (agap008893-pa)	0.315744	0.354191	2.43719e-05	9.6469e-06	5.07848e-05	2.19857e-05
CUST_12744_PI422575199	AGAP009524		membrane protein	-0.35809	-0.238615	1.52056e-06	4.19283e-05	8.15378e-06	6.51952e-05
CUST_2532_PI422575199	AGAP007006		n/a	0.688173	0.640785	1.25931e-05	2.23621e-05	3.21695e-05	4.12472e-05
CUST_9951_PI422575199	AGAP011353		phosphomannomutase	-0.477366	-0.433733	1.12749e-05	2.43911e-05	2.98063e-05	4.40245e-05
CUST_2257_PI422575199	AGAP006744		ninjurin a	0.622338	0.608784	1.59058e-05	1.89872e-05	3.75564e-05	3.6424e-05
CUST_12781_PI422575199	AGAP009561		transcription factor castor (protein ming)	0.663637	0.652943	1.63383e-05	1.86182e-05	3.82434e-05	3.5823e-05
CUST_2963_PI422575199	AGAP007402		cg15645	-2.41456	-1.67515	2.08183e-06	4.09501e-05	9.76681e-06	6.43388e-05
CUST_7054_PI422575199	AGAP004459		cg12276	-0.67496	-0.982285	3.61006e-05	1.67764e-06	6.6872e-05	7.27487e-06
CUST_3228_PI422575199	AGAP007666		calcyphosin-like protein	1.07665	0.98729	1.1932e-05	2.39607e-05	3.07862e-05	4.34923e-05
CUST_520_PI422575199	AGAP005127		rna recognition motif protein split ends	-0.534019	-0.735355	3.47636e-05	2.56444e-06	6.51181e-05	9.33967e-06
CUST_4703_PI422575199	AGAP002777	mRpS33	mitochondrial 28s ribosomal protein s33	0.312121	0.701036	4.07706e-05	4.58082e-08	7.37454e-05	8.68896e-07
CUST_8777_PI422575199	AGAP000405		membrane-anchored protein	-0.608061	-0.57391	1.37933e-05	2.19545e-05	3.40903e-05	4.07827e-05
CUST_2528_PI422575199	AGAP007002		transcription initiation factor iif subunit beta	-0.39669	-0.481799	2.99751e-05	6.22597e-06	5.87079e-05	1.62631e-05
CUST_13091_PI422575199	AGAP009864		isoform b	0.430918	0.452391	2.09058e-05	1.4138e-05	4.59289e-05	2.91019e-05
CUST_3949_PI422575199	AGAP002256		rna-binding protein 11-like isoform 1	-0.849857	-0.666234	4.94248e-06	3.54086e-05	1.72698e-05	5.78531e-05
CUST_7276_PI422575199	AGAP004627		cg13365 cg13365-pa	1.28815	1.50225	2.7827e-05	8.04711e-06	5.5678e-05	1.95076e-05
CUST_10065_PI422575199	AGAP011470		rna polymerase ii subunit a c-terminal domain phosphatase ssu72	0.569545	0.386765	1.8259e-06	4.2857e-05	9.09265e-06	6.62842e-05
CUST_6892_PI422575199	AGAP013385		isoform a	-0.761069	-0.679032	1.05659e-05	2.64575e-05	2.85402e-05	4.6844e-05
CUST_3110_PI422575199	AGAP007562		n/a	0.799902	1.10459	3.55272e-05	2.56306e-06	6.61805e-05	9.33967e-06
CUST_8446_PI422575199	AGAP001081		wiskott-aldrich syndrome protein	-0.342148	-0.262064	4.30377e-06	3.72754e-05	1.56738e-05	5.99969e-05
CUST_4142_PI422575199	AGAP002364		immt_drome ame: full= mitochondrial inner membrane protein	2.57315	3.08054	2.9613e-05	6.92095e-06	5.81525e-05	1.76065e-05
CUST_13280_PI422575199	AGAP010054		brain tumor protein	-0.414534	-0.34513	7.2701e-06	3.18626e-05	2.2183e-05	5.36416e-05
CUST_1663_PI422575199	AGAP006165		n/a	-0.928625	-1.07195	2.76233e-05	8.68323e-06	5.53724e-05	2.05974e-05
CUST_7361_PI422575199	AGAP004665	CYP306A1	cytochrome p450 306a1	-0.149662	-0.190726	3.31432e-05	4.64821e-06	6.27612e-05	1.3418e-05
CUST_6801_PI422575199	AGAP004259		zinc finger protein 3	-0.219822	-0.23876	2.38177e-05	1.22515e-05	4.99516e-05	2.64068e-05
CUST_8407_PI422575199	AGAP001057		dead box atp-dependent rna helicase	-0.85112	-0.948639	2.56813e-05	1.0725e-05	5.25538e-05	2.38049e-05
CUST_7311_PI422575199	AGAP004654		pap-inositol- -phosphatase	0.724698	0.726174	1.8259e-05	1.79631e-05	4.15714e-05	3.49519e-05
CUST_4972_PI422575199	AGAP002949		isoform b	-0.19759	-0.207036	2.14357e-05	1.47279e-05	4.64738e-05	3.01151e-05
CUST_7155_PI422575199	AGAP004559		ras-related protein rab-11a	-0.446639	-0.387649	9.3553e-06	2.92563e-05	2.62929e-05	5.03952e-05
CUST_10971_PI422575199	AGAP012417	Exo1	exocyst complex component 1	-0.48172	-0.72195	3.85186e-05	1.40374e-06	7.04239e-05	6.47728e-06
CUST_13130_PI422575199	AGAP009907		leukotriene a-4 hydrolase	-0.375511	-0.459387	3.15895e-05	6.19501e-06	6.08197e-05	1.6236e-05
CUST_464_PI422575199	AGAP005079		gtp-binding protein alpha gna	1.07215	1.14271	2.30358e-05	1.38027e-05	4.87693e-05	2.86613e-05
CUST_7087_PI422575199	AGAP004490		g patch domain containing 4	-0.728184	-0.639021	1.01369e-05	2.89799e-05	2.7705e-05	5.01395e-05
CUST_9832_PI422575199	AGAP011220		borealin- isoform b	-1.10087	-1.82031	4.12889e-05	6.56546e-07	7.45722e-05	3.99343e-06
CUST_1415_PI422575199	AGAP005942		AGAP005942-PB [Anopheles gambiae str. PEST]	-3.173	-3.42246	2.4492e-05	1.33351e-05	5.08721e-05	2.78851e-05
CUST_13657_PI422575199	AGAP012514		short-chain dehydrogenase	0.752719	1.01864	3.69896e-05	3.16748e-06	6.83223e-05	1.04907e-05
CUST_9072_PI422575199	AGAP010404	GSTS1	glutathione s-transferase	1.90697	2.39532	3.3992e-05	5.37939e-06	6.40316e-05	1.48642e-05
CUST_2965_PI422575199	AGAP007405		quijote	-2.47763	-1.74716	2.61343e-06	4.45729e-05	1.11359e-05	6.82424e-05
CUST_9165_PI422575199	AGAP010498		rna 3 terminal phosphate cyclase	-0.546613	-0.668664	3.32492e-05	6.53809e-06	6.27612e-05	1.68336e-05
CUST_6402_PI422575199	AGAP004002		heat shock protein 60	-0.665322	-0.67759	2.03976e-05	1.76164e-05	4.51417e-05	3.4458e-05
CUST_2243_PI422575199	AGAP006731		n/a	0.257383	0.269803	2.27328e-05	1.55745e-05	4.83674e-05	3.13958e-05
CUST_1422_PI422575199	AGAP005947	RpS13	ribosomal protein s13	-0.293262	-0.406449	3.83091e-05	2.69347e-06	7.02783e-05	9.65446e-06
CUST_6045_PI422575199	AGAP013467		AGAP013467-PA [Anopheles gambiae str. PEST]	-1.7563	-1.22921	2.5098e-06	4.55211e-05	1.09357e-05	6.91722e-05
CUST_9043_PI422575199	AGAP010375		ribosomal protein s18	-0.515208	-0.461111	1.1766e-05	2.86685e-05	3.06407e-05	4.98028e-05
CUST_1607_PI422575199	AGAP006117		nuclear movement protein nudc	-2.03205	-1.65136	6.87742e-06	3.65655e-05	2.13395e-05	5.92878e-05
CUST_6426_PI422575199	AGAP004055		dihydrolipoamide succinyltransferase component of 2-oxoglutarate dehydrogenase	0.903452	1.51454	4.27586e-05	6.06566e-07	7.67269e-05	3.92404e-06
CUST_11695_PI422575199	AGAP008431		rna polymerase ii-associated protein 2	-0.465014	-0.494108	2.4105e-05	1.48131e-05	5.03699e-05	3.02825e-05
CUST_10224_PI422575199	AGAP011641		AGAP011641-PA [Anopheles gambiae str. PEST]	0.555708	0.428163	4.90267e-06	4.02619e-05	1.71814e-05	6.35111e-05
DETOX_619_PI422610884	AGAP009197	GSTE3	GSTE3 - Glutathion S-transferase; target probed by LSTM-AGAM-DETOX V3 probe agam-detox-1N12	-1.46786	-1.57778	2.52265e-05	1.41336e-05	5.18035e-05	2.91019e-05
CUST_8397_PI422575199	AGAP001052		ubiquitin specific protease	1.00785	0.82125	7.03386e-06	3.6575e-05	2.16964e-05	5.92878e-05
CUST_1216_PI422575199	AGAP005753		glucosyl glucuronosyl transferases	1.08351	0.929177	9.53106e-06	3.27583e-05	2.65152e-05	5.47107e-05
CUST_543_PI422575199	AGAP005149		h aca ribonucleoprotein complex subunit 3	-0.68472	-0.962862	3.97216e-05	2.4793e-06	7.21668e-05	9.15876e-06
CUST_14060_PI422575199	AGAP004317	CLIPC2	clipc2 protein	0.444186	0.488323	2.69632e-05	1.26034e-05	5.45881e-05	2.68767e-05
CUST_5349_PI422575199	AGAP003236		juvenile hormone-inducible	-1.01194	-0.856945	8.91914e-06	3.39328e-05	2.56114e-05	5.60096e-05
CUST_4325_PI422575199	AGAP002533		ring finger protein	-0.652554	-0.805055	3.48563e-05	6.40537e-06	6.52355e-05	1.66022e-05
CUST_5768_PI422575199	AGAP003562		zinc finger protein 224	-0.357513	-0.417878	3.15524e-05	8.99389e-06	6.08197e-05	2.10317e-05
CUST_3258_PI422575199	AGAP007696		extramacrochaetae protein	-0.429333	-0.372376	1.0394e-05	3.25774e-05	2.81968e-05	5.44868e-05
CUST_12664_PI422575199	AGAP009442		cdc28 protein kinase regulatory subunit 1b	-0.330441	-0.333788	2.09734e-05	1.93469e-05	4.60044e-05	3.69136e-05
CUST_6481_PI422575199	AGAP004107		mfs transporter	0.996386	1.06659	2.56809e-05	1.48786e-05	5.25538e-05	3.0412e-05
CUST_550_PI422575199	AGAP005158		adenosine deaminase	-0.892783	-0.851923	1.67986e-05	2.44462e-05	3.90762e-05	4.40245e-05
CUST_1590_PI422575199	AGAP006103		farnesoic acid o-methyl transferase	-0.874921	-1.07888	3.5583e-05	6.57016e-06	6.62259e-05	1.68977e-05
CUST_12845_PI422575199	AGAP009623	GAPDH	glyceraldehyde-3-phosphate dehydrogenase	2.0444	2.80054	4.01449e-05	3.12122e-06	7.27052e-05	1.04294e-05
CUST_5211_PI422575199	AGAP001333	st	scarlet protein	-1.50353	-1.19489	6.3235e-06	4.02169e-05	2.01808e-05	6.33837e-05
CUST_1255_PI422575199	AGAP005787		AGAP005787-PA [Anopheles gambiae str. PEST]	0.852524	0.856385	2.08472e-05	2.01066e-05	4.57954e-05	3.81137e-05
DETOX_234_PI422610884	AGAP005992	CYP302A1	CYP302A1 - Cytochrome P450 monooxygenase; target probed by LSTM-AGAM-DETOX V3 probe agam-detox-1I24; alternative detox probe for AG_DETOX_P078	-0.815971	-0.733163	1.27668e-05	3.00982e-05	3.24437e-05	5.14771e-05
CUST_10510_PI422575199	AGAP011946	mRpL15	39s ribosomal protein mitochondrial	-1.11156	-0.587481	2.85375e-07	5.53692e-05	3.15927e-06	8.08109e-05
CUST_6661_PI422575199	AGAP004189		d-lactate dehydrognease 2	0.340936	0.381951	2.96537e-05	1.19196e-05	5.8251e-05	2.5782e-05
CUST_9014_PI422575199	AGAP010347	CuSOD3	superoxide dismutase	1.02041	1.90489	4.63271e-05	2.63094e-07	8.16639e-05	2.38693e-06
CUST_1158_PI422575199	AGAP005700	Med14	mediator complex subunit rgr-1	-0.457856	-0.523983	3.12095e-05	1.05644e-05	6.05153e-05	2.3646e-05
CUST_11113_PI422575199	AGAP007818		inward rectifier potassium	-1.34653	-1.01524	4.55945e-06	4.45449e-05	1.6366e-05	6.81209e-05
CUST_3_PI422575199	AGAP004678		zinc finger hit domain-containing protein 6	-1.75113	-1.65597	1.65114e-05	2.58224e-05	3.86092e-05	4.59499e-05
CUST_10509_PI422575199	AGAP011945		tpa_inf: alsin	0.628334	0.771884	3.61605e-05	6.89275e-06	6.70218e-05	1.75977e-05
CUST_13658_PI422575199	AGAP012515	ATPsynF	mitochondrial atp synthase f chain	0.759073	0.762857	2.13058e-05	2.04747e-05	4.63428e-05	3.86289e-05
CUST_389_PI422575199	AGAP005023		b chain crystallographic studies of nucleosome core particles containing histone sin mutants	-1.53463	-1.18706	5.46553e-06	4.3277e-05	1.84772e-05	6.67155e-05
CUST_9240_PI422575199	AGAP010582		abc transporter	-0.674047	-0.652444	1.84516e-05	2.3945e-05	4.18899e-05	4.33585e-05
CUST_4150_PI422575199	AGAP002358		adp atp translocase	1.76841	3.91381	4.89183e-05	6.38535e-08	8.45887e-05	1.01431e-06
CUST_5132_PI422575199	AGAP003064		integrin beta 1 binding protein	-1.41084	-1.48826	2.56424e-05	1.67213e-05	5.24718e-05	3.31465e-05
CUST_10415_PI422575199	AGAP011838		myeloid leukemia	-0.573266	-0.673958	3.40834e-05	9.29037e-06	6.41854e-05	2.14539e-05
CUST_3689_PI422575199	AGAP002048		yemanuclein alpha	-0.818894	-0.78362	1.77268e-05	2.52112e-05	4.05503e-05	4.51727e-05
CUST_11444_PI422575199	AGAP008158		deoxycytidylate deaminase	-0.49852	-0.655035	4.0274e-05	4.42904e-06	7.29546e-05	1.29182e-05
CUST_9950_PI422575199	AGAP011352		glucosamine-fructose-6-phosphate aminotransferase 2	-0.243978	-0.40556	4.67e-05	7.17806e-07	8.19567e-05	4.23974e-06
CUST_7286_PI422575199	AGAP004623		cell division cycle protein 16 homolog	-0.481558	-0.812097	4.71124e-05	6.40918e-07	8.23288e-05	3.94948e-06
CUST_3461_PI422575199	AGAP001903	Mdh2	malate dehydrogenase	0.998437	1.44578	4.37821e-05	2.15176e-06	7.808e-05	8.38896e-06
CUST_10705_PI422575199	AGAP012146		phosphatidylserine synthase	-0.492056	-0.660823	4.14523e-05	3.80872e-06	7.48561e-05	1.17626e-05
CUST_11343_PI422575199	AGAP008050		phosphorylated adaptor for rna	-0.301446	-0.334769	3.03179e-05	1.30893e-05	5.92619e-05	2.7588e-05
CUST_11590_PI422575199	AGAP008313		AGAP008313-PA [Anopheles gambiae str. PEST]	-0.781228	-0.638077	7.96274e-06	4.04406e-05	2.36699e-05	6.36082e-05
CUST_5342_PI422575199	AGAP003227		nucleoside diphosphate kinase 7	-1.03092	-1.15005	3.09963e-05	1.29095e-05	6.02609e-05	2.72882e-05
CUST_9870_PI422575199	AGAP011270		anopheles gambiae pest agap012638-pa	-0.582167	-0.587175	2.26367e-05	2.11389e-05	4.82423e-05	3.95123e-05
CUST_8254_PI422575199	AGAP000969		isoform a	0.794863	1.09034	4.30838e-05	3.32674e-06	7.71068e-05	1.07937e-05
CUST_7984_PI422575199	AGAP000769		isoform a	3.63602	1.25406	7.77179e-09	6.18226e-05	4.72002e-07	8.76757e-05
CUST_9107_PI422575199	AGAP010440		small nuclear ribonucleoprotein e	-0.839526	-1.11172	4.20429e-05	4.34533e-06	7.56411e-05	1.27636e-05
CUST_9435_PI422575199	AGAP010792		nadh-ubiquinone oxidoreductase 39 kda subunit	0.717557	0.953855	4.23969e-05	4.24689e-06	7.62439e-05	1.25704e-05
CUST_3458_PI422575199	AGAP001894		arrestin domain containing 4	-0.444831	-0.550486	3.90005e-05	7.02235e-06	7.11157e-05	1.77518e-05
CUST_3778_PI422575199	AGAP002107		calcyclin binding protein	-0.663462	-0.994155	4.64315e-05	1.71909e-06	8.17579e-05	7.38055e-06
CUST_10681_PI422575199	AGAP012122		dna-directed rna polymerase iii 25 kda polypeptide	-1.80433	-1.73205	1.9141e-05	2.65306e-05	4.29157e-05	4.6844e-05
CUST_4592_PI422575199	AGAP002684		nnp-1 protein (novel nuclear protein 1)	-0.808034	-0.72096	1.36096e-05	3.38609e-05	3.37629e-05	5.60096e-05
CUST_3839_PI422575199	AGAP002157		isoform a	0.908178	0.748114	8.73151e-06	4.13184e-05	2.52105e-05	6.46565e-05
CUST_3376_PI422575199	AGAP001797		tropomyosin invertebrate	0.925183	0.459921	1.88575e-07	6.13603e-05	2.53659e-06	8.73701e-05
CUST_11000_PI422575199	AGAP011294	DEF1	defensin	-1.35969	-0.929413	2.46506e-06	5.38139e-05	1.08423e-05	7.90689e-05
CUST_1193_PI422575199	AGAP005732		dim gamma-tubulin 5	-0.782736	-1.14201	4.637e-05	2.14831e-06	8.17579e-05	8.38896e-06
CUST_12784_PI422575199	AGAP009564		atp synthase subunit mitochondrial	1.07061	1.22971	3.49073e-05	1.15091e-05	6.52355e-05	2.50959e-05
CUST_10642_PI422575199	AGAP012084		rpa43_n protein	-0.97499	-0.737829	5.15509e-06	4.85945e-05	1.77032e-05	7.29146e-05
CUST_12809_PI422575199	AGAP009587		recombination repair protein 1	-0.734108	-0.780316	2.8375e-05	1.74251e-05	5.64921e-05	3.41471e-05
CUST_6761_PI422575199	AGAP012952		AGAP012952-PA [Anopheles gambiae str. PEST]	-0.968602	-1.25714	4.25236e-05	5.19358e-06	7.63454e-05	1.44598e-05
CUST_549_PI422575199	AGAP005156		isoform a	-0.315249	-0.318232	2.39073e-05	2.21764e-05	5.01014e-05	4.09928e-05
CUST_2209_PI422575199	AGAP006701		zinc finger protein	-0.242901	-0.250862	2.61188e-05	2.01914e-05	5.3062e-05	3.82814e-05
CUST_430_PI422575199	AGAP005056		cyclin-related protein fam58a	-0.860173	-1.12698	4.33637e-05	4.90456e-06	7.75248e-05	1.39451e-05
CUST_6096_PI422575199	AGAP003790	ANXB9	annexin	0.628411	0.859428	4.53654e-05	3.6036e-06	8.04004e-05	1.13353e-05
CUST_7210_PI422575199	AGAP004576	TWDL12	cuticular protein 11 from low complexity family (agap004576-pa)	-0.531661	-0.35386	2.08904e-06	5.67817e-05	9.77446e-06	8.23094e-05
CUST_13715_PI422575199	AGAP012577		cathepsin l	-1.16927	-1.19691	2.55689e-05	2.12206e-05	5.24718e-05	3.96323e-05
CUST_3026_PI422575199	AGAP007482		rad50-interacting protein 1	-0.601342	-0.584967	2.1017e-05	2.61942e-05	4.60044e-05	4.64873e-05
CUST_1469_PI422575199	AGAP005990		glycolipid transfer protein domain-containing protein 1	-0.698442	-0.711668	2.53322e-05	2.18119e-05	5.19786e-05	4.05481e-05
CUST_351_PI422575199	AGAP004988		AGAP004988-PA [Anopheles gambiae str. PEST]	0.647871	0.557452	1.17563e-05	3.90889e-05	3.06407e-05	6.20034e-05
CUST_6838_PI422575199	AGAP004300		isoform c	0.594749	0.554542	1.75953e-05	3.07546e-05	4.04005e-05	5.24037e-05
CUST_11157_PI422575199	AGAP007862		isoform b	0.660909	0.479794	4.01877e-06	5.31449e-05	1.4917e-05	7.81789e-05
CUST_9360_PI422575199	AGAP010715		anillin rhotekin	-0.596463	-0.714969	3.94245e-05	9.22159e-06	7.18077e-05	2.13735e-05
CUST_5110_PI422575199	AGAP003037		AGAP003037-PA [Anopheles gambiae str. PEST]	1.23889	1.20645	2.14175e-05	2.64636e-05	4.64738e-05	4.6844e-05
CUST_10186_PI422575199	AGAP011599		AGAP011599-PA [Anopheles gambiae str. PEST]	-0.672699	-0.730408	3.16167e-05	1.63907e-05	6.08197e-05	3.26881e-05
CUST_8449_PI422575199	AGAP001083		isoform b	0.284885	0.276293	2.11345e-05	2.69788e-05	4.60794e-05	4.74745e-05
CUST_8121_PI422575199	AGAP000885		protease m1 zinc metalloprotease	3.69701	3.35989	1.59078e-05	3.41063e-05	3.75564e-05	5.6172e-05
CUST_4143_PI422575199	AGAP002364		immt_drome ame: full= mitochondrial inner membrane protein	2.55043	3.06742	4.02423e-05	9.16616e-06	7.28488e-05	2.12874e-05
CUST_5051_PI422575199	AGAP003014		fasciculation and elongation protein zeta-2	-0.510615	-0.670794	4.51712e-05	5.00857e-06	8.01272e-05	1.41729e-05
CUST_4415_PI422575199	AGAP002588		AGAP002588-PA [Anopheles gambiae str. PEST]	1.64872	1.34596	8.8825e-06	4.5072e-05	2.55175e-05	6.88802e-05
CUST_2913_PI422575199	AGAP007361		sec63	-0.660622	-0.587692	1.44319e-05	3.66993e-05	3.51022e-05	5.93337e-05
CUST_5684_PI422575199	AGAP003503		nup133	-0.393507	-0.549208	4.83224e-05	3.25486e-06	8.39238e-05	1.0628e-05
CUST_4421_PI422575199	AGAP002594		apolipoprotein d	-1.03849	-1.90201	5.48451e-05	3.73564e-07	9.18905e-05	2.89471e-06
CUST_12641_PI422575199	AGAP009417		1-acyl-sn-glycerol-3-phosphate acyltransferase	0.366532	0.572609	5.20831e-05	1.36923e-06	8.85499e-05	6.39204e-06
CUST_7849_PI422575199	AGAP000675		isoform b	-0.879361	-0.900495	2.67093e-05	2.21042e-05	5.40935e-05	4.08994e-05
CUST_5478_PI422575199	AGAP003331		enolase-phosphatase e1	-1.89612	-1.43519	5.51868e-06	5.17396e-05	1.85745e-05	7.65943e-05
CUST_13535_PI422575199	AGAP008293	TRYP7	trypsin	3.57561	3.10273	1.27898e-05	3.96843e-05	3.24437e-05	6.27446e-05
CUST_13574_PI422575199	AGAP009877	CPR79	cuticular protein 49aa cg30045-pb	0.597171	0.639741	3.10917e-05	1.79547e-05	6.04217e-05	3.49519e-05
CUST_13272_PI422575199	AGAP010046		salivary cys-rich secreted peptide	-1.56434	-1.45118	1.79102e-05	3.25797e-05	4.09015e-05	5.44868e-05
CUST_5409_PI422575199	AGAP003276		isoform a	-0.409927	-0.555009	4.77962e-05	4.14196e-06	8.33029e-05	1.23553e-05
CUST_12588_PI422575199	AGAP009365		cral trio domain-containing protein	-1.19726	-0.988965	9.75076e-06	4.49527e-05	2.69987e-05	6.87592e-05
CUST_8312_PI422575199	AGAP001023		isoform e	2.00514	1.13406	6.08788e-07	6.49198e-05	4.8264e-06	9.09441e-05
CUST_9095_PI422575199	AGAP010428		starch branching enzyme ii	0.782712	1.05719	4.79841e-05	4.24279e-06	8.34853e-05	1.25632e-05
DETOX_638_PI422610884	AGAP000163	GSTMS2	GSTMS2 - Glutathion S-transferase; target probed by LSTM-AGAM-DETOX V3 probe agam-detox-1C6	0.940563	0.930107	2.39522e-05	2.61818e-05	5.02209e-05	4.64873e-05
CUST_3046_PI422575199	AGAP007501		transmembrane protein 35	0.657434	0.616346	1.91657e-05	3.20419e-05	4.30024e-05	5.37825e-05
CUST_8671_PI422575199	AGAP000324		trna methyltransferase	-0.432171	-0.724104	5.59833e-05	8.18181e-07	9.29241e-05	4.58504e-06
CUST_6382_PI422575199	AGAP004020		a chain golgi alpha-mannosidase ii in complex with 5-substituted swainsonine analog: -5- - swainsonine	-0.508722	-0.566049	3.58984e-05	1.53202e-05	6.65367e-05	3.10182e-05
DETOX_801_PI422610884	AGAP000396	TPX1	TPX1 - Thioredoxin dependent peroxidase; target probed by LSTM-AGAM-DETOX V3 probe agam-detox-1B19; alternative detox probe for AG_DETOX_P268	-0.235928	-0.240826	2.73699e-05	2.32402e-05	5.51607e-05	4.24841e-05
CUST_571_PI422575199	AGAP005173		px serine threonine kinase	-0.60944	-0.605049	2.47603e-05	2.62269e-05	5.11916e-05	4.64873e-05
CUST_10091_PI422575199	AGAP011495		AGAP011495-PA [Anopheles gambiae str. PEST]	-0.148401	-0.124102	1.08387e-05	4.51893e-05	2.90118e-05	6.89059e-05
CUST_5720_PI422575199	AGAP003524		wd-repeat protein	-0.62084	-0.478189	6.46927e-06	5.24827e-05	2.04732e-05	7.75022e-05
CUST_14038_PI422575199	AGAP012937		ensangg00000019213 protein	-0.176218	-0.206279	4.03316e-05	1.14545e-05	7.29546e-05	2.50959e-05
CUST_9226_PI422575199	AGAP010566		arthropod	1.02754	1.00271	2.31921e-05	2.81756e-05	4.91042e-05	4.91669e-05
CUST_5862_PI422575199	AGAP003616		calcineurin-binding protein cabin-1-like	-0.29961	-0.47594	5.52428e-05	1.26764e-06	9.21641e-05	6.11495e-06
CUST_10757_PI422575199	AGAP012201		histone h2b	3.44246	2.87517	1.0858e-05	4.57131e-05	2.91909e-05	6.93807e-05
CUST_10937_PI422575199	AGAP012381		major facilitator superfamily domain-containing protein 8-like	0.243385	0.322547	4.8881e-05	5.06479e-06	8.45887e-05	1.42293e-05
DETOX_818_PI422610884	AGAP007201	TRX2	TRX2 - Thioredoxin; target probed by LSTM-AGAM-DETOX V3 probe agam-detox-1B3	0.512078	0.913805	5.77588e-05	4.94392e-07	9.55037e-05	3.45244e-06
CUST_6837_PI422575199	AGAP004297		nad dependent epimerase dehydratase	-1.78774	-1.58234	1.50378e-05	3.97501e-05	3.6187e-05	6.28427e-05
CUST_4955_PI422575199	AGAP002956		splicing factor u2af 38 kda subunit	-0.343776	-0.897479	6.06123e-05	1.91424e-08	9.89171e-05	5.12929e-07
CUST_11545_PI422575199	AGAP008262		coiled-coil domain-containing protein kiaa1407-like protein	-0.22578	-0.173486	6.49593e-06	5.3679e-05	2.0531e-05	7.8957e-05
CUST_10243_PI422575199	AGAP011661		lysine-specific histone demethylase	-0.446759	-0.56569	4.65418e-05	7.00213e-06	8.18518e-05	1.77419e-05
CUST_9602_PI422575199	AGAP010986		sulfotransferase	0.678327	0.736951	3.46899e-05	1.79306e-05	6.50352e-05	3.48394e-05
CUST_9746_PI422575199	AGAP011131	ATPsynD	mitochondrial f0 atp synthase d	1.28195	1.8903	5.53322e-05	2.3776e-06	9.21993e-05	8.95925e-06
CUST_12325_PI422575199	AGAP009091		aromatic amino acid decarboxylase	-0.926246	-0.939161	2.82229e-05	2.52821e-05	5.61899e-05	4.52785e-05
CUST_5486_PI422575199	AGAP003343	CYP6AG1	cytochrome p450	1.18654	0.630763	3.96576e-07	7.11607e-05	3.78925e-06	9.78273e-05
CUST_6066_PI422575199	AGAP003782		glucose dehydrogenase	0.334671	0.326245	2.42957e-05	2.97522e-05	5.06972e-05	5.10431e-05
CUST_1591_PI422575199	AGAP006103		farnesoic acid o-methyl transferase	-0.925479	-1.0976	4.35897e-05	1.11648e-05	7.78027e-05	2.47181e-05
CUST_10680_PI422575199	AGAP012121		serine threonine-protein kinase rio1	-1.0173	-1.14757	3.94913e-05	1.51255e-05	7.18778e-05	3.07445e-05
CUST_3856_PI422575199	AGAP002166		a kinase anchor protein	-0.29745	-0.425455	5.55792e-05	3.0817e-06	9.25233e-05	1.03795e-05
CUST_5344_PI422575199	AGAP003224		zinc finger protein 271-like	-0.37697	-0.395262	3.25445e-05	2.23357e-05	6.18384e-05	4.11316e-05
CUST_6077_PI422575199	AGAP003768	RpS2	40s ribosomal protein s2	-0.328499	-0.596213	6.12633e-05	4.56465e-07	9.98271e-05	3.27673e-06
CUST_5800_PI422575199	AGAP001408	RpL35	60s ribosomal protein l35	-0.48631	-0.489678	2.82319e-05	2.67263e-05	5.61899e-05	4.71221e-05
CUST_13010_PI422575199	AGAP009792		importin alpha	-1.50144	-1.64358	3.7088e-05	1.8065e-05	6.84709e-05	3.50844e-05
CUST_1895_PI422575199	AGAP006414	Cht8	brain chitinase and chia	-2.47195	-3.02031	4.67853e-05	9.42946e-06	8.205e-05	2.16483e-05
CUST_6644_PI422575199	AGAP004174		AGAP004174-PA [Anopheles gambiae str. PEST]	-0.750822	-0.762811	2.92869e-05	2.58253e-05	5.77575e-05	4.59499e-05
DETOX_531_PI422610884	AGAP004101	Dnmt2	Dnmt2 - Only known Dnmt gene in An gambiae ; alternative detox probe for AG_DETOX_P177	-0.316018	-0.42281	5.29869e-05	5.10011e-06	8.96879e-05	1.42932e-05
CUST_1213_PI422575199	AGAP005750		glucosyl glucuronosyl transferases	3.0334	1.69864	6.34508e-07	7.27542e-05	4.98732e-06	9.94893e-05
CUST_8065_PI422575199	AGAP000837		female sterile m3	-0.758248	-0.772421	2.99256e-05	2.58348e-05	5.85777e-05	4.59499e-05
CUST_3690_PI422575199	AGAP002048		yemanuclein alpha	-0.848283	-0.790212	2.06564e-05	3.62738e-05	4.56613e-05	5.89171e-05
CUST_13412_PI422575199	AGAP010187		glt8d3 protein	-0.320024	-0.442625	5.5534e-05	4.07227e-06	9.24008e-05	1.22235e-05
CUST_4301_PI422575199	AGAP002505		voltage- gated calcium channel alpha subunit (voltage-dependent t-type calcium channel	0.609024	0.64959	3.508e-05	2.10203e-05	6.55394e-05	3.94141e-05
CUST_9986_PI422575199	AGAP011389		oxidative stress-induced growth inhibitor 2	-0.399413	-0.372935	2.11012e-05	3.6371e-05	4.60794e-05	5.90215e-05
CUST_10890_PI422575199	AGAP012335		fact complex subunit ssrp1	-0.707034	-0.683511	2.46762e-05	3.22747e-05	5.11056e-05	5.41767e-05
CUST_12324_PI422575199	AGAP009091		aromatic amino acid decarboxylase	-0.93024	-0.940068	2.93815e-05	2.7031e-05	5.78895e-05	4.74745e-05
CUST_4148_PI422575199	AGAP002358		adp atp translocase	1.69745	3.89856	6.54835e-05	6.41556e-08	0.000104815	1.01431e-06
CUST_861_PI422575199	AGAP005423	Prosalpha4	proteasome beta-subunit	-0.313722	-0.344033	3.83119e-05	1.84093e-05	7.02783e-05	3.56034e-05
CUST_4149_PI422575199	AGAP002358		adp atp translocase	1.67335	3.84295	6.55983e-05	6.43216e-08	0.000104927	1.01431e-06
CUST_4858_PI422575199	AGAP013202		AGAP013202-PA [Anopheles gambiae str. PEST]	-1.79816	-1.68199	2.16144e-05	3.67162e-05	4.67921e-05	5.93337e-05
CUST_3494_PI422575199	AGAP001910	RpS3	ribosomal protein s3	-0.384998	-0.50682	5.37742e-05	5.92234e-06	9.06912e-05	1.57645e-05
CUST_10220_PI422575199	AGAP011637	snRNP-U1-A	u1 small nuclear ribonucleoprotein a	-0.546064	-0.468945	1.41896e-05	4.7598e-05	3.48084e-05	7.17719e-05
CUST_4162_PI422575199	AGAP002390		splicing factor	-0.642572	-0.662006	3.22726e-05	2.54811e-05	6.16252e-05	4.5538e-05
CUST_11294_PI422575199	AGAP007999		nuclear pore complex protein nup155	-0.423055	-0.63417	6.03037e-05	2.273e-06	9.86112e-05	8.6733e-06
CUST_11642_PI422575199	AGAP008372		zinc carboxypeptidase	-0.369608	-0.323586	1.60139e-05	4.60308e-05	3.77417e-05	6.97722e-05
CUST_2647_PI422575199	AGAP007116		isoform a	-0.63388	-0.802763	5.1979e-05	7.85462e-06	8.84229e-05	1.91876e-05
CUST_5735_PI422575199	AGAP013362		AGAP013362-PA [Anopheles gambiae str. PEST]	0.922048	2.0166	6.71554e-05	1.01054e-07	0.000106707	1.32245e-06
CUST_13539_PI422575199	AGAP008288	TIM	timeless protein	0.902038	0.780657	1.5155e-05	4.77539e-05	3.64187e-05	7.19752e-05
CUST_12185_PI422575199	AGAP008950		cg9723-pa	-0.466426	-0.32357	3.61004e-06	6.83595e-05	1.38051e-05	9.49251e-05
CUST_5007_PI422575199	AGAP002988		dna repair helicase rad3 xp-d	-0.542976	-0.817703	6.15716e-05	2.23647e-06	0.000100176	8.58839e-06
DETOX_29_PI422610884	AGAP008437	ABCC9	ABCC8 - ABC transporte; target probed by LSTM-AGAM-DETOX V3 probe agam-detox-1O5	0.549466	0.502101	1.99894e-05	4.08547e-05	4.45096e-05	6.42732e-05
CUST_2559_PI422575199	AGAP007032		agap007032-pa	-0.334841	-0.343712	3.28495e-05	2.6703e-05	6.22739e-05	4.71221e-05
CUST_4445_PI422575199	AGAP002488		rest corepressor protein	-0.273427	-0.269608	2.82932e-05	3.16274e-05	5.63251e-05	5.33538e-05
CUST_1229_PI422575199	AGAP005763		receptor protein tyrosine kinase	-1.0784	-1.06782	2.88145e-05	3.11538e-05	5.69964e-05	5.28671e-05
CUST_6073_PI422575199	AGAP003774		AGAP003774-PA [Anopheles gambiae str. PEST]	1.25554	2.49456	6.80889e-05	2.35792e-07	0.000107794	2.2147e-06
CUST_210_PI422575199	AGAP004856		zinc finger dhhc domain containing protein 16	-0.618082	-0.961172	6.34788e-05	1.76521e-06	0.000102694	7.46932e-06
CUST_2843_PI422575199	AGAP007293	IAP7	inhibitor of apoptosis protein 1	0.983967	2.08866	6.92313e-05	1.35566e-07	0.000108944	1.57525e-06
CUST_4743_PI422575199	AGAP001320		golgi apparatus protein 1	-0.428409	-0.505498	4.78561e-05	1.28221e-05	8.33942e-05	2.71983e-05
CUST_11452_PI422575199	AGAP008166		heparan sulfate 2-o-sulfotransferase	-0.32814	-0.461813	6.07397e-05	3.87965e-06	9.90342e-05	1.19011e-05
CUST_5229_PI422575199	AGAP003131		enhancer of decapping 3	-0.943681	-0.79569	1.35268e-05	5.24312e-05	3.37058e-05	7.74236e-05
CUST_292_PI422575199	AGAP004933		ankyrin repeat and mynd domain-containing protein 2	-0.496509	-0.477663	2.61653e-05	3.55423e-05	5.32344e-05	5.79023e-05
CUST_5313_PI422575199	AGAP003215	Rpt2	26s protease regulatory subunit 4	1.66391	1.25633	6.80624e-06	6.42419e-05	2.11854e-05	9.00775e-05
CUST_8097_PI422575199	AGAP000857	mRpL3	mitochondrial 39s ribosomal protein l3	-0.59939	-0.317621	4.41146e-07	8.02127e-05	4.02152e-06	0.0001073
CUST_6170_PI422575199	AGAP003847		rnase h	-0.52941	-0.558907	3.67539e-05	2.39203e-05	6.80607e-05	4.33585e-05
CUST_5633_PI422575199	AGAP003442		kda salivary protein	1.11436	1.89618	6.72539e-05	8.77782e-07	0.000106817	4.79954e-06
CUST_12698_PI422575199	AGAP009478		AGAP009478-PA [Anopheles gambiae str. PEST]	-0.174546	-0.221037	5.46186e-05	8.27924e-06	9.16868e-05	1.99628e-05
CUST_6494_PI422575199	AGAP004115		cystinosin homolog	0.334063	0.410475	5.24443e-05	1.01489e-05	8.89304e-05	2.28226e-05
CUST_2028_PI422575199	AGAP006544		zinc finger protein 35	-0.290042	-0.468986	6.60878e-05	1.32717e-06	0.000105486	6.29406e-06
CUST_4790_PI422575199	AGAP002836		dicer-1	-0.237898	-0.234891	2.92384e-05	3.23351e-05	5.76253e-05	5.41767e-05
CUST_1014_PI422575199	AGAP005565		bcl2 adenovirus e1b 19-kda protein-interacting protein	-0.170987	-0.230544	5.91685e-05	5.38108e-06	9.70843e-05	1.48642e-05
CUST_2492_PI422575199	AGAP006969		solute carrier family 35 member f5	-0.27371	-0.345822	5.49348e-05	8.48735e-06	9.19701e-05	2.02044e-05
CUST_6654_PI422575199	AGAP004179		isoform b	0.253813	0.358459	6.18693e-05	3.8438e-06	0.000100477	1.18221e-05
CUST_9786_PI422575199	AGAP011172		cystathionine beta-lyase	0.597914	0.42702	4.68073e-06	6.95356e-05	1.66264e-05	9.59292e-05
CUST_1929_PI422575199	AGAP006447		arylalkylamine n-acetyltransferase	-1.36965	-1.20462	1.74767e-05	4.83407e-05	4.02237e-05	7.25302e-05
DETOX_444_PI422610884	AGAP008213	CYP6M3	CYP6M3 - Cytochrome P450 monooxygenase; target probed by LSTM-AGAM-DETOX V3 probe agam-detox-1F17; alternative detox probe for AG_DETOX_P148	1.79228	2.80438	6.6136e-05	1.75259e-06	0.000105486	7.41325e-06
CUST_10455_PI422575199	AGAP011891		AGAP011891-PA [Anopheles gambiae str. PEST]	-0.936031	-0.877341	2.38729e-05	3.98486e-05	5.01014e-05	6.28427e-05
CUST_7548_PI422575199	AGAP001721		signal sequence receptor	-0.461106	-0.464302	3.21181e-05	3.04103e-05	6.14444e-05	5.18563e-05
CUST_13947_PI422575199	AGAP012841		neutral ceramidase	0.611866	0.479113	8.87772e-06	6.22927e-05	2.55175e-05	8.81585e-05
CUST_13009_PI422575199	AGAP009791	Nep1	endothelin-converting enzyme 1	2.59066	2.40915	2.32889e-05	4.13711e-05	4.91377e-05	6.47518e-05
CUST_2615_PI422575199	AGAP007087	RpL41	n/a	-1.02374	-1.20045	4.93165e-05	1.3913e-05	8.51125e-05	2.88328e-05
CUST_5158_PI422575199	AGAP003092		rho gtpase	0.422166	0.392204	2.33009e-05	4.17107e-05	4.91377e-05	6.50674e-05
CUST_612_PI422575199	AGAP005206		AGAP005206-PA [Anopheles gambiae str. PEST]	-0.621126	-0.51807	1.32068e-05	5.57455e-05	3.31695e-05	8.11057e-05
CUST_2351_PI422575199	AGAP006838	CPR68	cg13934	0.374436	0.531733	6.36388e-05	3.78503e-06	0.000102713	1.17118e-05
CUST_1117_PI422575199	AGAP005658	CYP15B1	cytochrome p450	0.391952	0.310948	9.74528e-06	6.15064e-05	2.69987e-05	8.74748e-05
CUST_5159_PI422575199	AGAP003092		rho gtpase	0.431216	0.410403	2.612e-05	3.86206e-05	5.3062e-05	6.14754e-05
CUST_8309_PI422575199	AGAP001023		isoform e	1.91884	1.11586	9.89228e-07	8.12431e-05	6.27604e-06	0.000108419
CUST_6008_PI422575199	AGAP003728		williams beuren syndrome chromosome region 22	0.84561	0.78557	2.36928e-05	4.24103e-05	4.98313e-05	6.56955e-05
CUST_8835_PI422575199	AGAP000457		protein-l-isoaspartate o-methyltransferase	0.704233	0.736166	3.73973e-05	2.63347e-05	6.89519e-05	4.65899e-05
CUST_8887_PI422575199	AGAP013262		isoform a	0.766202	0.750907	2.9808e-05	3.49566e-05	5.84144e-05	5.73976e-05
CUST_5714_PI422575199	AGAP003536		mitochondrial carrier protein	-0.645428	-0.520603	1.10089e-05	6.07411e-05	2.93913e-05	8.65972e-05
CUST_9169_PI422575199	AGAP010502		AGAP010502-PA [Anopheles gambiae str. PEST]	-1.41564	-1.453	3.54459e-05	2.88503e-05	6.60292e-05	5.00188e-05
CUST_9434_PI422575199	AGAP010791		polyribonucleotide nucleotidyltransferase	-0.859534	-0.846607	3.07251e-05	3.46324e-05	5.98105e-05	5.68543e-05
CUST_9073_PI422575199	AGAP010405		transcription factor	0.654538	0.64814	3.15088e-05	3.40509e-05	6.07607e-05	5.6172e-05
CUST_10726_PI422575199	AGAP012170		chromosome transmission fidelity protein 8	-0.700072	-1.05268	6.79735e-05	2.52209e-06	0.000107733	9.25489e-06
DETOX_773_PI422610884	AGAP005914	SP11644	SP11644 - Serine protease; target probed by LSTM-AGAM-DETOX V3 probe agam-detox-2C4	-0.578295	-0.731017	5.83042e-05	9.00015e-06	9.6058e-05	2.10402e-05
CUST_6341_PI422575199	AGAP003997		casein kinase	-0.377447	-0.426295	4.70652e-05	1.79414e-05	8.23288e-05	3.48394e-05
CUST_3733_PI422575199	AGAP001224		cleavage and polyadenylation specificity factor	-0.503277	-0.324374	2.3087e-06	7.97458e-05	1.04007e-05	0.000106804
CUST_6921_PI422575199	AGAP001490		26s proteasome non-atpase regulatory subunit 5-like	-0.272352	-0.437683	7.08164e-05	1.50794e-06	0.000110865	6.77794e-06
CUST_13536_PI422575199	AGAP008285		beta- -galactosyltransferase	-0.415363	-0.403037	2.93728e-05	3.72606e-05	5.78895e-05	5.99969e-05
CUST_12705_PI422575199	AGAP009485		trna-splicing endonuclease subunit sen2	-0.701781	-0.711252	3.48375e-05	3.13385e-05	6.51181e-05	5.30094e-05
CUST_208_PI422575199	AGAP004854		jumonji arid domain-containing protein 1a	-0.640752	-0.529423	1.31161e-05	5.95797e-05	3.29893e-05	8.53219e-05
CUST_9380_PI422575199	AGAP010735		oxidase peroxidase	1.13899	0.733806	2.3349e-06	8.08276e-05	1.04237e-05	0.000107972
CUST_12035_PI422575199	AGAP008802	Pgk	phosphoglycerate kinase	1.28667	1.81799	6.71017e-05	4.17869e-06	0.000106645	1.24411e-05
CUST_4591_PI422575199	AGAP002684		nnp-1 protein (novel nuclear protein 1)	-0.824836	-0.740379	2.0848e-05	4.89547e-05	4.57954e-05	7.3415e-05
CUST_8583_PI422575199	AGAP000249		endo beta n-acetylglucosaminidase	0.583204	0.777244	6.36355e-05	6.40074e-06	0.000102713	1.66022e-05
DETOX_817_PI422610884	AGAP007201	TRX2	TRX2 - Thioredoxin; target probed by LSTM-AGAM-DETOX V3 probe agam-detox-1B3	0.59298	0.997107	7.37334e-05	1.07453e-06	0.000114181	5.44478e-06
CUST_10811_PI422575199	AGAP012256		polypeptide n-acetylgalactosaminyltransferase 9	-0.240009	-0.342711	6.80238e-05	3.88534e-06	0.000107733	1.19183e-05
CUST_11068_PI422575199	AGAP007773		AGAP007773-PA [Anopheles gambiae str. PEST]	-0.556056	-0.601326	4.32024e-05	2.327e-05	7.72069e-05	4.26201e-05
CUST_717_PI422575199	AGAP005294		gtp binding protein	0.546815	0.565383	3.79494e-05	2.91552e-05	6.96538e-05	5.03277e-05
CUST_912_PI422575199	AGAP005477		anopheles gambiae pest agap012552-pa	-1.61696	-1.60194	3.27832e-05	3.52882e-05	6.22739e-05	5.78038e-05
CUST_6220_PI422575199	AGAP001420		phosphoglyceromutase	0.867748	1.5488	7.53519e-05	6.62658e-07	0.000116147	4.02252e-06
CUST_5995_PI422575199	AGAP013180		spindle b	-0.118466	-0.107927	2.27891e-05	4.75561e-05	4.84331e-05	7.17719e-05
CUST_10754_PI422575199	AGAP012198		histone h2a	-1.60338	-2.15293	6.48132e-05	6.13621e-06	0.000104123	1.61171e-05
CUST_11760_PI422575199	AGAP008497	APG4B	autophagy-specific gene 4	0.391182	0.326686	1.43289e-05	5.96957e-05	3.49313e-05	8.53912e-05
CUST_5526_PI422575199	AGAP003372		gs1-like protein	-1.22531	-0.540091	1.04726e-07	9.17753e-05	1.74315e-06	0.00011949
CUST_4656_PI422575199	AGAP002739		n/a	0.330888	0.226486	3.8403e-06	8.02328e-05	1.44481e-05	0.0001073
CUST_75_PI422575199	AGAP004739		h aca ribonucleoprotein complex subunit 4	-0.41316	-0.464469	4.91874e-05	1.94867e-05	8.50236e-05	3.71888e-05
CUST_7944_PI422575199	AGAP000740		d330012f22rik protein	-0.260017	-0.19012	6.20299e-06	7.54197e-05	1.99753e-05	0.000102241
CUST_10461_PI422575199	AGAP011897		AGAP011897-PA [Anopheles gambiae str. PEST]	-1.28433	-1.7777	6.83569e-05	5.05572e-06	0.000108073	1.42293e-05
CUST_9694_PI422575199	AGAP011079		isoform a	1.01776	1.31448	6.36388e-05	8.28189e-06	0.000102713	1.99628e-05
CUST_8068_PI422575199	AGAP000830	CASPS7	caspase short class (agap000830-pa)	-0.14027	-0.212012	7.29758e-05	2.60937e-06	0.000113348	9.42863e-06
CUST_1866_PI422575199	AGAP006389		salivary secreted ribonuclease	1.63334	1.40904	1.77107e-05	5.69111e-05	4.05503e-05	8.23823e-05
CUST_1286_PI422575199	AGAP005818		nrm_drops ame: full=nurim homolog ame: full=nuclear envelope membrane protein ame: full=nuclear rim protein	-0.437244	-0.392877	2.1975e-05	5.1121e-05	4.73657e-05	7.58071e-05
CUST_10129_PI422575199	AGAP011534		lethal isoform f	-0.276204	-0.59814	8.02671e-05	1.34697e-07	0.000121715	1.56916e-06
CUST_5825_PI422575199	AGAP003588	VATH	vacuolar atpase m9	0.611058	0.458383	7.51048e-06	7.40798e-05	2.26588e-05	0.000100891
CUST_460_PI422575199	AGAP005079		gtp-binding protein alpha gna	-0.424342	-0.709808	7.72098e-05	1.18195e-06	0.000117986	5.82555e-06
DETOX_485_PI422610884	AGAP008219	CYP6Z1	CYP6Z1 - Cytochrome P450 monooxygenase; target probed by LSTM-AGAM-DETOX V3 probe agam-detox-1F4	1.30172	1.85962	7.1624e-05	4.09156e-06	0.000111569	1.22614e-05
CUST_12567_PI422575199	AGAP009346		zinc finger protein 624	-0.487885	-0.507446	4.04629e-05	2.9679e-05	7.32787e-05	5.09245e-05
CUST_6081_PI422575199	AGAP003763		juvenile hormone-inducible	-1.44627	-0.914249	2.16343e-06	8.7177e-05	9.95563e-06	0.00011472
CUST_1064_PI422575199	AGAP005611		AGAP005611-PA [Anopheles gambiae str. PEST]	0.687752	0.629135	2.45122e-05	4.94682e-05	5.08721e-05	7.39634e-05
CUST_8139_PI422575199	AGAP000899		30 kda salivary protein	0.290229	0.323175	4.94599e-05	2.11531e-05	8.53316e-05	3.96323e-05
CUST_3507_PI422575199	AGAP001934		isoform a	-0.367015	-0.53107	7.30561e-05	3.75794e-06	0.000113352	1.16626e-05
CUST_13528_PI422575199	AGAP010303		autophagy protein	0.79457	0.584927	6.72754e-06	7.72296e-05	2.10675e-05	0.000104085
CUST_3287_PI422575199	AGAP007717		isoform c	1.20049	1.02999	1.76149e-05	5.9062e-05	4.04005e-05	8.48628e-05
CUST_7425_PI422575199	AGAP001611		diphosphomevalonate decarboxylase	-0.178637	-0.181051	3.75583e-05	3.37895e-05	6.92842e-05	5.5984e-05
CUST_12327_PI422575199	AGAP009093		pre-mrna-splicing factor atp-dependent rna helicase prp22	-0.265323	-0.32631	6.12148e-05	1.18472e-05	9.97106e-05	2.56156e-05
CUST_13848_PI422575199	AGAP012729		anopheles gambiae pest agap012729-pa	0.680527	0.541205	1.12686e-05	6.92658e-05	2.98063e-05	9.58529e-05
CUST_12425_PI422575199	AGAP009197	GSTE3	glutathione-s-transferase gst	-1.44738	-1.53711	4.3671e-05	2.71761e-05	7.79414e-05	4.77754e-05
CUST_843_PI422575199	AGAP005407		AGAP005407-PA [Anopheles gambiae str. PEST]	-0.215867	-0.280297	6.65026e-05	8.30554e-06	0.000105931	1.99815e-05
CUST_12382_PI422575199	AGAP009153		ga20842	-0.538641	-0.429619	1.15515e-05	6.93355e-05	3.03917e-05	9.58529e-05
CUST_9144_PI422575199	AGAP010477		viral iap-associated factor	-0.469484	-0.449128	3.05587e-05	4.33195e-05	5.96488e-05	6.67155e-05
CUST_2122_PI422575199	AGAP006624		valyl-trna synthetase	-0.805618	-1.047	6.74038e-05	8.36426e-06	0.000106879	2.001e-05
CUST_12958_PI422575199	AGAP009740		trna (guanine-n2-)-	-0.327857	-0.338599	4.08041e-05	3.16545e-05	7.37454e-05	5.34682e-05
CUST_6620_PI422575199	AGAP004156		synaptic vesicle protein	1.17067	1.30618	5.11576e-05	2.15498e-05	8.74872e-05	4.00801e-05
CUST_8387_PI422575199	AGAP013126		frequenin isoform c	0.531788	0.32075	1.54211e-06	9.17621e-05	8.17345e-06	0.00011949
CUST_4411_PI422575199	AGAP002580		dna replication licensing factor mcm8	-0.412499	-0.601827	7.63154e-05	3.67879e-06	0.000116866	1.14466e-05
CUST_10351_PI422575199	AGAP011769		fanconi complementation group d2	-0.482039	-0.693977	7.5682e-05	4.07256e-06	0.000116201	1.22235e-05
CUST_5554_PI422575199	AGAP003397		dead-box helicase dbp80	-1.23139	-0.88439	5.86108e-06	8.20725e-05	1.93287e-05	0.000109181
CUST_13926_PI422575199	AGAP012820		zinc finger protein 8	-0.176574	-0.191198	4.783e-05	2.55472e-05	8.33029e-05	4.5538e-05
CUST_3951_PI422575199	AGAP002258	Med31	mediator of rna polymerase ii transcription subunit 31	-0.308696	-0.583772	8.43205e-05	4.58208e-07	0.00012614	3.28398e-06
CUST_3286_PI422575199	AGAP007717		isoform c	1.18381	1.0119	1.81423e-05	6.25413e-05	4.11705e-05	8.83283e-05
CUST_12639_PI422575199	AGAP009415		1-acyl-sn-glycerol-3-phosphate acyltransferase	0.646229	0.985665	7.91048e-05	2.64045e-06	0.000120208	9.51625e-06
CUST_6287_PI422575199	AGAP003922		zinc finger protein 93	0.188967	0.188551	3.74163e-05	3.80702e-05	6.89519e-05	6.08546e-05
CUST_7160_PI422575199	AGAP004559		ras-related protein rab-11a	-0.438839	-0.35408	1.29462e-05	7.06889e-05	3.26028e-05	9.7221e-05
CUST_1021_PI422575199	AGAP005571		zinc finger protein 10	-0.310568	-0.263415	1.74247e-05	6.38814e-05	4.00991e-05	8.97326e-05
DETOX_819_PI422610884	AGAP007201	TRX2	TRX2 - Thioredoxin; target probed by LSTM-AGAM-DETOX V3 probe agam-detox-1B3; alternative detox probe for AG_DETOX_P274	0.563994	0.926521	8.17277e-05	1.46627e-06	0.00012341	6.69824e-06
CUST_2856_PI422575199	AGAP007305		aromatic amino acid decarboxylase	0.39226	0.255436	2.90615e-06	9.09511e-05	1.19641e-05	0.000118869
CUST_5763_PI422575199	AGAP003570		AGAP003570-PA [Anopheles gambiae str. PEST]	0.265628	0.246805	2.81752e-05	5.02192e-05	5.61899e-05	7.47733e-05
CUST_2059_PI422575199	AGAP006575		trna methyltransferase 112 homolog	0.259584	0.337469	7.05434e-05	8.75574e-06	0.000110544	2.07278e-05
CUST_935_PI422575199	AGAP005501		serine 3-dehydrogenase	1.0175	1.1308	5.27351e-05	2.2946e-05	8.93529e-05	4.1958e-05
CUST_2628_PI422575199	AGAP007100		no-mechanoreceptor potential a	-0.398415	-0.340531	1.84804e-05	6.37026e-05	4.18899e-05	8.96418e-05
CUST_6404_PI422575199	AGAP004033		isoform g	0.703233	0.653558	2.84941e-05	5.06817e-05	5.66588e-05	7.53824e-05
DETOX_702_PI422610884	AGAP004038	HPX8	PX11 - Peroxidase; target probed by LSTM-AGAM-DETOX V3 probe agam-detox-1J23; alternative detox probe for AG_DETOX_P234	-1.19011	-1.50174	6.8354e-05	1.07995e-05	0.000108073	2.39952e-05
CUST_9731_PI422575199	AGAP011116		amino acid transporter	0.278091	0.234278	1.71597e-05	6.63255e-05	3.9769e-05	9.26317e-05
CUST_3245_PI422575199	AGAP007683	Vps35	vacuolar sorting protein	1.17437	1.58198	7.42902e-05	6.91339e-06	0.000114908	1.76065e-05
CUST_13529_PI422575199	AGAP010304		vacuole membrane protein	-0.303253	-0.3365	5.31288e-05	2.34087e-05	8.97704e-05	4.27558e-05
CUST_9845_PI422575199	AGAP011235		anopheles gambiae pest agap012638-pa	-1.93852	-1.59279	1.49272e-05	7.03809e-05	3.59954e-05	9.68889e-05
CUST_6131_PI422575199	AGAP003816	RpL30	60s ribosomal protein l30	-0.595508	-0.813723	7.59616e-05	6.29644e-06	0.000116508	1.63942e-05
CUST_914_PI422575199	AGAP005479		zinc finger protein 425	-0.539986	-0.714064	7.34002e-05	7.94472e-06	0.000113767	1.93259e-05
DETOX_70_PI422610884	AGAP007809	AP7862	AP7862 - Amino peptidase; target probed by LSTM-AGAM-DETOX V3 probe agam-detox-2B1	-0.627503	-0.661515	4.59727e-05	3.03518e-05	8.12575e-05	5.18563e-05
CUST_4417_PI422575199	AGAP002592		apolipoprotein d	-0.505306	-0.405302	1.29284e-05	7.38857e-05	3.26028e-05	0.00010066
CUST_4828_PI422575199	AGAP013314		AGAP013314-PA [Anopheles gambiae str. PEST]	-0.487387	-0.42492	2.10458e-05	6.19488e-05	4.60044e-05	8.77799e-05
CUST_8825_PI422575199	AGAP000438		tumor suppressor candidate 4	-0.280314	-0.318777	5.73165e-05	2.0801e-05	9.47223e-05	3.90831e-05
CUST_2339_PI422575199	AGAP006827		AGAP006827-PA [Anopheles gambiae str. PEST]	-0.94312	-1.48018	8.37437e-05	2.21224e-06	0.000125672	8.52269e-06
CUST_13819_PI422575199	AGAP012700		anopheles gambiae pest agap012700-pa	0.724065	0.758123	4.56655e-05	3.1818e-05	8.07683e-05	5.35278e-05
CUST_429_PI422575199	AGAP005055	ITP	ion transport peptide-like	1.08804	1.12449	4.39832e-05	3.39487e-05	7.8317e-05	5.60096e-05
CUST_6229_PI422575199	AGAP003882		transcription initiation factor tfiid subunit 1	-0.34983	-0.362528	4.43823e-05	3.35376e-05	7.89888e-05	5.56262e-05
CUST_8855_PI422575199	AGAP000469		uncharacterized protein c6orf106-like protein	-0.812056	-0.943491	6.05785e-05	1.85501e-05	9.89171e-05	3.5823e-05
CUST_1847_PI422575199	AGAP006372		u3 small nucleolar ribonucleoprotein protein imp3	-0.84214	-0.763599	2.61364e-05	5.64079e-05	5.3062e-05	8.18372e-05
CUST_7914_PI422575199	AGAP000715		carbonic anhydrase	-0.303982	-0.304068	3.97741e-05	3.96857e-05	7.2311e-05	6.27446e-05
CUST_10388_PI422575199	AGAP011811		hydroxybutyrate dehydrogenase	1.12291	0.600632	6.3198e-07	0.00010288	4.98612e-06	0.000130257
DETOX_408_PI422610884	AGAP002416	CYP4K2	CYP4K2 - Cytochrome P450 monooxygenase; target probed by LSTM-AGAM-DETOX V3 probe agam-detox-1E9; alternative detox probe for AG_DETOX_P136	0.484648	0.726563	8.40287e-05	3.25764e-06	0.000125907	1.06397e-05
CUST_5924_PI422575199	AGAP003663		dead box atp-dependent rna helicase	-0.88528	-0.615964	5.05562e-06	9.12063e-05	1.75492e-05	0.000119084
CUST_2026_PI422575199	AGAP006542		cg1676	0.416334	0.681289	8.72219e-05	1.62805e-06	0.000129704	7.12354e-06
CUST_11243_PI422575199	AGAP007948		wd repeat-containing protein 75-like	-0.745315	-0.968762	7.48686e-05	9.34102e-06	0.000115682	2.15162e-05
CUST_1092_PI422575199	AGAP005634	Cht2	brain chitinase and chia	0.469421	0.613275	7.55286e-05	9.04391e-06	0.000116201	2.10891e-05
CUST_640_PI422575199	AGAP005234	CuSOD2	superoxide dismutase	1.6247	1.32796	1.51267e-05	7.42096e-05	3.63282e-05	0.000100986
CUST_5247_PI422575199	AGAP003132		AGAP003132-PA [Anopheles gambiae str. PEST]	-0.795183	-0.732321	2.88562e-05	5.50746e-05	5.71298e-05	8.04796e-05
DETOX_19_PI422610884	AGAP006364	ABCB4	ABCB4D - ABC transporter	-0.228377	-0.272968	6.61678e-05	1.61902e-05	0.000105598	3.24065e-05
CUST_7133_PI422575199	AGAP004537		cg13886 cg13886-pa	-0.856483	-0.817454	3.42575e-05	4.93845e-05	6.4458e-05	7.38806e-05
CUST_107_PI422575199	AGAP004764		zinc finger protein 84	-0.924213	-0.853637	2.95014e-05	5.50204e-05	5.80538e-05	8.04045e-05
CUST_5620_PI422575199	AGAP003462		cg6554	-2.46863	-1.34821	7.86527e-07	0.000106724	5.59186e-06	0.000133968
CUST_5844_PI422575199	AGAP003597		h3k9 methyltransferase	-1.0338	-1.1885	6.23167e-05	2.07915e-05	0.000100939	3.90831e-05
CUST_6904_PI422575199	AGAP004337		dna-binding protein d-elg	-0.436726	-0.461313	4.99038e-05	3.24701e-05	8.57679e-05	5.44295e-05
CUST_3054_PI422575199	AGAP007508		histone h3	-0.582355	-0.468137	1.41205e-05	7.89771e-05	3.4636e-05	0.000105952
CUST_1560_PI422575199	AGAP006074	Obp71	odorant-binding protein	-2.03465	-1.28788	2.59978e-06	0.000101981	1.11203e-05	0.000129499
CUST_5804_PI422575199	AGAP001405		short-chain dehydrogenase	-0.117647	-0.114975	3.86484e-05	4.62728e-05	7.05332e-05	7.0163e-05
CUST_8743_PI422575199	AGAP000385		lethal isoform b	0.486847	0.409395	1.8482e-05	7.22254e-05	4.18899e-05	9.88732e-05
CUST_1773_PI422575199	AGAP006260		z band alternatively spliced pdz-motif protein isoform o	0.593789	0.649724	5.57811e-05	2.75086e-05	9.2724e-05	4.82002e-05
CUST_5064_PI422575199	AGAP003006		nbp2b protein	-0.584305	-0.72642	7.30868e-05	1.30773e-05	0.000113352	2.7588e-05
CUST_12610_PI422575199	AGAP009387		anopheles gambiae pest agap012674-pa	0.308898	0.619322	9.49199e-05	3.16908e-07	0.000138684	2.59929e-06
CUST_833_PI422575199	AGAP005397		AGAP005397-PA [Anopheles gambiae str. PEST]	-0.830505	-0.856282	4.66707e-05	3.67255e-05	8.19567e-05	5.93337e-05
CUST_3378_PI422575199	AGAP001797		tropomyosin invertebrate	0.861019	0.429266	3.77717e-07	0.000111177	3.6986e-06	0.000137834
CUST_9606_PI422575199	AGAP010990		kda secreted salivary protein	-0.160473	-0.232846	8.64177e-05	4.40608e-06	0.000128678	1.28826e-05
DETOX_706_PI422610884	AGAP008350	DBLOX	PX13A - Peroxidase; target probed by LSTM-AGAM-DETOX V3 probe agam-detox-1J8	1.16957	1.27201	5.5062e-05	2.84834e-05	9.21289e-05	4.95596e-05
CUST_12767_PI422575199	AGAP009547		cg3024-pa	-0.656023	-0.38586	1.47587e-06	0.000106767	8.11315e-06	0.000133972
CUST_7789_PI422575199	AGAP000636		AGAP000636-PA [Anopheles gambiae str. PEST]	-0.43023	-0.652352	8.88778e-05	3.15038e-06	0.000131674	1.04873e-05
CUST_7676_PI422575199	AGAP003439		tpa: mod -	-0.325043	-0.26395	1.53237e-05	7.898e-05	3.65334e-05	0.000105952
CUST_3750_PI422575199	AGAP001217		cg5276	-0.342123	-0.335656	3.98607e-05	4.62852e-05	7.24551e-05	7.0163e-05
CUST_680_PI422575199	AGAP005259		isoform a	-0.518494	-0.608558	6.68749e-05	1.89492e-05	0.000106423	3.62532e-05
CUST_6542_PI422575199	AGAP001168		ylp motif containing 1	-0.457457	-0.49422	5.4611e-05	2.97779e-05	9.16868e-05	5.10431e-05
CUST_10206_PI422575199	AGAP011622		retina aberrant in pattern	-0.771124	-0.768702	4.23371e-05	4.33935e-05	7.61032e-05	6.67764e-05
CUST_415_PI422575199	AGAP005044		endoplasmic reticulum-golgi intermediate compartment protein 2	-0.626719	-0.673529	5.39091e-05	3.06387e-05	9.08161e-05	5.21706e-05
CUST_9910_PI422575199	AGAP011312		uncharacterized protein cg10915-like	0.233042	0.246441	5.14729e-05	3.32069e-05	8.77857e-05	5.52111e-05
CUST_816_PI422575199	AGAP005381		chitooligosaccharidolytic beta-n-acetylglucosaminidase	-0.589409	-0.620379	5.10422e-05	3.41678e-05	8.72732e-05	5.63087e-05
CUST_9411_PI422575199	AGAP010768		nefa-interacting nuclear protein nip30	-0.710805	-0.362382	4.65937e-07	0.000112978	4.16249e-06	0.000139504
CUST_502_PI422575199	AGAP005114		AGAP005114-PB [Anopheles gambiae str. PEST]	0.957284	0.999634	4.98786e-05	3.55307e-05	8.57679e-05	5.79023e-05
CUST_10747_PI422575199	AGAP012191		early meiotic induction protein	1.95109	1.8732	3.69026e-05	5.07643e-05	6.82096e-05	7.54972e-05
CUST_6578_PI422575199	AGAP001130		poly polymerase cid (caffein-induced death protein)	-1.09912	-1.20613	5.8237e-05	2.80974e-05	9.59384e-05	4.90184e-05
CUST_5974_PI422575199	AGAP003698		zinc finger protein 593	-0.499824	-0.696127	8.66074e-05	6.19668e-06	0.000128866	1.6236e-05
CUST_6600_PI422575199	AGAP004142		aspartate aminotransferase	-0.595307	-0.71229	7.11118e-05	1.73091e-05	0.000111087	3.40518e-05
CUST_9848_PI422575199	AGAP011238		anopheles gambiae pest agap012638-pa	-0.691663	-0.486477	6.00338e-06	9.84216e-05	1.95693e-05	0.000125807
CUST_4577_PI422575199	AGAP002670		AGAP002670-PB [Anopheles gambiae str. PEST]	-0.453286	-0.519752	6.54968e-05	2.2353e-05	0.000104815	4.12472e-05
CUST_5590_PI422575199	AGAP003423		AGAP003423-PA [Anopheles gambiae str. PEST]	-0.480849	-0.445849	3.25369e-05	5.87772e-05	6.18384e-05	8.44686e-05
CUST_6775_PI422575199	AGAP004245		ubiquitin-like protein 7	0.690097	0.719676	5.09146e-05	3.66561e-05	8.71446e-05	5.93337e-05
CUST_10055_PI422575199	AGAP011459		cyclic-nucleotide-gated cation channel	0.47177	0.487297	4.94684e-05	3.83931e-05	8.53316e-05	6.12452e-05
CUST_13583_PI422575199	AGAP012433		voltage-dependent calcium channel type d subunit alpha-1	0.705968	0.590353	1.89314e-05	7.71416e-05	4.26578e-05	0.000104035
CUST_2210_PI422575199	AGAP006702		smaug protein	-0.314932	-0.304277	3.90367e-05	5.1095e-05	7.11157e-05	7.58071e-05
CUST_1736_PI422575199	AGAP006226	Aldehyde_oxidase	aldehyde oxidase	0.680226	0.906586	8.49155e-05	8.70632e-06	0.000126767	2.0639e-05
CUST_13117_PI422575199	AGAP009894		amino acid transporter	1.67411	1.94411	6.82957e-05	2.10911e-05	0.000108062	3.95123e-05
CUST_8410_PI422575199	AGAP001061		forked protein	-0.549679	-0.473632	2.27171e-05	7.30092e-05	4.83674e-05	9.96803e-05
CUST_4848_PI422575199	AGAP002879		isoform b	0.737082	1.17963	9.56912e-05	2.1746e-06	0.00013962	8.45704e-06
CUST_10709_PI422575199	AGAP012152		AGAP012152-PA [Anopheles gambiae str. PEST]	0.609063	0.78162	8.14951e-05	1.13419e-05	0.000123267	2.48395e-05
CUST_3391_PI422575199	AGAP001801		dtw domain-containing protein 2	-0.843443	-1.03632	7.69251e-05	1.51782e-05	0.000117579	3.08722e-05
CUST_5981_PI422575199	AGAP003686		serine protease	0.400632	0.584778	9.22275e-05	4.50189e-06	0.000135473	1.30534e-05
CUST_859_PI422575199	AGAP005421		cytochrome oxidase biogenesis protein (oxa1 mitochondrial)	0.562209	0.444935	1.37822e-05	8.69859e-05	3.40903e-05	0.000114548
CUST_2830_PI422575199	AGAP007280		serine protease nudel	-1.31165	-0.930604	6.61159e-06	0.000100705	2.07789e-05	0.000128161
CUST_3057_PI422575199	AGAP007511		dead box atp-dependent rna helicase	-0.475868	-0.382099	1.51697e-05	8.52667e-05	3.64187e-05	0.000112533
CUST_2801_PI422575199	AGAP007249	Flightin	flightin	1.30537	1.97472	9.46963e-05	3.44281e-06	0.000138565	1.10529e-05
CUST_5753_PI422575199	AGAP003549		transmembrane protein c2orf18	-0.470365	-0.776106	9.81707e-05	1.73056e-06	0.000142319	7.39928e-06
CUST_7677_PI422575199	AGAP003439		tpa: mod -	-0.309735	-0.42436	8.9372e-05	7.33599e-06	0.000132191	1.83371e-05
CUST_10787_PI422575199	AGAP012232		AGAP012232-PA [Anopheles gambiae str. PEST]	0.779024	0.83898	5.85363e-05	3.27687e-05	9.62066e-05	5.47107e-05
CUST_13005_PI422575199	AGAP009787		isoform a	1.38292	1.66296	7.57075e-05	1.77543e-05	0.000116201	3.47673e-05
CUST_11662_PI422575199	AGAP008393		dna-directed rna polymerase ii subunit rpb9	-0.659361	-0.790294	7.53493e-05	1.81359e-05	0.000116044	3.50844e-05
CUST_2159_PI422575199	AGAP006656		musashi homolog 2	0.207151	0.2021	4.19724e-05	5.09e-05	7.56411e-05	7.56119e-05
CUST_2997_PI422575199	AGAP007454	LRIM8A	membrane glycoprotein lig-1	-1.37058	-0.788348	1.35954e-06	0.000117443	7.73369e-06	0.0001441
CUST_11122_PI422575199	AGAP007827	Eno	enolase	1.15337	1.65127	9.39806e-05	5.39188e-06	0.000137714	1.48794e-05
CUST_11928_PI422575199	AGAP008687		brahma associated protein 55kd	-0.455583	-0.336598	9.10447e-06	9.95706e-05	2.58737e-05	0.000126949
CUST_5656_PI422575199	AGAP003483		amp dependent coa ligase	1.2542	1.07698	2.33289e-05	7.69037e-05	4.91377e-05	0.000103935
CUST_10501_PI422575199	AGAP011937		isoform d	0.665116	0.697342	5.5335e-05	3.82348e-05	9.21993e-05	6.0985e-05
CUST_12448_PI422575199	AGAP009221	SRPN5	serpin 5 inhibitory serine protease inhibitor	3.4495	2.05959	1.86409e-06	0.000117525	9.16144e-06	0.0001441
CUST_5015_PI422575199	AGAP002990		AGAP002990-PA [Anopheles gambiae str. PEST]	1.37209	0.722729	6.71308e-07	0.000121886	5.16582e-06	0.000148335
CUST_8744_PI422575199	AGAP000385		lethal isoform a	0.499708	0.402791	1.61874e-05	8.80464e-05	3.80597e-05	0.000115451
CUST_5418_PI422575199	AGAP003300		zinc transporter	0.885922	0.840749	3.83665e-05	5.7729e-05	7.03512e-05	8.3177e-05
CUST_3725_PI422575199	AGAP001212	PGRPLB	peptidoglycan recognition protein sb2	-1.62506	-1.47883	3.18061e-05	6.64391e-05	6.11039e-05	9.27323e-05
CUST_7571_PI422575199	AGAP001729		protein farnesyltransferase beta subunit (caax farnesyltransferase beta subunit) (ras proteins prenyltransferase beta) (ftase-beta)	1.29112	1.17465	3.17567e-05	6.64638e-05	6.11039e-05	9.27937e-05
CUST_12478_PI422575199	AGAP009252		clip-domain serine proteinase	1.42155	1.51956	5.91351e-05	3.51211e-05	9.70111e-05	5.75332e-05
CUST_13728_PI422575199	AGAP012594		gastrula zinc finger	-0.230407	-0.217847	3.84254e-05	5.95053e-05	7.03512e-05	8.52155e-05
CUST_12383_PI422575199	AGAP009154	ARC-P34	arp2 3	-0.40225	-0.450172	6.74007e-05	2.79326e-05	0.000106879	4.87465e-05
CUST_4165_PI422575199	AGAP002394		dna-directed rna polymerase 62-ks-	-0.614016	-0.738198	7.88456e-05	1.85564e-05	0.000119856	3.5823e-05
CUST_5674_PI422575199	AGAP003498		adam metalloprotease	-0.247636	-0.202293	1.79642e-05	8.77643e-05	4.11032e-05	0.000115372
CUST_5854_PI422575199	AGAP003583		alcohol dehydrogenase	1.81018	2.06949	7.16112e-05	2.51e-05	0.000111569	4.50422e-05
DETOX_573_PI422610884	AGAP004164	GSTD1-4	GSTD1_4 - Glutathion S-transferase; target probed by LSTM-AGAM-DETOX V3 probe agam-detox-1O24; alternative detox probe for AG_DETOX_P191	0.664571	0.728536	6.43314e-05	3.1363e-05	0.000103557	5.31516e-05
DETOX_700_PI422610884	AGAP004038	HPX8	PX11 - Peroxidase; target probed by LSTM-AGAM-DETOX V3 probe agam-detox-1J23	-1.23628	-1.6235	9.05995e-05	1.05266e-05	0.000133458	2.3502e-05
CUST_2399_PI422575199	AGAP006884		golgin subfamily a member 4	0.298306	0.250366	2.12369e-05	8.37235e-05	4.62113e-05	0.000110952
CUST_12301_PI422575199	AGAP009068		zinc finger protein	-0.314333	-0.446898	9.75205e-05	5.9454e-06	0.000141539	1.57936e-05
CUST_1594_PI422575199	AGAP006105		AGAP006105-PA [Anopheles gambiae str. PEST]	-0.299185	-0.328815	6.51771e-05	3.11534e-05	0.000104574	5.28671e-05
CUST_11495_PI422575199	AGAP008210	CYP6N1	cytochrome p450	0.612775	0.754395	8.314e-05	1.62115e-05	0.000125147	3.24065e-05
CUST_3769_PI422575199	AGAP002098		sjoegren syndrome nuclear autoantigen 1	-0.694412	-0.706406	5.22711e-05	4.57375e-05	8.88037e-05	6.93807e-05
CUST_10419_PI422575199	AGAP011842		signal peptidase complex subunit 2	-3.13851	-2.64218	2.18527e-05	8.40584e-05	4.72084e-05	0.000111394
CUST_4055_PI422575199	AGAP013359		AGAP013359-PA [Anopheles gambiae str. PEST]	2.43809	3.87307	0.000104279	2.54447e-06	0.000149337	9.29742e-06
CUST_13768_PI422575199	AGAP012643		cationic amino acid transporter	0.959268	0.742756	1.31479e-05	9.82879e-05	3.29893e-05	0.000125728
CUST_12803_PI422575199	AGAP009583		AGAP009583-PC [Anopheles gambiae str. PEST]	-0.69168	-0.685903	4.7765e-05	5.09921e-05	8.33029e-05	7.57265e-05
CUST_6549_PI422575199	AGAP001177		sarcoplasmic calcium-binding	-0.506656	-0.539212	6.08041e-05	3.74016e-05	9.9105e-05	5.99969e-05
CUST_2002_PI422575199	AGAP006518		charged multivesicular body protein	-0.937004	-0.785986	2.15038e-05	8.50871e-05	4.6662e-05	0.000112493
CUST_2335_PI422575199	AGAP006823		cg30377 cg30377-pa	-1.08179	-1.24813	7.47827e-05	2.44074e-05	0.000115579	4.40245e-05
CUST_13347_PI422575199	AGAP010122	CPR132	pupal cuticle	0.831332	0.366484	1.58407e-07	0.000131505	2.27761e-06	0.000157952
CUST_10217_PI422575199	AGAP011634		fumarylacetoacetate hydrolase	0.708476	0.818997	7.58732e-05	2.43977e-05	0.000116457	4.40245e-05
CUST_5065_PI422575199	AGAP003007		nbp2b protein	-0.56149	-0.886406	0.000106662	2.74892e-06	0.000151634	9.78499e-06
CUST_7476_PI422575199	AGAP001644		n/a	-0.58583	-0.521662	3.04416e-05	7.52425e-05	5.9325e-05	0.000102095
CUST_2635_PI422575199	AGAP007104		farnesyl-pyrophosphate synthetase	0.785287	1.20186	0.000105227	3.5079e-06	0.000150312	1.11695e-05
CUST_7076_PI422575199	AGAP004458		internalin a	1.04356	0.512893	4.05847e-07	0.000131863	3.82306e-06	0.000158111
CUST_1952_PI422575199	AGAP006469		cg12909	-0.791249	-0.796	5.176e-05	4.94021e-05	8.81684e-05	7.38806e-05
CUST_11291_PI422575199	AGAP007996		nuclear receptor-binding protein	-0.49023	-0.442317	3.27981e-05	7.31161e-05	6.22739e-05	9.97758e-05
CUST_1346_PI422575199	AGAP005882		ist1 homolog	-0.430709	-0.552575	9.19404e-05	1.2923e-05	0.000135089	2.72882e-05
CUST_4580_PI422575199	AGAP013200		psq-dna binding domain	-0.291869	-0.305566	5.992e-05	4.1919e-05	9.80028e-05	6.51952e-05
CUST_8408_PI422575199	AGAP001058		palmitoyl-protein thioesterase 1	0.554294	0.761902	9.95965e-05	8.02684e-06	0.00014411	1.9502e-05
CUST_6818_PI422575199	AGAP004275		dna replication licensing factor mcm2	-0.457919	-0.635855	0.00010122	7.51572e-06	0.000145791	1.86322e-05
CUST_11036_PI422575199	AGAP007741		cg13690	-0.636969	-0.659219	5.83856e-05	4.46909e-05	9.60872e-05	6.83639e-05
CUST_2949_PI422575199	AGAP007393		disulfide isomerase	-0.575607	-0.46248	1.74692e-05	9.6976e-05	4.02237e-05	0.000124353
CUST_13143_PI422575199	AGAP009918		n/a	0.50776	0.370399	9.32874e-06	0.000112164	2.62507e-05	0.000138798
CUST_9787_PI422575199	AGAP011173	RpL11	ribosomal protein l11	-0.335733	-0.34914	5.9569e-05	4.39172e-05	9.76945e-05	6.74205e-05
DETOX_226_PI422610884	AGAP005658	CYP15B1	CYP15B1 - Cytochrome P450 monooxygenase; target probed by LSTM-AGAM-DETOX V3 probe agam-detox-1I3	0.340086	0.262605	1.36999e-05	0.000104303	3.3939e-05	0.000131527
CUST_3931_PI422575199	AGAP002226		diacylglycerol kinase	0.597611	0.947115	0.000110573	2.76872e-06	0.000155893	9.80351e-06
CUST_2228_PI422575199	AGAP006718		glutamate transporter	0.873134	0.596519	5.85973e-06	0.00011994	1.93287e-05	0.000146397
CUST_13441_PI422575199	AGAP010217		protein disulfide isomerase	-0.181175	-0.254177	0.000103176	7.05149e-06	0.000148182	1.78005e-05
CUST_1207_PI422575199	AGAP005745		zinc finger protein 161 homolog	-0.463427	-0.539637	8.04088e-05	2.44538e-05	0.000121814	4.41809e-05
CUST_4907_PI422575199	AGAP002898	GSTZ1	probable maleylacetoacetate isomerase 2	0.384022	0.374598	4.76475e-05	5.78059e-05	8.31198e-05	8.32849e-05
CUST_888_PI422575199	AGAP005456	CPR15	pupal cuticle protein	1.76206	1.57192	3.21946e-05	7.83386e-05	6.15685e-05	0.000105183
CUST_11864_PI422575199	AGAP008621		cmp-sialic acid transporter	1.31867	0.79824	2.33376e-06	0.000129609	1.04237e-05	0.000156355
CUST_9318_PI422575199	AGAP010670		dead box atp-dependent rna helicase	-0.4747	-0.414289	2.88379e-05	8.33012e-05	5.69964e-05	0.000110466
CUST_2918_PI422575199	AGAP007365		exuperantia 1	-1.49103	-2.06617	0.00010351	7.83031e-06	0.000148479	1.91812e-05
CUST_7194_PI422575199	AGAP001529		cg4038 cg4038-pa	-0.422768	-0.334202	1.62093e-05	0.000102237	3.80597e-05	0.000129741
CUST_13649_PI422575199	AGAP012503		developmentally regulated rna-binding protein	-0.172433	-0.265278	0.000111467	3.57926e-06	0.000156649	1.12839e-05
CUST_1759_PI422575199	AGAP006250		selenocysteine-specific elongation factor	-1.12161	-1.1304	5.47093e-05	5.14886e-05	9.18107e-05	7.63321e-05
CUST_1479_PI422575199	AGAP006000	CPR25	pupal cuticle	1.30984	1.06363	1.91962e-05	9.78161e-05	4.30024e-05	0.000125282
CUST_5809_PI422575199	AGAP001396		myo inositol monophosphatase	0.506463	0.691136	0.000102839	8.81596e-06	0.00014788	2.07955e-05
CUST_13362_PI422575199	AGAP010138		isoform b	-0.454731	-0.491697	6.89885e-05	3.75417e-05	0.000108727	6.01282e-05
CUST_4713_PI422575199	AGAP002776		mrna cleavage stimulating 50kd-	-0.514284	-0.322427	3.12776e-06	0.00012955	1.26169e-05	0.000156355
CUST_2962_PI422575199	AGAP007401		AGAP007401-PB [Anopheles gambiae str. PEST]	-2.23013	-1.27946	1.55738e-06	0.000135135	8.21734e-06	0.000161512
CUST_6619_PI422575199	AGAP004156		synaptic vesicle protein	1.33582	1.4493	7.02494e-05	3.72406e-05	0.000110221	5.99665e-05
CUST_10772_PI422575199	AGAP012217		sterol o-acyltransferase 1	-0.819973	-1.2325	0.000112401	4.38142e-06	0.000157555	1.28402e-05
CUST_9681_PI422575199	AGAP011066		aldo-keto reductase	1.69362	2.32694	0.000105778	8.59631e-06	0.000150675	2.04222e-05
CUST_1515_PI422575199	AGAP006032		AGAP006032-PA [Anopheles gambiae str. PEST]	0.754086	0.584809	1.48463e-05	0.000108834	3.58775e-05	0.000135544
CUST_13859_PI422575199	AGAP012742		anopheles gambiae pest agap012742-pa	-0.434498	-0.569329	0.000101174	1.206e-05	0.000145791	2.61299e-05
CUST_9122_PI422575199	AGAP010455		n/a	-0.356079	-0.254254	8.48647e-06	0.000120784	2.47418e-05	0.000147264
CUST_1991_PI422575199	AGAP006508		small calcium-binding mitochondrial	0.428873	0.433294	5.7001e-05	5.26372e-05	9.44045e-05	7.76152e-05
CUST_4734_PI422575199	AGAP002797	GLURIId	ionotropic glutamate receptor subunit ia	0.648868	0.812172	9.56324e-05	1.64467e-05	0.000139532	3.26881e-05
CUST_12976_PI422575199	AGAP009758	CPLCP11	isoform b	0.685653	0.654119	4.55019e-05	6.55914e-05	8.05367e-05	9.18473e-05
CUST_11587_PI422575199	AGAP008310		isoform b	0.635309	0.49544	1.55294e-05	0.000108848	3.69354e-05	0.000135544
CUST_7154_PI422575199	AGAP004559		ras-related protein rab-11a	-0.50737	-0.41606	2.10682e-05	9.9171e-05	4.60794e-05	0.000126586
CUST_7491_PI422575199	AGAP001662		n/a	0.864605	1.3777	0.000117949	2.84223e-06	0.000163312	9.92402e-06
CUST_2452_PI422575199	AGAP006933		AGAP006933-PA [Anopheles gambiae str. PEST]	-0.417088	-0.576998	0.000108215	8.33005e-06	0.000153531	1.99815e-05
CUST_6876_PI422575199	AGAP013294		ubiquitin-like protein 3-like	-0.451732	-0.629458	0.000109135	7.92351e-06	0.00015446	1.92914e-05
CUST_1470_PI422575199	AGAP005991	RpL14	60s ribosomal protein l14	-2.14755	-1.51456	7.88516e-06	0.000123921	2.34817e-05	0.000150695
CUST_920_PI422575199	AGAP005485		zinc finger protein 425	-0.149791	-0.185018	9.51902e-05	1.82093e-05	0.000139065	3.5237e-05
CUST_13474_PI422575199	AGAP010250		aldo-keto reductase	-0.667118	-0.891195	0.00010585	1.08184e-05	0.000150675	2.39952e-05
CUST_6535_PI422575199	AGAP001152		transcription factor fet5	0.20134	0.321836	0.000120089	2.82409e-06	0.000165289	9.88541e-06
CUST_2648_PI422575199	AGAP007117		upf0760 protein c2orf29-like	-0.402034	-0.447239	7.81419e-05	3.41058e-05	0.000119102	5.6172e-05
CUST_13440_PI422575199	AGAP010216	RpL25	ribosomal protein l24	-0.444925	-0.3287	1.10531e-05	0.000119276	2.95682e-05	0.000145838
CUST_1595_PI422575199	AGAP006106		AGAP006106-PA [Anopheles gambiae str. PEST]	-0.419139	-0.575784	0.000109693	8.95193e-06	0.000155144	2.09826e-05
CUST_4008_PI422575199	AGAP002286		cdna sequence	-0.83976	-1.09903	0.000104664	1.26278e-05	0.000149761	2.68767e-05
CUST_10809_PI422575199	AGAP012254		n-acetylgalactosaminyltransferase	-0.347931	-0.39954	8.48684e-05	2.88946e-05	0.000126767	5.00188e-05
CUST_1268_PI422575199	AGAP005800		dna replication licensing factor mcm7	-0.97648	-1.48164	0.000118904	4.31064e-06	0.000164109	1.26912e-05
CUST_10917_PI422575199	AGAP012361		mrg-binding protein	-0.886066	-0.697973	1.71143e-05	0.000110516	3.96162e-05	0.000137374
CUST_9892_PI422575199	AGAP011295		autophagy-specific gene isoform a	-0.572626	-0.696841	9.46578e-05	2.03978e-05	0.000138565	3.85062e-05
CUST_10687_PI422575199	AGAP012128		AGAP012128-PA [Anopheles gambiae str. PEST]	0.840833	0.433506	6.95273e-07	0.000147624	5.2319e-06	0.000172608
CUST_2465_PI422575199	AGAP006941		atp-dependent rna helicase ddx51	-0.353144	-0.487363	0.000112257	8.83948e-06	0.000157416	2.07983e-05
CUST_404_PI422575199	AGAP005035		dna helicase ino80-like	-0.480812	-0.443945	4.13773e-05	7.68319e-05	7.47142e-05	0.000103842
CUST_2457_PI422575199	AGAP006936		mitochondrial cytochrome c1	1.33533	1.94853	0.000117502	5.87701e-06	0.00016288	1.57211e-05
CUST_8082_PI422575199	AGAP000851		cytochrome c subunit	1.43658	0.684078	3.60934e-07	0.00015084	3.63339e-06	0.000175512
CUST_12495_PI422575199	AGAP009266		low molecular weight protein-tyrosine-phosphatase	1.57834	2.46628	0.000122378	3.48537e-06	0.000168043	1.1138e-05
CUST_3886_PI422575199	AGAP002192		isocitrate dehydrogenase	1.42603	2.00916	0.000115182	7.67317e-06	0.00016049	1.88768e-05
CUST_4337_PI422575199	AGAP002534		dihydropteridine reductase	-0.701469	-0.564676	1.99178e-05	0.000108207	4.43434e-05	0.000135266
CUST_7431_PI422575199	AGAP001622		myosin light chain 2	1.04549	0.948224	3.86713e-05	8.24773e-05	7.06791e-05	0.000109581
CUST_11303_PI422575199	AGAP008008		n/a	-0.490943	-0.684069	0.000115099	8.3964e-06	0.000160438	2.00623e-05
CUST_9382_PI422575199	AGAP010737		apaf-1-related- isoform b	-0.149055	-0.163679	7.87052e-05	3.80502e-05	0.000119756	6.08546e-05
CUST_9170_PI422575199	AGAP010502		AGAP010502-PB [Anopheles gambiae str. PEST]	-1.60425	-1.63037	6.19912e-05	5.46987e-05	0.000100546	8.00719e-05
CUST_14037_PI422575199	AGAP012936		cystinosin-like protein	0.728619	1.34812	0.00013009	8.9982e-07	0.000175821	4.87954e-06
CUST_6828_PI422575199	AGAP004281		disco-interacting protein	-0.833679	-1.0546	0.000103125	1.636e-05	0.000148182	3.26881e-05
CUST_4719_PI422575199	AGAP002788		hypothetical conserved protein	0.733781	0.939587	0.000105047	1.51264e-05	0.00015013	3.07445e-05
CUST_5473_PI422575199	AGAP003328		nadh dehydrogenase	0.657675	0.438605	5.55468e-06	0.000136954	1.86396e-05	0.000162844
CUST_873_PI422575199	AGAP005437		ovary c ebpg transcription factor	-0.79849	-0.541887	6.32421e-06	0.000135211	2.01808e-05	0.000161512
CUST_11748_PI422575199	AGAP008484		t-dirnahydrouridine synthase	-0.418003	-0.296163	8.6565e-06	0.000130399	2.51327e-05	0.000157022
CUST_108_PI422575199	AGAP004765		dead box atp-dependent rna helicase	-0.483379	-0.513245	7.26487e-05	4.56433e-05	0.000112927	6.92924e-05
CUST_7327_PI422575199	AGAP001546		alcohol dehydrogenase	0.986113	1.44854	0.000121319	5.76163e-06	0.000166785	1.55004e-05
CUST_3344_PI422575199	AGAP001775	ABCC2	atp-binding cassette transporter	0.897513	0.702876	1.71912e-05	0.000115985	3.9769e-05	0.000142673
CUST_2458_PI422575199	AGAP006936		mitochondrial cytochrome c1	1.35168	1.90443	0.000118263	7.89579e-06	0.000163451	1.92568e-05
CUST_13567_PI422575199	AGAP008835	CLIPC1	serine protease	0.295787	0.194771	5.11474e-06	0.000139765	1.76353e-05	0.000165178
CUST_8357_PI422575199	AGAP001045		AGAP001045-PA [Anopheles gambiae str. PEST]	-0.419624	-0.494535	9.36367e-05	2.60482e-05	0.000137185	4.62563e-05
CUST_5527_PI422575199	AGAP003372		2-deoxyglucose-6-phosphate phosphatase	-1.21737	-0.492016	9.24634e-08	0.000158338	1.62824e-06	0.000182115
CUST_6487_PI422575199	AGAP004100	mRpL43	39s ribosomal protein l43	0.61536	0.587269	4.99386e-05	7.17038e-05	8.57679e-05	9.83105e-05
CUST_681_PI422575199	AGAP005260		protein zeu1	-0.877137	-1.55281	0.000132631	1.33739e-06	0.000178347	6.30536e-06
CUST_10516_PI422575199	AGAP011956		rna binding region containing protein 1	0.956889	1.004	7.14969e-05	4.9277e-05	0.000111513	7.37977e-05
CUST_10188_PI422575199	AGAP011603		long-chain-fatty-acid coa ligase	1.2756	1.23578	5.35728e-05	6.84742e-05	9.03976e-05	9.50241e-05
CUST_10205_PI422575199	AGAP011621		retina aberrant in pattern	-0.705268	-0.706561	6.1616e-05	6.07492e-05	0.000100176	8.65972e-05
CUST_11427_PI422575199	AGAP008141		argininosuccinate lyase	-2.59684	-1.53791	2.31836e-06	0.000151798	1.04056e-05	0.000176379
CUST_10685_PI422575199	AGAP012126		acyl-protein thioesterase	1.52354	1.29455	2.8876e-05	0.00010226	5.71298e-05	0.000129741
CUST_13359_PI422575199	AGAP010135		cytoplasmic protein nck1	-0.586944	-0.595496	6.4555e-05	5.77197e-05	0.000103849	8.3177e-05
CUST_921_PI422575199	AGAP005486	mRpL50	mitochondrial ribosomal	-0.293663	-0.36927	0.000107885	1.80077e-05	0.000153124	3.49519e-05
CUST_11208_PI422575199	AGAP007912		hiv-1 rev binding protein	-0.719809	-0.507541	8.83615e-06	0.00013778	2.54652e-05	0.000163474
CUST_1993_PI422575199	AGAP006509	Papst2	udp-galactose transporter	-0.105225	-0.111756	7.64985e-05	4.80048e-05	0.000117019	7.22107e-05
CUST_13273_PI422575199	AGAP010047		salivary cys-rich secreted peptide	-3.01227	-1.9249	4.27822e-06	0.000148875	1.56334e-05	0.000173652
DETOX_766_PI422610884	AGAP010347	CuSOD3	SOD3B - Superoxide dismutase; target probed by LSTM-AGAM-DETOX V3 probe agam-detox-1N9	1.04748	1.91932	0.000138198	1.04667e-06	0.000183996	5.38436e-06
CUST_398_PI422575199	AGAP005031	PIAS	sumo ligase	-1.07303	-1.49825	0.000123524	8.91215e-06	0.000169021	2.09332e-05
CUST_4947_PI422575199	AGAP002932		ceramide kinase	-0.191458	-0.274198	0.000126534	7.43242e-06	0.000172131	1.84644e-05
CUST_1888_PI422575199	AGAP006410		isoform b	0.970948	2.22981	0.000143482	1.57463e-07	0.000189519	1.72215e-06
CUST_3119_PI422575199	AGAP007568		xcap-g -	-0.383695	-0.190755	5.72258e-07	0.000163328	4.62739e-06	0.000186698
CUST_13983_PI422575199	AGAP012877		wd and tetratricopeptide repeat protein	-0.303602	-0.248753	2.43165e-05	0.000114349	5.06972e-05	0.00014087
CUST_9764_PI422575199	AGAP011149		atp-dependent rna helicase	-0.464624	-0.611992	0.000118123	1.36464e-05	0.000163437	2.83169e-05
CUST_3510_PI422575199	AGAP001938		nucleolar protein 66	-0.729722	-0.445203	3.063e-06	0.000155871	1.24205e-05	0.000180289
CUST_12983_PI422575199	AGAP009765		dym_drops ame: full=dymeclin	-0.17788	-0.301279	0.000138893	2.04511e-06	0.000184571	8.14264e-06
CUST_12146_PI422575199	AGAP008912		racgtpase-activating protein	-0.466192	-0.776789	0.000138709	2.34254e-06	0.000184466	8.85901e-06
CUST_13909_PI422575199	AGAP012802		xaa-pro aminopeptidase	0.569769	1.19184	0.00014547	3.58062e-07	0.000191639	2.8508e-06
DETOX_836_PI422610884	AGAP006220		XD18014 - Xanthine dehydrogenase; target probed by LSTM-AGAM-DETOX V3 probe agam-detox-2E3	0.464667	0.671566	0.000130971	7.16181e-06	0.000176657	1.80096e-05
CUST_3181_PI422575199	AGAP007626		wd repeat protein 61	-0.316692	-0.313548	6.26155e-05	6.76285e-05	0.000101332	9.40513e-05
CUST_3726_PI422575199	AGAP001212	PGRPLB	peptidoglycan recognition protein sb2	-1.65152	-1.47114	3.95488e-05	9.6706e-05	7.18778e-05	0.000124209
CUST_393_PI422575199	AGAP005027		o-linked n-acetyl glucosamine transferase	-0.550879	-0.677499	0.000109998	2.19606e-05	0.000155305	4.07827e-05
CUST_14065_PI422575199	AGAP002476		clspn_drome ame: full=claspin homolog	-0.721638	-0.963512	0.000123238	1.27961e-05	0.000168895	2.71983e-05
DETOX_454_PI422610884	AGAP002868	CYP6P1	CYP6P1 - Cytochrome P450 monooxygenase; target probed by LSTM-AGAM-DETOX V3 probe agam-detox-1M3	0.864305	0.985188	9.55308e-05	3.46361e-05	0.000139444	5.68543e-05
CUST_557_PI422575199	AGAP005161		nol9_drome ame: full=polynucleotide 5 -hydroxyl-kinase nol9 ame: full=nucleolar protein 9 homolog	-0.802108	-1.1359	0.000130861	8.45449e-06	0.000176577	2.01381e-05
CUST_7801_PI422575199	AGAP000629		drop dead	0.755315	0.659198	3.59122e-05	0.000102909	6.65367e-05	0.000130257
CUST_14003_PI422575199	AGAP012900		cathepsin l	-0.912272	-0.89245	6.04693e-05	7.16392e-05	9.88921e-05	9.82547e-05
CUST_12308_PI422575199	AGAP009075		dead box atp-dependent rna helicase	-0.571533	-0.722807	0.0001164	1.86446e-05	0.000161764	3.5823e-05
DETOX_767_PI422610884	AGAP010347	CuSOD3	SOD3B - Superoxide dismutase; target probed by LSTM-AGAM-DETOX V3 probe agam-detox-1N9	1.10077	2.00203	0.000146559	1.19138e-06	0.000192715	5.84877e-06
CUST_7218_PI422575199	AGAP004579	cdk2	cell division control protein 2 cognate	-0.939407	-1.66466	0.000145701	1.47492e-06	0.000191871	6.69824e-06
CUST_5730_PI422575199	AGAP003541		elongation factor 1 alpha	1.14084	1.88688	0.000143097	2.58094e-06	0.000189339	9.37135e-06
CUST_9838_PI422575199	AGAP011228		fbn8	2.67262	2.66066	6.5275e-05	6.75736e-05	0.000104686	9.40513e-05
CUST_7693_PI422575199	AGAP003439		tpa: mod -	-0.23884	-0.407218	0.000144756	2.02623e-06	0.000190915	8.11265e-06
CUST_9281_PI422575199	AGAP010624		128up	-0.189469	-0.198028	7.76872e-05	5.52432e-05	0.000118595	8.05902e-05
CUST_8301_PI422575199	AGAP001013		AGAP001013-PA [Anopheles gambiae str. PEST]	-0.652829	-0.509423	1.88863e-05	0.000130139	4.26578e-05	0.000156769
CUST_4430_PI422575199	AGAP002602		skinny hedgehog sightless rasp	-0.385084	-0.552483	0.000134712	7.84347e-06	0.000180246	1.91812e-05
CUST_2512_PI422575199	AGAP006988		tyrosine-protein kinase transmembrane receptor ror2	-0.344156	-0.339842	6.36756e-05	7.01797e-05	0.00010278	9.67342e-05
CUST_7983_PI422575199	AGAP000769		isoform a	3.59878	1.27499	3.36722e-08	0.000178322	8.88797e-07	0.00019903
CUST_10533_PI422575199	AGAP011973		dna-directed rna polymerase 34kd-	-0.686457	-0.524419	1.6588e-05	0.000135189	3.87655e-05	0.000161512
CUST_5755_PI422575199	AGAP013398		uncharacterized protein c20orf116	-0.554163	-0.571226	7.50328e-05	5.93857e-05	0.000115684	8.51459e-05
DETOX_542_PI422610884	AGAP004248	GPXH3	GPX1 - Glutathione dependent peroxidase; target probed by LSTM-AGAM-DETOX V3 probe agam-detox-1B23	0.36368	0.44191	0.000111825	2.4603e-05	0.000156936	4.42889e-05
CUST_7952_PI422575199	AGAP000750		high affinity nuclear juvenile hormone binding	-1.04836	-0.746024	1.04108e-05	0.000149492	2.81968e-05	0.000174249
CUST_4518_PI422575199	AGAP002654		poly -binding protein	0.579989	0.530476	4.67376e-05	9.30292e-05	8.19567e-05	0.000120626
CUST_4673_PI422575199	AGAP002753		isoform b	-0.661497	-0.7896	0.000109062	2.76104e-05	0.000154434	4.82988e-05
CUST_5801_PI422575199	AGAP001409	OBP3	odorant binding protein	-1.43788	-1.6227	9.77302e-05	3.83607e-05	0.000141712	6.12452e-05
CUST_7852_PI422575199	AGAP000674		transcription factor btd	-0.232075	-0.271069	0.000105364	3.16304e-05	0.000150401	5.33538e-05
CUST_214_PI422575199	AGAP004860		protease m1 zinc metalloprotease	1.12157	1.01875	4.573e-05	9.59948e-05	8.07683e-05	0.000123549
CUST_250_PI422575199	AGAP004891		metallophosphoesterase domain-containing protein 1	-0.422323	-0.398659	5.47627e-05	8.53964e-05	9.18905e-05	0.00011262
CUST_12900_PI422575199	AGAP009680		transcription factor iib	-0.701862	-0.623381	4.13264e-05	0.000103173	7.45722e-05	0.000130419
CUST_3274_PI422575199	AGAP007708		AGAP007708-PA [Anopheles gambiae str. PEST]	0.208307	0.289518	0.000136905	1.03477e-05	0.000182681	2.31797e-05
CUST_3925_PI422575199	AGAP001582		transient receptor potential cation channel protein painless	-3.23107	-1.99261	3.68947e-06	0.000169869	1.40192e-05	0.000192054
CUST_9966_PI422575199	AGAP011368	OBP57	odorant-binding protein	-1.64196	-1.38063	3.1234e-05	0.000119306	6.05153e-05	0.000145838
CUST_5629_PI422575199	AGAP003447		adp-ribosylation factor-like protein 6-interacting protein 4-like	-1.74425	-0.937787	1.2356e-06	0.000178756	7.23934e-06	0.000199246
CUST_11620_PI422575199	AGAP008343		AGAP008343-PA [Anopheles gambiae str. PEST]	-0.860543	-0.757568	4.01171e-05	0.000107226	7.27052e-05	0.000134328
CUST_6053_PI422575199	AGAP003773		AGAP003773-PA [Anopheles gambiae str. PEST]	1.81449	3.69678	0.000156787	4.89349e-07	0.000203713	3.4463e-06
CUST_5969_PI422575199	AGAP003707		transcription elongation factor 1-like protein	-0.843243	-0.629874	1.50914e-05	0.000146517	3.63282e-05	0.000171567
CUST_5161_PI422575199	AGAP003092		rho gtpase	0.450157	0.414969	5.0426e-05	9.43818e-05	8.64576e-05	0.000122107
CUST_9323_PI422575199	AGAP010676		isoform e	-0.435531	-0.629506	0.000143268	7.89614e-06	0.000189379	1.92568e-05
CUST_8660_PI422575199	AGAP013049		AGAP013049-PA [Anopheles gambiae str. PEST]	0.449466	0.350783	2.021e-05	0.000138502	4.4784e-05	0.000164095
CUST_97_PI422575199	AGAP004756		isoform a	-0.41376	-0.424783	7.81911e-05	6.38674e-05	0.000119202	8.97326e-05
CUST_6054_PI422575199	AGAP003773		AGAP003773-PA [Anopheles gambiae str. PEST]	1.80621	3.68058	0.000159486	4.98287e-07	0.00020577	3.46545e-06
CUST_2211_PI422575199	AGAP006702		smaug protein	-0.327435	-0.306425	5.42988e-05	9.0465e-05	9.12705e-05	0.000118403
CUST_1270_PI422575199	AGAP005802	RpL8	60s ribosomal protein l8	-0.379653	-0.579018	0.000149897	5.33488e-06	0.000195924	1.47877e-05
CUST_7269_PI422575199	AGAP004620		AGAP004620-PA [Anopheles gambiae str. PEST]	0.687675	0.492488	1.15186e-05	0.000156399	3.02201e-05	0.000180774
CUST_1711_PI422575199	AGAP006203		f-box only protein 28	-0.515936	-0.58684	0.00010526	3.89498e-05	0.000150312	6.18343e-05
CUST_10252_PI422575199	AGAP011670		suppressor of ty3	-0.362253	-0.2549	1.02729e-05	0.000160596	2.80341e-05	0.000184147
CUST_4578_PI422575199	AGAP002670		e3 ubiquitin-protein ligase kcmf1	-0.482664	-0.548004	0.000105568	3.96262e-05	0.000150445	6.26464e-05
CUST_11607_PI422575199	AGAP008330		mmr1 hsr1 gtp binding protein	-0.352464	-0.431965	0.000122463	2.52943e-05	0.000168094	4.52785e-05
CUST_6143_PI422575199	AGAP003821		ubiquitin carboxyl-terminal hydrolase 20- partial	-0.159014	-0.264576	0.00015693	2.72277e-06	0.000203823	9.7305e-06
CUST_6242_PI422575199	AGAP003899	Sxl	rna-binding protein	-0.22293	-0.288779	0.000134536	1.7949e-05	0.000180148	3.48394e-05
CUST_7360_PI422575199	AGAP004664		homeobox protein abdominal-	0.300297	0.26762	4.48485e-05	0.000108847	7.95389e-05	0.000135544
CUST_7629_PI422575199	AGAP003937		isoform d	0.820174	0.76077	5.42752e-05	9.6744e-05	9.12705e-05	0.000124209
CUST_2564_PI422575199	AGAP007038		zinc finger protein	-0.494495	-1.16306	0.000168802	1.54682e-07	0.000214705	1.71727e-06
CUST_7721_PI422575199	AGAP000575		chromosome-associated kinesin kif4a	-0.143345	-0.166658	0.000113442	3.5432e-05	0.00015857	5.78531e-05
CUST_12774_PI422575199	AGAP009554		n/a	0.796231	0.793811	7.38035e-05	7.55491e-05	0.000114286	0.000102335
CUST_9337_PI422575199	AGAP010690		nf-kappa-b-repressing factor-like isoform 2	-0.744085	-0.434067	2.58072e-06	0.000186697	1.10754e-05	0.000205675
CUST_4399_PI422575199	AGAP002576		agap002576 protein	-0.361549	-0.241007	7.19793e-06	0.000173757	2.2027e-05	0.000195251
CUST_5531_PI422575199	AGAP003366		myotubularin-related protein 13	-0.44068	-0.469986	9.24104e-05	5.63268e-05	0.00013571	8.17637e-05
CUST_3172_PI422575199	AGAP007619		glutamate carboxypeptidase	-0.69104	-0.619577	4.68174e-05	0.000108401	8.205e-05	0.000135457
CUST_3155_PI422575199	AGAP007602		transposase domain-containing protein	-0.529042	-0.658292	0.000129001	2.36818e-05	0.000174538	4.31612e-05
CUST_9983_PI422575199	AGAP011386		amino acids transporter	-0.528563	-0.687341	0.000137389	1.77963e-05	0.000183128	3.47673e-05
CUST_8149_PI422575199	AGAP000908		dynactin p62 subunit	-0.436851	-0.528247	0.000123204	2.83214e-05	0.000168895	4.92376e-05
CUST_8385_PI422575199	AGAP000128		synaptic vesicle protein	0.800366	1.40389	0.000165073	1.85102e-06	0.000211189	7.67012e-06
CUST_919_PI422575199	AGAP005484		zinc finger protein 425	-0.500745	-0.604403	0.000123387	2.87804e-05	0.000168965	4.9924e-05
CUST_11448_PI422575199	AGAP008162		snare-associated protein snapin	-0.498911	-0.345069	9.55189e-06	0.000170794	2.65498e-05	0.000192706
DETOX_414_PI422610884	AGAP013128	CYP6AA2	CYP6AA2 - Cytochrome P450 monooxygenase; target probed by LSTM-AGAM-DETOX V3 probe agam-detox-1E22; alternative detox probe for AG_DETOX_P138	-0.2731	-0.149265	1.54798e-06	0.000192789	8.21407e-06	0.000211053
CUST_9004_PI422575199	AGAP010338	mRpL23	mitochondrial ribosomal l23	0.621005	0.501993	2.69926e-05	0.000139688	5.45881e-05	0.000165146
CUST_4879_PI422575199	AGAP013083		AGAP013083-PA [Anopheles gambiae str. PEST]	-0.198507	-0.179898	5.00003e-05	0.000106532	8.58976e-05	0.000133879
CUST_492_PI422575199	AGAP005106		anopheles gambiae pest agap012715-pa	-0.849915	-1.13243	0.000143544	1.53381e-05	0.000189529	3.10182e-05
CUST_4339_PI422575199	AGAP002530		poly(adp-ribose) glycohydrolase arh3	0.445136	0.53866	0.000125493	2.8709e-05	0.000170914	4.98028e-05
CUST_4383_PI422575199	AGAP002559		cral trio domain-containing protein	0.23093	0.210375	5.18046e-05	0.000106006	8.81684e-05	0.000133319
CUST_12188_PI422575199	AGAP008953		protein tipin-like protein	-0.51665	-0.713655	0.000149699	1.19901e-05	0.000195738	2.59647e-05
CUST_12363_PI422575199	AGAP009132		cklf-like marvel transmembrane domain-containing protein 4	0.410702	0.341844	3.25216e-05	0.000133828	6.18384e-05	0.000160104
CUST_6113_PI422575199	AGAP003794		hrp65 protein	-0.654068	-0.888971	0.000147941	1.34961e-05	0.000194148	2.81796e-05
CUST_794_PI422575199	AGAP005362		nuclear transcription x-box binding 1	-0.420382	-0.647807	0.000161619	5.32402e-06	0.000207574	1.47847e-05
CUST_6741_PI422575199	AGAP001473		acetyl-coa synthetase	1.03939	1.17707	0.000111183	4.26617e-05	0.00015646	6.61294e-05
CUST_5172_PI422575199	AGAP003088		AGAP003088-PA [Anopheles gambiae str. PEST]	0.528704	0.490124	5.67865e-05	0.000101571	9.41178e-05	0.000129163
CUST_1928_PI422575199	AGAP006446		isoform a	-0.513714	-0.713665	0.000152153	1.1651e-05	0.00019828	2.54152e-05
CUST_3588_PI422575199	AGAP001980		chromaffin granule amine	-0.35002	-0.280925	2.65301e-05	0.000144984	5.37816e-05	0.000170193
CUST_6031_PI422575199	AGAP003751	CPAP1-C	isoform a	0.94806	0.800575	3.58674e-05	0.000131822	6.65367e-05	0.000158111
CUST_3970_PI422575199	AGAP002270	CLIPB7	clipb7 protein	1.0593	1.56849	0.00016011	7.32055e-06	0.000206347	1.83147e-05
CUST_1743_PI422575199	AGAP006234		protein shq1-like protein	-1.10889	-1.44223	0.000142816	1.8528e-05	0.000189138	3.57135e-05
CUST_7687_PI422575199	AGAP003439		tpa: mod -	-0.48259	-0.532312	0.000105863	4.98202e-05	0.000150675	7.42777e-05
CUST_585_PI422575199	AGAP005187		n/a	-1.65089	-1.36761	3.23175e-05	0.000137838	6.16252e-05	0.000163484
CUST_13424_PI422575199	AGAP010200		poly -binding	-0.621035	-0.633634	8.43342e-05	7.22978e-05	0.00012614	9.89693e-05
CUST_1593_PI422575199	AGAP006104		mitochondrial carnitine acylcarnitine carrier protein	-0.315655	-0.261394	3.23052e-05	0.000138172	6.16252e-05	0.000163763
CUST_2474_PI422575199	AGAP006949		metalloprotease m41 ftsh	0.501882	0.488922	7.10259e-05	8.67977e-05	0.000111087	0.000114375
CUST_2594_PI422575199	AGAP007066		cytidine and deoxycytidylate deaminase zinc-binding region	-0.257958	-0.289716	0.000111218	4.5537e-05	0.00015646	6.91722e-05
CUST_10131_PI422575199	AGAP011536		mcmbp_drome ame: full=mini-chromosome maintenance complex-binding protein short=mcm-bp short=mcm-binding protein	-0.333435	-0.437988	0.000145327	1.74326e-05	0.000191522	3.41471e-05
CUST_6862_PI422575199	AGAP013475		peptidyl-prolyl cis-trans isomerase nima-interacting 1	-0.483682	-0.479554	7.65431e-05	8.17396e-05	0.000117019	0.00010878
CUST_3357_PI422575199	AGAP013246		isoform a	-0.237772	-0.274959	0.000119201	3.89239e-05	0.000164325	6.18343e-05
CUST_2837_PI422575199	AGAP007287	OBP47	odorant-binding protein	0.773852	0.882479	0.000116229	4.2302e-05	0.000161728	6.56327e-05
CUST_10716_PI422575199	AGAP012160		rough deal	-0.432997	-0.873183	0.000178473	6.20115e-07	0.000223677	3.92404e-06
CUST_115_PI422575199	AGAP004771		AGAP004771-PA [Anopheles gambiae str. PEST]	0.861093	0.704344	3.04228e-05	0.000143144	5.9325e-05	0.000168331
CUST_10447_PI422575199	AGAP011883		isoform a	-0.58098	-0.819764	0.000157363	1.06511e-05	0.000203941	2.38049e-05
DETOX_782_PI422610884	AGAP000995		SP16082 - Serine protease; target probed by LSTM-AGAM-DETOX V3 probe agam-detox-2A2	-0.317558	-0.341586	0.000100465	5.74006e-05	0.000145062	8.28888e-05
DETOX_783_PI422610884	AGAP000995		SP16082 - Serine protease; target probed by LSTM-AGAM-DETOX V3 probe agam-detox-2A2; alternative detox probe for AG_DETOX_P262	-0.282384	-0.26234	5.92269e-05	0.000104134	9.70843e-05	0.000131364
CUST_7024_PI422575199	AGAP004437		glycerol-3-phosphate dehydrogenase	1.71466	3.55717	0.000180567	4.93261e-07	0.000225786	3.45244e-06
CUST_5839_PI422575199	AGAP003606		fatty acyl- reductase 1	0.394464	0.843841	0.00018186	3.82282e-07	0.000226946	2.93605e-06
CUST_3484_PI422575199	AGAP001911	RpL6	60s ribosomal protein l6	-0.384448	-0.28958	1.83887e-05	0.000165295	4.17445e-05	0.000188281
CUST_4298_PI422575199	AGAP002514		AGAP002514-PA [Anopheles gambiae str. PEST]	-0.836409	-1.10706	0.000150958	1.70838e-05	0.000197016	3.37383e-05
CUST_12530_PI422575199	AGAP009307		bromodomain-containing protein 7	-0.312482	-0.302769	7.17368e-05	9.13557e-05	0.000111626	0.000119251
CUST_10325_PI422575199	AGAP011743		iq and aaa domain-containing protein 1	-0.200585	-0.138691	1.04162e-05	0.000185197	2.81968e-05	0.000204641
CUST_12003_PI422575199	AGAP008762		camp-responsive element-binding 2-like	0.506843	0.512975	8.57317e-05	7.81932e-05	0.000127799	0.000105091
CUST_3365_PI422575199	AGAP001788		cg8326-pa	-0.76241	-1.07253	0.000162689	1.13193e-05	0.000208596	2.48395e-05
CUST_4035_PI422575199	AGAP002317	Alpha_amylase	alpha-amylase	1.08935	1.17805	0.000105901	5.81233e-05	0.000150675	8.36081e-05
CUST_7520_PI422575199	AGAP001686		lsm1-like protein	-0.327558	-0.452303	0.000161199	1.30325e-05	0.000207217	2.74822e-05
CUST_2980_PI422575199	AGAP007419		loc445875 protein	-2.24173	-1.49956	8.2815e-06	0.000192157	2.43119e-05	0.0002105
CUST_4667_PI422575199	AGAP002751		agap002751 protein	1.19155	0.761849	5.91847e-06	0.000198336	1.94533e-05	0.000215778
CUST_8637_PI422575199	AGAP000040		monocarboxylate transporter	1.59728	0.721301	3.47597e-07	0.000216218	3.56436e-06	0.000231724
DETOX_707_PI422610884	AGAP008350	DBLOX	PX13A - Peroxidase; target probed by LSTM-AGAM-DETOX V3 probe agam-detox-1J8	1.23945	0.82763	8.2114e-06	0.000193214	2.41874e-05	0.000211412
CUST_6142_PI422575199	AGAP003819		cg5569 cg5569-pa	0.529265	0.50301	6.81127e-05	0.000100522	0.000107794	0.000127996
CUST_215_PI422575199	AGAP004861		tetraspanin isoform a	0.630015	0.558474	4.93376e-05	0.000124262	8.51125e-05	0.000151005
CUST_6448_PI422575199	AGAP004060		zinc finger protein 271-like	-0.769512	-0.936945	0.000138789	3.0408e-05	0.000184503	5.18563e-05
CUST_6987_PI422575199	AGAP004384		monocarboxylate transporter 3	0.312665	0.349507	0.000116882	4.97311e-05	0.000162278	7.41619e-05
CUST_817_PI422575199	AGAP005381		chitooligosaccharidolytic beta-n-acetylglucosaminidase	-0.571646	-0.578005	8.77794e-05	8.066e-05	0.000130375	0.000107882
CUST_10212_PI422575199	AGAP011629		dihydrolipoamide dehydrogenase	0.714428	1.1738	0.000182073	3.57515e-06	0.00022705	1.12839e-05
DETOX_422_PI422610884	AGAP003343	CYP6AG1	CYP6AG1 - Cytochrome P450 monooxygenase; target probed by LSTM-AGAM-DETOX V3 probe agam-detox-1I1	1.73142	0.472849	4.46967e-09	0.000223955	3.81902e-07	0.000238013
CUST_8433_PI422575199	AGAP000150	SG6	gsg6 salivary protein	1.109	0.791093	1.34702e-05	0.000185843	3.37058e-05	0.000205144
CUST_4576_PI422575199	AGAP013131		upf0562 protein c7orf55	0.372718	0.434287	0.000130124	4.01911e-05	0.000175821	6.33837e-05
DETOX_501_PI422610884	AGAP012292	CYP9J4	CYP9J4 - Cytochrome P450 monooxygenase; target probed by LSTM-AGAM-DETOX V3 probe agam-detox-1I14; alternative detox probe for AG_DETOX_P167	0.524109	0.511213	7.73558e-05	9.35784e-05	0.000118189	0.000121261
CUST_4050_PI422575199	AGAP002334	spas	isoform a	-0.495149	-0.495262	8.53572e-05	8.52092e-05	0.00012746	0.000112533
DETOX_594_PI422610884	AGAP004382	GSTD3	GSTD3 - Glutathion S-transferase; target probed by LSTM-AGAM-DETOX V3 probe agam-detox-1N10; alternative detox probe for AG_DETOX_P198	0.865576	1.24159	0.0001715	1.02365e-05	0.00021719	2.30328e-05
CUST_10889_PI422575199	AGAP012334		high mobility group non-histone	-0.71231	-0.738932	9.65769e-05	7.29517e-05	0.000140699	9.96803e-05
CUST_6140_PI422575199	AGAP003818		ecotropic viral integration site	-0.285729	-0.474688	0.000184752	3.31359e-06	0.0002299	1.07718e-05
CUST_12220_PI422575199	AGAP008985		udp-n-acetylglucosamine: polypeptide-n-acetylglucosaminyl	1.5046	0.807564	1.52604e-06	0.000217585	8.16989e-06	0.000232887
CUST_10074_PI422575199	AGAP011479		hyaluronidase	0.594907	0.363263	4.30694e-06	0.000209708	1.56939e-05	0.000226063
CUST_5591_PI422575199	AGAP003425		amino acids transporter	-0.153156	-0.219821	0.000173371	1.03084e-05	0.000218926	2.31797e-05
CUST_11654_PI422575199	AGAP008385		cg9919-pa	0.614031	0.636858	9.75517e-05	7.38051e-05	0.000141625	0.000100566
CUST_10021_PI422575199	AGAP011424	RpS16	ribosomal protein s16	-0.440092	-0.66114	0.000179692	7.38478e-06	0.000224962	1.83954e-05
CUST_13395_PI422575199	AGAP010170		acid phosphatase-like protein 2	0.401603	0.273346	9.90693e-06	0.000198763	2.73768e-05	0.000216093
CUST_13779_PI422575199	AGAP012655		spermatogenesis associated factor	-0.449619	-0.340362	2.06302e-05	0.000177179	4.5498e-05	0.000198021
CUST_12473_PI422575199	AGAP009247		defective proboscis extension	0.49557	0.385749	2.47193e-05	0.000170453	5.11056e-05	0.000192452
CUST_13634_PI422575199	AGAP012488		wd repeat and fyve domain-containing protein 3	0.209789	0.184887	4.99388e-05	0.000131346	8.57679e-05	0.000157818
DETOX_456_PI422610884	AGAP002868	CYP6P1	CYP6P1 - Cytochrome P450 monooxygenase; target probed by LSTM-AGAM-DETOX V3 probe agam-detox-1M3; alternative detox probe for AG_DETOX_P152	0.866808	1.01065	0.000133485	4.10677e-05	0.000179264	6.44347e-05
CUST_13696_PI422575199	AGAP012555		histone	-1.06604	-1.72017	0.000186432	4.26532e-06	0.000231169	1.26183e-05
CUST_8736_PI422575199	AGAP000367		lactoylglutathione lyase	1.39692	1.33957	7.40565e-05	0.000101991	0.000114649	0.000129499
CUST_6135_PI422575199	AGAP003809		isoform a	0.380999	0.434061	0.000127866	4.7063e-05	0.00017327	7.118e-05
CUST_7315_PI422575199	AGAP004655		amp dependent coa ligase	-0.214352	-0.378928	0.000192165	2.06017e-06	0.000236686	8.1433e-06
CUST_3995_PI422575199	AGAP002285		AGAP002285-PB [Anopheles gambiae str. PEST]	-0.778989	-1.00882	0.000158561	2.14554e-05	0.000204927	4.00801e-05
CUST_6902_PI422575199	AGAP004340		isoform a	-1.03708	-0.567615	1.83176e-06	0.000220995	9.09265e-06	0.000235927
CUST_11503_PI422575199	AGAP008219	CYP6Z1	cytochrome p450	1.27727	1.84296	0.000177618	1.01396e-05	0.000223003	2.28226e-05
CUST_6293_PI422575199	AGAP003940		forkhead box transcription factor subgroup n2	-0.41609	-0.317914	2.23402e-05	0.000178084	4.78059e-05	0.000198831
CUST_1969_PI422575199	AGAP006485		trypsin-	-0.275386	-0.362807	0.000163685	1.93521e-05	0.000209643	3.70407e-05
CUST_6564_PI422575199	AGAP001156		psea-binding protein 95kd	-0.652252	-0.724482	0.000121535	5.44038e-05	0.000166951	7.98091e-05
DETOX_499_PI422610884	AGAP012292	CYP9J4	CYP9J4 - Cytochrome P450 monooxygenase; target probed by LSTM-AGAM-DETOX V3 probe agam-detox-1I14	0.503944	0.492939	8.1415e-05	9.6353e-05	0.000123169	0.000123968
CUST_7829_PI422575199	AGAP000670		mgc85327 protein	-0.438169	-0.566292	0.000161141	2.21874e-05	0.000207217	4.09928e-05
CUST_3743_PI422575199	AGAP001226		AGAP001226-PA [Anopheles gambiae str. PEST]	-0.335068	-0.640707	0.000199254	1.10695e-06	0.000242856	5.58823e-06
CUST_13877_PI422575199	AGAP012761		synaptic vesicle protein	1.14107	1.39117	0.000148554	3.23372e-05	0.000194627	5.41767e-05
CUST_555_PI422575199	AGAP005160		gtpase_rho	-1.17174	-1.71887	0.000182738	9.14215e-06	0.000227799	2.12327e-05
CUST_12408_PI422575199	AGAP009180		ras gtp exchange son of sevenless	-0.248593	-0.270158	0.000116255	6.156e-05	0.000161728	8.75044e-05
CUST_1549_PI422575199	AGAP006065		dna primase small subunit	-0.483195	-0.80347	0.000194383	3.48278e-06	0.000238747	1.11275e-05
CUST_7558_PI422575199	AGAP001717		AGAP001717-PA [Anopheles gambiae str. PEST]	1.43139	1.11361	2.55651e-05	0.000176551	5.24718e-05	0.000197653
CUST_8311_PI422575199	AGAP001023		isoform e	1.73286	1.02501	3.58786e-06	0.000225341	1.37436e-05	0.000239179
CUST_8225_PI422575199	AGAP000954		ribose-phosphate pyrophosphokinase	-0.982882	-0.542858	2.07088e-06	0.000230099	9.74599e-06	0.000243217
CUST_5731_PI422575199	AGAP003541		elongation factor 1 alpha	1.11666	1.85298	0.00019808	3.61946e-06	0.000241846	1.13559e-05
CUST_4340_PI422575199	AGAP002526		isoform b	0.838157	0.93682	0.000128029	5.4684e-05	0.000173424	8.00719e-05
CUST_5284_PI422575199	AGAP003190		dna mismatch repair protein muts	-0.575704	-0.983781	0.000200065	2.86568e-06	0.00024359	9.98671e-06
CUST_2233_PI422575199	AGAP006483		sptzle 2	-0.592979	-0.554813	7.06889e-05	0.000117362	0.000110758	0.0001441
CUST_13018_PI422575199	AGAP009800		rpa-interacting protein alpha	-1.08604	-1.61106	0.000189836	8.70388e-06	0.000234477	2.06301e-05
CUST_7161_PI422575199	AGAP004559		ras-related protein rab-11a	-0.466776	-0.374508	3.18944e-05	0.000172786	6.12289e-05	0.000194489
CUST_4850_PI422575199	AGAP002879		isoform b	0.738382	1.16365	0.000197073	5.51961e-06	0.000241036	1.50749e-05
CUST_1397_PI422575199	AGAP005927	mRpL36	mitochondrial ribosomal protein l36	-0.916368	-0.983245	0.000116466	6.80556e-05	0.000161764	9.45484e-05
CUST_11044_PI422575199	AGAP007749		tbc1 domain family member 23	-0.285375	-0.377421	0.000173027	1.99212e-05	0.00021865	3.7821e-05
CUST_9096_PI422575199	AGAP010429		succinate dehydrogenase	1.50448	1.95953	0.000169871	2.20727e-05	0.000215641	4.08994e-05
CUST_9160_PI422575199	AGAP010493		transcription initiation factor tfiid subunit 7	-0.36757	-0.433545	0.000146085	4.12282e-05	0.000192232	6.45609e-05
CUST_11258_PI422575199	AGAP007963		calcium-binding protein	1.78034	1.30654	1.81878e-05	0.000198408	4.13711e-05	0.000215778
CUST_14025_PI422575199	AGAP012922		dna topoisomerase 3-beta	-0.226507	-0.287643	0.000164773	2.61388e-05	0.000210882	4.63844e-05
CUST_5150_PI422575199	AGAP003080		cytoplasmic polyadenylation element binding protein	-0.175989	-0.186197	0.000112857	7.3437e-05	0.000158005	0.000100144
CUST_9548_PI422575199	AGAP010918		cleavage stimulation factor 64 kda subunit	-0.411228	-0.413448	9.59429e-05	9.2091e-05	0.000139854	0.00011974
CUST_7411_PI422575199	AGAP001606		AGAP001606-PA [Anopheles gambiae str. PEST]	0.981533	0.866576	5.51512e-05	0.0001426	9.21641e-05	0.00016781
CUST_13377_PI422575199	AGAP010153		rigor mortis	-0.165177	-0.157744	7.95073e-05	0.000112864	0.000120659	0.000139456
CUST_6652_PI422575199	AGAP004176		serine threonine-protein kinase	-0.919007	-0.732655	3.1503e-05	0.000179066	6.07607e-05	0.000199524
CUST_7158_PI422575199	AGAP004559		ras-related protein rab-11a	-0.438899	-0.392016	5.8608e-05	0.000138641	9.63258e-05	0.000164133
CUST_2806_PI422575199	AGAP007251		serine protease	0.17985	0.261614	0.000193223	1.04155e-05	0.000237572	2.33255e-05
CUST_4733_PI422575199	AGAP002797	GLURIId	ionotropic glutamate receptor subunit ia	0.620038	0.780466	0.000166293	2.83147e-05	0.000212332	4.92376e-05
CUST_13604_PI422575199	AGAP012454		transposase domain-containing protein	-0.436685	-0.399836	6.61064e-05	0.00012936	0.000105486	0.000156339
CUST_9430_PI422575199	AGAP010787		timeout timeless-2	-0.443259	-0.426879	8.33649e-05	0.000111005	0.000125437	0.000137732
CUST_4896_PI422575199	AGAP002909		cuticular protein analogous to peritrophins 3-d2	-0.207471	-0.164098	3.04716e-05	0.000184038	5.9487e-05	0.000203694
CUST_12101_PI422575199	AGAP008869		chromosome transmission fidelity protein 18	-0.532267	-0.673452	0.000169518	2.77423e-05	0.000215381	4.84226e-05
CUST_124_PI422575199	AGAP004780		isoform a	-0.202207	-0.257116	0.000171052	2.6929e-05	0.000216701	4.73741e-05
CUST_10329_PI422575199	AGAP011747		AGAP011747-PA [Anopheles gambiae str. PEST]	1.03067	1.19781	0.000147367	4.67144e-05	0.00019352	7.06722e-05
CUST_12822_PI422575199	AGAP009600		atp-dependent rna helicase dob1	-0.546095	-0.685463	0.000168082	2.92851e-05	0.000214022	5.03952e-05
CUST_467_PI422575199	AGAP005079		gtp-binding protein alpha gna	-0.418146	-0.759237	0.000213546	1.85594e-06	0.000256967	7.67317e-06
CUST_7324_PI422575199	AGAP001538		splicing factor 3b subunit 4	-0.29921	-0.287676	8.38545e-05	0.000113054	0.000125811	0.000139514
CUST_918_PI422575199	AGAP005483		zinc finger protein 425	-0.417386	-0.540027	0.000176192	2.42092e-05	0.00022161	4.38068e-05
CUST_323_PI422575199	AGAP004962		cyclin b	-1.77062	-2.5565	0.000197226	1.13184e-05	0.000241055	2.48395e-05
CUST_1450_PI422575199	AGAP005972		4-nitrophenylphosphatase	-0.654677	-0.855112	0.000179573	2.291e-05	0.000224893	4.1958e-05
CUST_6428_PI422575199	AGAP004057	gatA	glutamyl-trna amidotransferase subunit a	-0.855199	-0.777422	6.57796e-05	0.000135878	0.000105151	0.00016203
CUST_7157_PI422575199	AGAP004559		ras-related protein rab-11a	-0.502151	-0.401772	3.34639e-05	0.000184499	6.32259e-05	0.000204068
CUST_12985_PI422575199	AGAP009768		sodium chloride dependent neurotransmitter transporter	0.242117	0.234753	8.74993e-05	0.000110643	0.00013004	0.00013748
CUST_9884_PI422575199	AGAP011285		nucleolar mif4g domain-containing protein 1	-0.819447	-0.75848	7.16856e-05	0.000129044	0.000111626	0.000156014
CUST_4921_PI422575199	AGAP002928		AGAP002928-PA [Anopheles gambiae str. PEST]	0.752677	0.711478	7.90522e-05	0.000121249	0.000120208	0.000147722
CUST_13876_PI422575199	AGAP012760		anopheles gambiae pest agap012760-pa	-0.594417	-0.517086	5.31754e-05	0.000153783	8.98527e-05	0.000178435
CUST_488_PI422575199	AGAP005102	APG7B	nedd8-activating enzyme e1 catalytic subunit	0.291304	0.272791	7.6012e-05	0.000125196	0.000116508	0.000151917
CUST_2602_PI422575199	AGAP007075		anopheles gambiae pest agap012821-pa	1.3735	0.745664	1.96979e-06	0.000249783	9.42722e-06	0.000259144
CUST_8181_PI422575199	AGAP000930		isoform d	-0.606649	-0.546779	6.37392e-05	0.000140508	0.00010278	0.000165879
CUST_4020_PI422575199	AGAP013395		AGAP013395-PA [Anopheles gambiae str. PEST]	0.276432	0.254852	7.10941e-05	0.000131876	0.000111087	0.000158111
CUST_2692_PI422575199	AGAP007160		lethal essential for life l2efl	2.02921	3.67209	0.000218774	1.963e-06	0.000261819	7.96665e-06
CUST_5019_PI422575199	AGAP002984		golgi integral membrane protein 4	-0.202373	-0.156496	2.74516e-05	0.00019724	5.52985e-05	0.000214931
CUST_11407_PI422575199	AGAP008118		serine threonine-protein kinase grp	-1.0087	-0.716754	1.55833e-05	0.000218384	3.70728e-05	0.000233516
CUST_13151_PI422575199	AGAP009926		testosterone-regulated protein rp2	-0.503445	-0.493196	9.30774e-05	0.000108805	0.000136681	0.000135544
CUST_10337_PI422575199	AGAP011755		AGAP011755-PA [Anopheles gambiae str. PEST]	-0.159858	-0.156642	9.32183e-05	0.000108768	0.00013677	0.000135544
DETOX_772_PI422610884	AGAP005914	SP11644	SP11644 - Serine protease; target probed by LSTM-AGAM-DETOX V3 probe agam-detox-2C4	-0.51715	-0.728101	0.000199909	1.40923e-05	0.000243485	2.91019e-05
CUST_10276_PI422575199	AGAP011694		mgc79653 protein	-0.194579	-0.188966	9.04774e-05	0.000112987	0.000133367	0.000139504
CUST_5818_PI422575199	AGAP001382	DH31	diuretic hormone isoform c	0.675216	0.478745	1.55906e-05	0.000221999	3.70728e-05	0.000236694
CUST_8600_PI422575199	AGAP000264		isoform a	-0.859401	-0.921504	0.000126777	7.45999e-05	0.000172394	0.000101405
CUST_9564_PI422575199	AGAP010936	Med18	mediator of rna polymerase ii transcription subunit 18	-0.512941	-0.412419	3.57271e-05	0.000189195	6.63063e-05	0.000207874
CUST_3089_PI422575199	AGAP007540		mgc89351 protein	-0.586095	-0.374997	7.40042e-06	0.000240806	2.24623e-05	0.000252121
CUST_2515_PI422575199	AGAP006990		brahma associated protein	-0.496251	-0.497455	0.000102201	0.000100339	0.000147083	0.000127842
CUST_7025_PI422575199	AGAP004437		glycerol-3-phosphate dehydrogenase	0.831331	0.591467	1.60887e-05	0.000222744	3.79011e-05	0.000237191
CUST_11199_PI422575199	AGAP007903		sodium-dependent excitatory amino acid transporter	1.78899	1.63883	7.1248e-05	0.000138638	0.000111193	0.000164133
CUST_3025_PI422575199	AGAP007481		chromatin accessibility complex 1	-1.47136	-0.803779	2.15125e-06	0.000257651	9.93568e-06	0.000265643
CUST_9990_PI422575199	AGAP011393		integrator complex subunit 7	-0.32396	-0.622946	0.000227916	1.2328e-06	0.000269806	6.0097e-06
CUST_6155_PI422575199	AGAP003834		AGAP003834-PA [Anopheles gambiae str. PEST]	0.52855	0.946803	0.000225197	2.20999e-06	0.000267768	8.52269e-06
CUST_9528_PI422575199	AGAP010897		vacuolar sorting protein	0.489682	1.08705	0.000233103	3.71704e-07	0.000274302	2.89471e-06
CUST_8699_PI422575199	AGAP000327		tyrosine aminotransferase	0.90106	0.732062	3.86302e-05	0.000188521	7.05332e-05	0.000207293
CUST_1375_PI422575199	AGAP005906	Med24	mediator 100kd-	0.4186	0.255446	5.27094e-06	0.000251817	1.79925e-05	0.000260599
CUST_8044_PI422575199	AGAP000091		sterol desaturase	0.630603	0.504746	3.5573e-05	0.000194791	6.62259e-05	0.000212542
CUST_5631_PI422575199	AGAP003445	Tsc1	af173560_1tuberous sclerosis gene product-1 homolog	-0.274995	-0.283108	0.000114348	9.17145e-05	0.000159645	0.00011949
CUST_10432_PI422575199	AGAP011859		isoform c	0.459274	0.531216	0.000156109	5.14925e-05	0.000202907	7.63321e-05
CUST_3565_PI422575199	AGAP001973	Prosalpha7	proteasome alpha 3 subunit	-0.378369	-0.396354	0.000121215	8.52194e-05	0.000166708	0.000112533
CUST_7469_PI422575199	AGAP001655		isoform a	-0.795901	-0.473815	4.37374e-06	0.000255904	1.58301e-05	0.000264089
CUST_3394_PI422575199	AGAP001793		serine threonine-protein kinase 6	-0.483504	-0.477613	9.95711e-05	0.000109268	0.00014411	0.000135976
CUST_1164_PI422575199	AGAP005706		serine collagenase 1	-2.50904	-1.15143	5.21133e-07	0.000271269	4.46747e-06	0.000277096
CUST_7631_PI422575199	AGAP003937		AGAP003937-PA [Anopheles gambiae str. PEST]	0.841733	0.757065	6.71711e-05	0.000150174	0.000106707	0.000174921
CUST_5955_PI422575199	AGAP003691		serine protease	1.74217	1.05805	5.15449e-06	0.000255671	1.77032e-05	0.000264042
CUST_6848_PI422575199	AGAP004288		tubulin polyglutamylase ttll5-like	-0.332481	-0.337598	0.000111031	9.88947e-05	0.000156337	0.000126349
CUST_8792_PI422575199	AGAP000434		oligosaccharyl transferase	-0.230448	-0.159174	1.35514e-05	0.000236776	3.37629e-05	0.000248924
CUST_8313_PI422575199	AGAP001023		isoform e	1.94699	1.09523	2.82896e-06	0.000264073	1.17178e-05	0.000270976
CUST_874_PI422575199	AGAP005438		ccaat enhancer-binding protein zeta	-0.475588	-0.483098	0.000111531	9.90463e-05	0.000156649	0.000126428
CUST_4054_PI422575199	AGAP002329		peroxisomal carnitine o-octanoyltransferase	-0.296653	-0.391213	0.000196333	2.33681e-05	0.00024072	4.27558e-05
CUST_12479_PI422575199	AGAP009253		defective proboscis extension	0.462874	0.391325	4.94601e-05	0.000177413	8.53316e-05	0.000198216
DETOX_484_PI422610884	AGAP008219	CYP6Z1	CYP6Z1 - Cytochrome P450 monooxygenase; target probed by LSTM-AGAM-DETOX V3 probe agam-detox-1F4	1.27586	1.86094	0.000215568	1.14992e-05	0.000258689	2.50959e-05
CUST_11888_PI422575199	AGAP008645	GAM1	gambicin	1.60612	-2.97776	0.000236123	1.7477e-06	0.000276628	7.41325e-06
DETOX_593_PI422610884	AGAP004382	GSTD3	GSTD3 - Glutathion S-transferase; target probed by LSTM-AGAM-DETOX V3 probe agam-detox-1N10	0.874704	1.2421	0.000212157	1.40377e-05	0.000255735	2.90039e-05
DETOX_701_PI422610884	AGAP004038	HPX8	PX11 - Peroxidase; target probed by LSTM-AGAM-DETOX V3 probe agam-detox-1J23	-1.15272	-1.64063	0.000212719	1.38217e-05	0.000256275	2.86613e-05
CUST_5822_PI422575199	AGAP001380		eukaryotic translation initiation factor 6	-0.399324	-0.826144	0.00024122	7.07286e-07	0.000281657	4.19723e-06
CUST_3471_PI422575199	AGAP001891		arrestin domain-containing protein 2	-0.727803	-0.624302	5.41483e-05	0.000173664	9.10654e-05	0.000195212
CUST_5802_PI422575199	AGAP001409	OBP3	odorant binding protein	-1.3645	-1.55963	0.000157166	5.68634e-05	0.000203941	8.23823e-05
CUST_13508_PI422575199	AGAP010283		protein wnt-7b-like isoform 1	0.64536	0.814935	0.000188518	3.15722e-05	0.000233261	5.33538e-05
CUST_10348_PI422575199	AGAP011766		bb in a isoform a	-1.3366	-0.905621	1.20521e-05	0.00024516	3.11656e-05	0.000255871
CUST_3486_PI422575199	AGAP001914		cdc37	-0.492172	-0.338672	1.34958e-05	0.000242476	3.37058e-05	0.000253468
CUST_2866_PI422575199	AGAP007313		AGAP007313-PA [Anopheles gambiae str. PEST]	-0.537241	-0.346594	8.41809e-06	0.00025424	2.46198e-05	0.000262781
CUST_7663_PI422575199	AGAP002738	SCRB5	cd36 antigen	0.518668	0.859107	0.000234003	4.43782e-06	0.000274833	1.29246e-05
CUST_718_PI422575199	AGAP005294		gtp binding protein	0.550043	0.572724	0.000123507	9.0943e-05	0.000169021	0.000118786
CUST_3983_PI422575199	AGAP002259		structure-specific endonuclease subunit slx1	-1.16895	-0.696787	4.60596e-06	0.000265309	1.64277e-05	0.000271847
DETOX_225_PI422610884	AGAP008018	CYP12F4	CYP12F4 - Cytochrome P450 monooxygenase; target probed by LSTM-AGAM-DETOX V3 probe agam-detox-1F5; alternative detox probe for AG_DETOX_P075	0.547475	0.497663	7.30193e-05	0.000150425	0.000113348	0.000175152
CUST_5482_PI422575199	AGAP003336		tetratricopeptide repeat protein 1	-0.639619	-0.7175	0.000152724	6.38207e-05	0.000198876	8.97063e-05
CUST_13998_PI422575199	AGAP012894		histone h2b	-1.0567	-1.69366	0.00023312	5.80025e-06	0.000274302	1.55449e-05
CUST_12257_PI422575199	AGAP009023		iron dehydrogenase	0.370526	0.475708	0.000196908	2.9013e-05	0.000240919	5.01395e-05
CUST_1299_PI422575199	AGAP005831		e3 ubiquitin-protein ligase topors	-0.342825	-0.381166	0.000151172	6.76318e-05	0.000197222	9.40513e-05
CUST_2302_PI422575199	AGAP006790		fbn8	0.772452	0.950742	0.000185691	3.80236e-05	0.000230577	6.07828e-05
CUST_3779_PI422575199	AGAP002106		dna repair protein xp-c rad4	-1.16972	-0.586231	1.1463e-06	0.000280192	6.95741e-06	0.000284544
CUST_9075_PI422575199	AGAP010407		elongator complex protein 4	-0.307327	-0.464156	0.000229203	9.26836e-06	0.000270876	2.14294e-05
CUST_8088_PI422575199	AGAP000856		trna-dihydrouridine synthase	-0.49263	-0.460553	8.45964e-05	0.000140784	0.000126427	0.000166086
CUST_7584_PI422575199	AGAP001743		estrogen-related receptor	-0.207114	-0.227837	0.000148042	7.18447e-05	0.000194148	9.84068e-05
CUST_7131_PI422575199	AGAP004535		isoform f	-0.524974	-0.739647	0.000218638	1.54604e-05	0.000261746	3.12516e-05
DETOX_486_PI422610884	AGAP008219	CYP6Z1	CYP6Z1 - Cytochrome P450 monooxygenase; target probed by LSTM-AGAM-DETOX V3 probe agam-detox-1F4; alternative detox probe for AG_DETOX_P162	1.26879	1.86321	0.000226345	1.14881e-05	0.000268661	2.50959e-05
CUST_11745_PI422575199	AGAP008481		r protein p30	-0.673019	-0.579437	5.73271e-05	0.000178449	9.47223e-05	0.000199105
CUST_4506_PI422575199	AGAP002643		10 kda salivary protein	-2.6417	-1.80349	1.3235e-05	0.00025238	3.31695e-05	0.000261021
[truncated: 12,916 more rows]
