# Supplementary material for: Expression of pyrethroid metabolizing P450 enzymes characterizes highly resistant Anopheles vector species targeted by successful deployment of PBO-treated bednets in Tanzania
Source: PLoS One. 2022 Jan 24;17(1):e0249440. doi: 10.1371/journal.pone.0249440 (PMC8786186; doi:10.1371/journal.pone.0249440)
Supplement: S8 Table — (XLSX) [file pone.0249440.s010.xlsx]

## Sheet: S8 Table
S8 Table. Quantitative PCR results comparing candidate genes in Kakoma Anopheles gambiae to two susceptible strains (note that two batches of candidate genes were run, so the normalising genes were run separately for each batch)
Batch	sample	replicate	S7	EF	Cyp6m2	Cyp6p3	Cyp6p4	Batch	sample	replicate	S7	EF	Cyp9j5	VATPase	Cyp6z3	GSTe2	Cyp6AA1	Cyp6M1	Cyp9k1
1	Kis 1	1	18.71	25.64	27.22	30.66	30.85	2	Kis 1	1	18.96	26.01	22.89	20.04	27.08	24.39	24.93	23.64	26.78
1	Kis 1	2	18.63	25.46	26.96	30.45	30.72	2	Kis 1	2	18.96	25.49	22.87	19.99	26.98	24.38	24.7	23.95	26.07
1	Kis 2	1	18.4	25.79	27.03	30.44	30.81	2	Kis 2	1	18.4	25.76	23.25	19.87	26.96	24.29	24.73	22.99	25.81
1	Kis 2	2	18.49	25.52	26.96	31.05	30.05	2	Kis 2	2	18.99	25.66	22.98	19.73	26.74	24.36	24.7	23.01	25.39
1	Kis 3	1	19.04	25.74	28.4	30.91	30.89	2	Kis 3	1	19.33	26.06	23.48	20.45	27.22	24.81	25.13	25.03	25.52
1	Kis 3	2	18.99	26.08	28.23	31	31.25	2	Kis 3	2	19.13	27.88	23.59	20.25	26.95	24.99	25.17	24.91	25.81
1	Kis 4	1	19.02	26.54	27.74	30.72	30.48	2	Kis 4	1	19.6	26.82	23.6	20.96	27.49	24.84	25.05	23.79	26.43
1	Kis 4	2	19.05	26.64	28.07	31.33	31.32	2	Kis 4	2	19.22	26.78	23.98	20.85	27.58	24.83	24.81	24.03	27.47
1	N'gousso 1	1	17.94	25.34	29.43	30.35	30.41	2	N'gousso 1	1	18.42	25.99	21.7	20.66	27.72	23.93	24.98	23.82	26.58
1	N'gousso 1	2	17.99	25.24	29.29	29.92	30.62	2	N'gousso 1	2	18.14	25.25	21.52	19.95	27.62	24.46	24.66	23.92	25.79
1	N'gousso 2	1	18.87	26.24	30.94	31.52	30.73	2	N'gousso 2	1	19.04	26.31	22.59	20.9	28.72	25.25	25.43	25.15	26.91
1	N'gousso 2	2	18.99	26.27	30.06	31.31	31.57	2	N'gousso 2	2	18.99	26.14	22.65	21	28.75	25.03	25.63	25.21	26.49
1	N'gousso 3	1	18.04	25.41	28.86	30.56	28.96	2	N'gousso 3	1	18.26	25.67	21.76	20.57	28.43	24.26	24.75	23.96	25.72
1	N'gousso 3	2	17.99	25.99	28.74	30.55	29.33	2	N'gousso 3	2	17.98	25.45	21.7	21.62	28.2	24.25	24.45	23.84	25.81
1	N'gousso 4	1	17.54	24.77	29.21	29.74	30.45	2	N'gousso 4	1	17.23	24.93	21.01	19.69	26.77	23.56	23.51	22.05	25.43
1	N'gousso 4	2	17.7	24.56	29.41	29.75	30.64	2	N'gousso 4	2	17.29	24.68	21	19.87	28.06	23.64	23.96	22.6	26.23
1	Kakoma 1	1	18.55	26	25.54	26.68	26.15	2	Kakoma 1	1	18.53	25.76	22.91	18.56	25.42	24.52	23.33	23.66	22.03
1	Kakoma 1	2	18.46	25.91	25.44	26.89	26.18	2	Kakoma 1	2	18.67	25.84	23.14	18.67	25.69	24.83	22.55	23.68	21.5
1	Kakoma 2	1	18.77	26.16	25.27	26.12	25.92	2	Kakoma 2	1	18.9	26.38	23.57	18.57	24.64	25.18	22.98	24.22	21.85
1	Kakoma 2	2	18.87	25.97	25.28	26.11	25.88	2	Kakoma 2	2	18.8	25.8	23.5	18.53	24.69	25.1	22.87	23.93	21.92
1	Kakoma 3	1	19.08	26.3	25.76	27.23	26.87	2	Kakoma 3	1	18.79	25.79	23.36	18.79	24.63	24.41	22.58	23.9	21.37
1	Kakoma 3	2	19.09	26.55	25.96	26.94	27.02	2	Kakoma 3	2	18.51	25.8	23.44	18.58	24.91	24.49	22.63	23.9	21.63
1	Kakoma 4	1	18.6	25.75	24.98	25.19	25.36	2	Kakoma 4	1	18.38	25.63	22.61	18.7	24.33	24.47	22.1	23.77	21.43
1	Kakoma 4	2	18.6	25.91	24.77	25.43	25.86	2	Kakoma 4	2	18.46	25.97	22.79	18.93	24.19	24.65	21.85	23.82	21.74
t-tests (6 degrees of freedom) comparing strains using delta Ct values
Kakoma vs Kisumu
t					8.86251	13.1594	20.1851						1.75836	3.76116	4.7952	3.65845	6.11676	2.02226	6.79495
P					0.000114806	1.18861e-05	9.6039e-07						0.129188	0.00938575	0.00301551	0.010599	0.000871559	0.0896189	0.000497381
Kakoma vs Ngousso					15.9718	6.80123	9.80227						6.66134	8.72568	10.9336	0.208929	6.49592	1.66976	21.1726
					3.82538e-06	0.000494908	6.48986e-05						0.000553507	0.0001253	3.47424e-05	0.841416	0.000633348	0.146005	7.23591e-07
Note: S7 and EF are normalising genes
